# Supplementary material for: Fatty acid metabolism shapes immune responses in chronic lymphocytic leukemia
Source: Biomark Res. 2025 Mar 12;13:42. doi: 10.1186/s40364-025-00753-7 (PMC11905569; doi:10.1186/s40364-025-00753-7)
Supplement: Supplementary file 2 — Supplementary Material 2: Table S1 [file 40364_2025_753_MOESM2_ESM.xlsx]

## Sheet: ssGSEA_metabolism
Table S1. ssGSEA results of fatty acid metabolism pathways.
	BIOCARTA NUCLEARRS PATHWAY	GOBP ACETYL COA METABOLIC PROCESS	GOBP ALPHA LINOLENIC ACID METABOLIC PROCESS	GOBP ARACHIDONIC ACID METABOLIC PROCESS	GOBP CELLULAR RESPONSE TO FATTY ACID	GOBP FATTY ACID ALPHA OXIDATION	GOBP FATTY ACID BETA OXIDATION	GOBP FATTY ACID BETA OXIDATION USING ACYL COA DEHYDROGENASE	GOBP FATTY ACID BETA OXIDATION USING ACYL COA OXIDASE	GOBP FATTY ACID DERIVATIVE BIOSYNTHETIC PROCESS	GOBP FATTY ACID DERIVATIVE CATABOLIC PROCESS	GOBP FATTY ACID DERIVATIVE METABOLIC PROCESS	GOBP FATTY ACID ELONGATION	GOBP FATTY ACID ELONGATION SATURATED FATTY ACID	GOBP FATTY ACID HOMEOSTASIS	GOBP FATTY ACID OMEGA OXIDATION	GOBP FATTY ACID TRANSMEMBRANE TRANSPORT	GOBP LINOLEIC ACID METABOLIC PROCESS	GOBP LIPOXYGENASE PATHWAY	GOBP LONG CHAIN FATTY ACID BIOSYNTHETIC PROCESS	GOBP LONG CHAIN FATTY ACID CATABOLIC PROCESS	GOBP LONG CHAIN FATTY ACID IMPORT ACROSS PLASMA MEMBRANE	GOBP LONG CHAIN FATTY ACID METABOLIC PROCESS	GOBP LONG CHAIN FATTY ACID TRANSPORT	GOBP MEDIUM CHAIN FATTY ACID BIOSYNTHETIC PROCESS	GOBP MEDIUM CHAIN FATTY ACID CATABOLIC PROCESS	GOBP MEDIUM CHAIN FATTY ACID METABOLIC PROCESS	GOBP MEDIUM CHAIN FATTY ACYL COA METABOLIC PROCESS	GOBP NEGATIVE REGULATION OF FATTY ACID BETA OXIDATION	GOBP NEGATIVE REGULATION OF FATTY ACID OXIDATION	GOBP NEGATIVE REGULATION OF FATTY ACID TRANSPORT	GOBP POSITIVE REGULATION OF FATTY ACID BETA OXIDATION	GOBP POSITIVE REGULATION OF FATTY ACID OXIDATION	GOBP POSITIVE REGULATION OF FATTY ACID TRANSPORT	GOBP POSITIVE REGULATION OF UNSATURATED FATTY ACID BIOSYNTHETIC PROCESS	GOBP REGULATION OF CHOLESTEROL ESTERIFICATION	GOBP REGULATION OF FATTY ACID BETA OXIDATION	GOBP REGULATION OF FATTY ACID OXIDATION	GOBP REGULATION OF FATTY ACID TRANSPORT	GOBP REGULATION OF LONG CHAIN FATTY ACID IMPORT ACROSS PLASMA MEMBRANE	GOBP REGULATION OF LONG CHAIN FATTY ACID IMPORT INTO CELL	GOBP REGULATION OF UNSATURATED FATTY ACID BIOSYNTHETIC PROCESS	GOBP RESPONSE TO FATTY ACID	GOBP UNSATURATED FATTY ACID BIOSYNTHETIC PROCESS	GOBP UNSATURATED FATTY ACID METABOLIC PROCESS	GOBP VERY LONG CHAIN FATTY ACID CATABOLIC PROCESS	GOBP VERY LONG CHAIN FATTY ACID METABOLIC PROCESS	GOCC MITOCHONDRIAL MATRIX	GOMF ACYLGLYCEROL LIPASE ACTIVITY
DO223355	-0.0478822	0.0783285	0.123551	-0.0534863	-0.189775	-0.0426592	0.180592	0.27685	0.128991	0.034646	0.0740431	0.0292999	0.0957191	-0.112754	-0.0421581	-0.128743	0.187514	0.0237177	0.128759	-0.0469848	0.0477816	0.189119	-0.00557461	-0.0163625	0.177251	0.296796	0.0729777	-0.0467762	-0.0497801	0.0198653	0.0858551	-0.0564834	-0.105379	-0.0993368	-0.173612	-0.236299	-0.00363112	-0.019664	0.00525074	0.195048	0.168043	0.0493719	-0.0745898	0.00241849	-0.0242083	0.138516	0.0889439	0.233409	0.0812237
DO223356	-0.0313593	0.0919811	0.108443	-0.0412598	-0.150063	-0.0346888	0.205649	0.290988	0.129381	0.0483988	0.0842025	0.0456643	0.120888	-0.144978	-0.0323835	-0.0342396	0.189844	0.0473301	0.192265	-0.0425258	0.0277015	0.196988	0.00524857	-0.0204819	0.196659	0.297724	0.0795145	-0.0257812	0.00516587	0.0557124	0.126546	-0.0105909	-0.0555387	-0.100618	-0.199727	-0.0820565	0.0515922	0.0149427	0.0206611	0.247345	0.222076	0.0138403	-0.0502134	0.00296306	-0.0187992	0.10435	0.0997949	0.269412	0.120437
DO223357	-0.0510265	0.074841	0.087682	-0.0708305	-0.136536	0.00476804	0.20184	0.286643	0.108206	0.0587112	0.1038	0.0523936	0.0450541	-0.159974	-0.0579195	-0.0800439	0.209722	0.0110866	0.13737	-0.0605319	0.0384947	0.190702	-0.0142009	-0.00979849	0.25927	0.337103	0.0987443	0.0159775	0.115123	0.0979348	0.0846021	0.00733433	-0.0659959	-0.128179	-0.197175	-0.149161	0.0739742	0.0209328	-0.00722367	0.215386	0.190407	0.0012446	-0.0314048	-0.0161588	-0.0460732	0.193491	0.0884606	0.236476	0.101972
DO223358	-0.0292056	0.12349	0.124191	-0.0654565	-0.125298	0.00392055	0.17839	0.290679	0.12175	0.0340368	0.0765737	0.0312884	0.0683884	-0.114932	-0.0191334	-0.0933119	0.16151	0.0302769	0.112643	-0.033951	0.0981935	0.152137	-0.00334561	-0.0421585	0.169925	0.29838	0.0726917	-0.005056	-0.0752879	0.0361571	0.0180909	-0.0957823	-0.120813	-0.0654132	-0.152359	-0.11868	-0.019001	0.00270185	0.0052233	0.134504	0.119688	0.0308923	-0.0368718	-0.00162792	-0.0272338	0.163194	0.0902215	0.244785	0.0730298
DO223359	-0.0203168	0.08597	0.124476	-0.0557709	-0.140411	-0.0276056	0.195611	0.304236	0.152955	0.0290369	0.0784715	0.0301391	0.0785003	-0.10472	0.0126875	-0.0771714	0.195776	0.037337	0.147536	-0.0625871	0.0289755	0.225312	-0.0117208	-0.0179692	0.105755	0.209254	0.0344746	-0.0993096	-0.0742003	0.0358568	0.131185	-0.0105516	-0.0565492	-0.0412683	-0.190238	-0.12217	0.0120486	0.00310912	0.0518266	0.240736	0.208085	0.0334725	-0.0373442	0.00962144	-0.0218793	0.106092	0.0926981	0.243205	0.038847
DO223360	-0.0297686	0.0729711	0.0824434	-0.0441388	-0.114054	-0.0100197	0.189766	0.308129	0.120672	0.0247739	0.0987493	0.0332389	0.0727867	-0.117403	-0.0177166	-0.0302391	0.19483	0.0288795	0.150598	-0.0570714	-0.0150914	0.225514	-0.00652621	-0.0316997	0.156463	0.183108	0.0583169	-0.00160741	-0.0205175	0.0487551	0.0990296	-0.0507012	-0.110779	-0.0985148	-0.288374	-0.147089	0.0170659	-0.0120307	0.0121133	0.245399	0.191973	-0.0134203	-0.0228735	-0.0147162	-0.0253521	0.115662	0.0824578	0.244536	0.0637641
DO223361	-0.043715	0.0681781	0.114995	-0.0343101	-0.130312	-0.0275084	0.202784	0.294015	0.124324	0.0502433	0.0795753	0.0431616	0.14008	-0.0648135	-0.0152246	-0.0632905	0.179131	0.0482157	0.141761	-0.0181509	0.0457867	0.163181	0.00931497	-0.0201452	0.136299	0.268448	0.0694377	-0.043959	-0.00777143	0.0735183	0.0810186	-0.0205955	-0.0806832	-0.100095	-0.23946	-0.115777	0.0317151	0.00599345	0.00678588	0.18014	0.155215	0.0393581	-0.0240968	0.00805212	-0.0115076	0.08522	0.0965822	0.240461	0.0561104
DO223362	-0.0168917	0.115346	0.113654	-0.050389	-0.0712307	-0.0224111	0.192123	0.293591	0.142325	0.0299772	0.0875499	0.0305908	0.107998	-0.154604	0.0208934	-0.103268	0.183796	0.0307652	0.144425	-0.0494184	0.0618946	0.210121	-0.00812625	-0.0303705	0.158118	0.240041	0.0724311	-0.0190892	-0.129759	0.00184633	0.140967	0.0180101	-0.0517994	-0.0640355	-0.134424	-0.174018	0.0270716	0.00363007	0.0388151	0.212469	0.175831	0.0523346	-0.00601781	0.00500398	-0.021969	0.089797	0.0965356	0.238254	0.0498285
DO223363	-0.0362054	0.0931308	0.148097	-0.0537511	-0.122614	0.00355451	0.19973	0.292623	0.146534	0.0526382	0.0898663	0.0503999	0.0990277	-0.0657445	-0.0452124	-0.106379	0.208382	0.05986	0.192939	-0.0461515	0.0146946	0.215623	0.00272894	-0.0165285	0.173305	0.267398	0.0668553	0.0190501	-0.048807	0.0595552	0.0942252	-0.0692557	-0.112606	-0.0694641	-0.146622	-0.106184	-0.00770949	-0.000953766	0.0315654	0.221621	0.202399	0.019392	-0.0317607	0.0130077	-0.0166058	0.146552	0.0981019	0.263238	0.115516
DO223364	-0.0222403	0.121152	0.163035	-0.029806	-0.101106	-0.00871339	0.208379	0.312422	0.150718	0.0348972	0.0908207	0.0365698	0.113134	-0.0490412	-0.0268276	-0.0103436	0.209171	0.0448117	0.148657	-0.0298415	0.0561878	0.197544	0.0206099	-0.00680317	0.169482	0.283368	0.0671969	-0.0443452	-0.0986379	0.0390821	0.0500026	-0.0168376	-0.0999841	-0.0998232	-0.23806	-0.143221	0.00815027	0.00782844	0.00300492	0.178742	0.161565	-0.00840218	-0.0120226	0.00790706	-0.0149066	0.12777	0.103029	0.25136	0.0900218
DO223365	-0.0347907	0.111686	0.122826	-0.0533642	-0.120449	0.0161201	0.189237	0.290471	0.132893	0.0395928	0.0875352	0.0398613	0.116961	-0.124223	-0.0322436	-0.0654247	0.190725	0.0140048	0.1466	-0.0796643	0.13319	0.195981	-0.00734128	-0.0278217	0.200118	0.392771	0.114315	-0.0142545	-0.141733	0.0195014	0.0734497	-0.0358461	-0.085698	-0.0944471	-0.156568	-0.169702	-0.011956	0.00140626	0.00312999	0.207374	0.188077	0.0159943	-0.0295357	-0.0100436	-0.0300945	0.12058	0.0998491	0.252198	0.0971723
DO223366	-0.0132512	0.12545	0.162099	-0.0244286	-0.0985	-0.0256905	0.213345	0.318716	0.127819	0.0518668	0.0980538	0.0506743	0.115734	-0.039195	-0.0406107	-0.0882303	0.246953	0.0402469	0.165617	-0.0442059	-0.0440142	0.240428	0.0174168	0.00493034	0.198567	0.25654	0.0465028	0.0110003	0.0651097	0.0934742	0.114737	0.0578488	-0.0253111	-0.106024	-0.198309	-0.123032	0.0753069	0.0479838	0.0176796	0.271298	0.218335	-0.00620689	-0.00245917	0.0294323	-0.00222524	0.155709	0.107655	0.256207	0.105136
DO223367	-0.0347749	0.122456	0.119298	-0.0512188	-0.0846501	0.00680328	0.208747	0.313983	0.130794	0.0591585	0.0935268	0.061372	0.169269	-0.0179995	-0.045853	-0.0439791	0.212913	0.0231101	0.157393	-0.0547029	0.0241485	0.210867	0.000724896	-0.00325725	0.207348	0.303706	0.0755628	-0.0116372	-0.11059	0.00542542	0.130041	-0.00785525	-0.0866033	-0.0873426	-0.173438	-0.181332	0.0044627	-0.0104075	0.0265809	0.239697	0.235197	-0.00531704	-0.00696119	0.0142823	-0.0249731	0.120592	0.116995	0.262372	0.119029
DO223368	-0.0354554	0.11584	0.138113	-0.0504128	-0.119575	-0.00860034	0.196464	0.283444	0.137755	0.0514217	0.103463	0.0504636	0.107267	-0.0671698	-0.0487136	-0.0770895	0.21479	0.00786456	0.181945	-0.0611298	0.0927978	0.221518	0.000784928	-0.0265751	0.188424	0.332879	0.0798197	0.0219711	-0.00993414	0.0550935	0.0913701	-0.0291744	-0.0806449	-0.0949208	-0.175367	-0.1301	0.0214945	0.0164615	0.0114561	0.248326	0.214879	-0.000910512	-0.0150743	0.00581124	-0.0280569	0.144732	0.0985606	0.25093	0.0946536
DO223369	-0.044424	0.10987	0.117814	-0.0309825	-0.111085	-0.0106346	0.207882	0.305725	0.136613	0.0698762	0.0908226	0.061197	0.128805	-0.0482183	-0.0478968	-0.109286	0.255817	0.0518339	0.194572	-0.0653954	0.0231748	0.256612	0.0157784	0.0159054	0.161089	0.244002	0.0615612	0.0133416	-0.0611176	0.0390559	0.138855	-0.0211927	-0.0953389	-0.114006	-0.0833494	-0.122679	0.0202823	0.00489202	0.0174156	0.268347	0.249729	0.0505199	-0.023574	0.0636481	0.00078815	0.130754	0.104314	0.272872	0.11834
DO223370	0.0210704	0.0847067	0.0953854	-0.0444295	-0.0997138	-0.0122497	0.159957	0.260964	0.134348	0.0146389	0.0980332	0.0140115	0.0346396	-0.0955918	-0.0432581	-0.0818024	0.177121	0.00152478	0.0591648	-0.0574846	-0.0606745	0.218092	0.000378128	-0.0270387	0.0858502	0.158161	0.0441638	-0.0756418	-0.152786	0.0174581	0.159357	-0.0617301	-0.0578649	-0.0688359	-0.249844	-0.170598	-0.0414531	0.00166774	0.0213547	0.269847	0.197111	0.0032741	-0.0143354	-0.0152914	-0.0219465	0.0976844	0.102357	0.218963	0.0253766
DO223371	-0.0510069	0.107988	0.123503	-0.0481662	-0.105681	-0.0120115	0.189586	0.29593	0.123104	0.0564463	0.0973834	0.0508647	0.115544	-0.0772078	-0.0241426	-0.046421	0.226695	0.0449944	0.183337	-0.0401871	0.0472905	0.247788	-0.00305584	-0.00091377	0.173976	0.297858	0.0733752	0.00734511	-0.0635362	0.0308637	0.128976	0.00738737	-0.0782583	-0.0884789	-0.187333	-0.0824882	0.0296777	0.00902499	0.0247447	0.288502	0.241806	0.000513815	-0.0186155	0.011764	-0.0223881	0.132921	0.093012	0.247878	0.071998
DO223372	-0.000255839	0.0912627	0.149043	-0.0177492	-0.0734988	-0.048098	0.192972	0.295628	0.130426	0.0128328	0.0490691	0.0121013	0.0375808	-0.115935	-0.0226879	-0.103298	0.202703	0.0480563	0.114672	-0.00244085	0.0270502	0.219185	0.0212302	-0.0139426	0.0820005	0.190992	0.0384612	-0.0956433	-0.0125101	0.0770101	0.13718	0.00425658	-0.0708149	-0.112428	-0.238205	-0.110662	0.0314113	0.0175445	0.0129186	0.239321	0.207009	0.00942063	0.00226565	0.0278377	-0.000699892	0.105496	0.0781871	0.233924	0.098905
DO223374	-0.0128317	0.0924756	0.113851	-0.0445276	-0.0996584	-0.0686914	0.176567	0.255749	0.118666	0.0114527	0.0729985	0.0108822	0.0172318	-0.137478	-0.000329317	-0.127257	0.204457	0.0259213	0.102378	-0.0713643	-0.105917	0.254529	-0.0111613	-0.00777416	0.130756	0.190328	0.043253	-0.0944052	0.0944492	0.0937032	0.18603	0.0944649	0.0081019	-0.0528385	-0.161737	-0.142184	0.089935	0.0382677	0.0444336	0.297576	0.225189	0.0376271	-0.0188354	0.0181231	-0.0180881	0.13881	0.0683417	0.222644	0.0713097
DO223376	-0.0375113	0.0943988	0.0880877	-0.0479305	-0.0869806	-0.0319728	0.188659	0.289685	0.113082	0.0310297	0.0875693	0.0326705	0.0409649	-0.156597	0.0158081	-0.0442142	0.216311	0.0278161	0.154878	-0.0416747	0.00764273	0.230141	-0.00451053	-0.00144675	0.201826	0.245222	0.0638378	-0.0284765	-0.0368283	0.0477119	0.110969	0.00942702	-0.074422	-0.117726	-0.150822	-0.0920779	0.0392758	0.0152723	0.00256169	0.254825	0.206762	0.075113	-0.0110566	0.0334706	-0.0184346	0.106291	0.0718174	0.229178	0.0804405
DO223377	0.00330179	0.0816427	0.0809788	-0.0212434	-0.139452	-0.0245322	0.169464	0.277372	0.125784	0.0446541	0.0929432	0.0373653	0.0436783	-0.109006	0.018089	-0.0618934	0.198271	0.0299427	0.17426	-0.0265386	-0.0556754	0.275425	0.0052872	-0.0138024	0.106069	0.179013	0.0424904	-0.107327	-0.0893708	0.0453946	0.171419	-0.0780642	-0.116426	-0.103484	-0.244688	-0.0507963	-0.0280376	-0.0074621	0.018393	0.277304	0.223395	0.0107705	-0.0343052	-0.000772586	-0.0148558	0.0997515	0.0882003	0.225463	0.0436405
DO223378	-0.0183102	0.100773	0.129023	-0.025201	-0.153467	0.0060947	0.179492	0.299272	0.132705	0.0162167	0.0954965	0.0188051	0.0477484	-0.103558	0.0219285	-0.0428251	0.173291	0.0446717	0.146456	-0.0453416	-0.0886895	0.167027	0.00589812	-0.0254857	0.12374	0.203515	0.0204795	-0.0796301	-0.097573	0.0307899	0.0345268	-0.114097	-0.087572	-0.0994943	-0.225396	-0.0975971	-0.0473694	-0.0128863	-0.00966661	0.129494	0.105725	0.0344071	-0.0342464	0.0251159	-0.00782215	0.135183	0.072201	0.228056	0.0486241
DO223379	-0.0438413	0.0764919	0.12388	-0.039212	-0.0967813	-0.0521604	0.192173	0.281911	0.133291	0.0114462	0.113117	0.0259421	0.0758143	-0.11631	-0.0311148	-0.0776645	0.183708	0.0347637	0.13261	-0.0655488	0.0799037	0.202991	0.00205215	-0.0322592	0.124602	0.270396	0.0709349	-0.075723	-0.0923859	0.0164224	0.114034	-0.00566452	-0.0784021	-0.0812101	-0.210202	-0.10107	0.0215891	-0.00687132	0.020631	0.231757	0.190836	0.0350427	-0.0272553	0.00245617	-0.00810641	0.121799	0.0834476	0.225717	0.0797455
DO223380	-0.0245558	0.0834246	0.110847	-0.0336678	-0.124476	-0.0745509	0.185938	0.283066	0.142369	0.0227861	0.10225	0.0279067	0.0577063	-0.129895	-0.0128156	-0.0883132	0.229972	0.0184793	0.142456	-0.0565581	0.00422151	0.248872	-0.0030335	0.00258208	0.12323	0.213323	0.059333	-0.111589	0.00186087	0.0603841	0.170507	0.0132721	-0.0627734	-0.0624651	-0.286705	-0.116102	0.0487829	0.0175698	0.0498683	0.285976	0.230523	0.003505	-0.0269427	-0.00411609	-0.0196635	0.127533	0.0746717	0.225218	0.074944
DO223381	-0.0323811	0.119133	0.121049	-0.0614023	-0.0916346	-0.0183853	0.215983	0.321817	0.125231	0.0365554	0.10158	0.0469388	0.113744	-0.126544	-0.0460802	-0.0822385	0.232382	0.0468876	0.134849	-0.0326427	0.0374501	0.21194	-0.00452959	-0.0170304	0.184779	0.258429	0.0745303	-0.0117978	-0.122739	0.0284322	0.0952739	0.0383087	-0.0428708	-0.112209	-0.214229	-0.130972	0.0308839	0.0270896	0.00353738	0.247832	0.208354	-0.0262712	0.000337831	-0.0155042	-0.0324963	0.168127	0.10134	0.257734	0.081335
DO223382	-0.033072	0.0878124	0.0975272	-0.0526311	-0.101926	-0.0383902	0.195603	0.314361	0.143144	0.0179755	0.101445	0.0290531	0.0325957	-0.144006	-0.0234624	-0.095683	0.238554	0.00238238	0.100281	-0.0443704	0.0434937	0.274236	-0.00210525	-0.00941111	0.171377	0.237796	0.0740642	-0.0335388	-0.0801799	0.0520544	0.154639	0.0106953	-0.0674923	-0.076831	-0.258357	-0.130625	0.0311232	0.0243309	0.0320257	0.297987	0.230731	0.00154715	-0.00790251	-0.0205376	-0.0356965	0.119669	0.0800873	0.222878	0.0763586
DO223383	-0.0064344	0.0925758	0.0918037	-0.0413463	-0.101595	-0.0394026	0.19097	0.285891	0.120991	0.0115341	0.0863107	0.0234854	0.0476796	-0.0761273	0.0138682	-0.12677	0.227008	0.0224296	0.111128	-0.0482213	-0.0296458	0.243962	-0.00313291	-0.0322476	0.148784	0.215061	0.0524683	-0.0714345	-0.0210365	0.0572435	0.118674	0.0615973	-0.0307704	-0.0956267	-0.258036	-0.132824	0.0534741	0.0292268	0.0158769	0.263267	0.209602	0.00280541	-0.0174827	-0.00597499	-0.0216156	0.128842	0.0830229	0.225525	0.0854173
DO223384	-0.00207667	0.0670556	0.0998795	-0.0373931	-0.161457	-0.0394101	0.176249	0.287437	0.144476	0.0373802	0.108771	0.0433273	0.0964306	-0.0765275	-0.0381304	-0.0722954	0.203788	0.0286976	0.159641	-0.0249375	-0.0276619	0.240547	-0.000506153	-0.0153272	0.172317	0.234687	0.0607921	0.00356207	-0.0766158	0.0116486	0.14212	-0.0635303	-0.13293	-0.0903792	-0.163289	-0.133804	-0.018357	-0.0390631	0.0312521	0.285537	0.233266	0.0672701	-0.0410473	0.00918622	-0.0180428	0.12183	0.0935298	0.234781	0.0790579
DO223385	-0.0111323	0.0830743	0.0958307	-0.0550775	-0.133215	-0.0424251	0.177602	0.278868	0.130667	0.0202921	0.113212	0.0307518	0.0618549	-0.130413	0.018991	-0.0616737	0.163821	0.0239208	0.139554	-0.0346283	-0.000510859	0.222137	-0.0161868	-0.0295343	0.0976981	0.181227	0.019797	-0.049917	0.0672756	0.0855591	0.166463	-0.0156818	-0.0594083	-0.0780479	-0.265768	-0.139593	0.0498549	0.0270372	0.0339344	0.248377	0.208304	0.0223389	-0.0328264	0.00344342	-0.0217565	0.0883229	0.0724529	0.222557	0.0377718
DO223387	-0.00769952	0.0972802	0.165512	-0.0620558	-0.129428	0.0494036	0.19313	0.289277	0.140238	0.0590724	0.0897639	0.0489287	0.0900847	-0.0867993	0.0346346	-0.0428063	0.20371	0.0393141	0.117508	-0.0681413	0.0193525	0.239801	0.0012018	-0.01132	0.171776	0.262288	0.0781879	-0.0153129	-0.150665	0.00549612	0.137355	-0.0222105	-0.0801704	-0.0513344	-0.137174	-0.140471	-0.0166125	-0.0173073	0.0364209	0.254928	0.212079	0.0404581	-0.0355348	0.0105472	-0.0229033	0.200673	0.135464	0.246945	0.0695748
DO223388	-0.0148536	0.0756719	0.104345	-0.0365869	-0.11099	0.000983264	0.201054	0.286065	0.128419	0.0393832	0.0844381	0.0332943	0.1023	-0.102087	0.0207109	-0.0754388	0.24537	0.0354027	0.161673	-0.0425268	0.0701352	0.236373	0.00932046	-0.00328779	0.148406	0.215754	0.033104	-0.0908532	-0.0332441	0.0635829	0.151676	0.0335253	-0.047598	-0.116056	-0.207944	-0.095994	0.0546366	0.0202683	0.0133549	0.228499	0.192622	0.0129345	-0.000530278	0.00180898	-0.02029	0.194764	0.104132	0.233324	0.0467359
DO223389	-0.0296359	0.111139	0.113552	-0.0645695	-0.0920803	-0.0424962	0.204236	0.311703	0.103456	0.0376852	0.085519	0.0386576	0.125452	-0.0699088	-0.000955781	-0.0516512	0.229852	0.019656	0.140586	-0.051717	0.160551	0.213391	-0.0021272	-0.0158032	0.203848	0.348234	0.0912961	-0.0130377	-0.023887	0.0717583	0.121799	0.0739272	-0.00681173	-0.101304	-0.13222	-0.0874512	0.0643634	0.0408326	0.0156063	0.273531	0.234791	0.0413655	-0.00655743	0.00671754	-0.0277354	0.13287	0.091656	0.25225	0.0806593
DO223390	-0.0586948	0.0765243	0.116212	-0.0628803	-0.129262	-0.0479986	0.183228	0.284228	0.111857	0.0368588	0.0704437	0.0269037	0.0747084	-0.139377	-0.00721255	-0.121226	0.231241	0.0258957	0.129192	-0.0486667	-0.0838388	0.25759	-0.0171263	-0.00694696	0.176238	0.2543	0.0646804	-0.00911182	0.0921838	0.0868955	0.149272	0.0146375	-0.0708624	-0.0525281	-0.16877	-0.0825279	0.0811528	0.022124	0.0470458	0.27181	0.214367	0.0272165	-0.0442153	0.000875954	-0.0320723	0.105609	0.0866746	0.239299	0.0691125
DO223391	-0.0411097	0.0866051	0.1412	-0.0477811	-0.156128	-0.0153709	0.199863	0.303298	0.173358	0.0463313	0.0881988	0.0412005	0.108733	-0.0584424	-0.0150708	-0.100292	0.209771	0.0435153	0.159087	-0.0747741	0.0200993	0.262255	-0.00644793	-0.0142304	0.17121	0.249997	0.0661149	-0.0237049	-0.0537225	0.0413438	0.182741	-0.0180169	-0.0675154	-0.058408	-0.152938	-0.125567	0.0268321	0.0173388	0.0577485	0.315213	0.272558	0.0261378	-0.0509812	0.0211651	-0.0187262	0.113045	0.122775	0.244099	0.0699223
DO223392	-0.0218994	0.0764557	0.113059	-0.033859	-0.152432	-0.0832747	0.188658	0.271178	0.15363	0.0215512	0.0906341	0.0323006	0.0712011	-0.107512	-0.00296774	-0.0751053	0.194652	0.0332927	0.141034	-0.0281065	0.0259985	0.210086	0.00630956	-0.0135424	0.177496	0.289306	0.099823	-0.016034	-0.0627897	0.0275138	0.0989485	-0.0502981	-0.111213	-0.0587365	-0.274408	-0.140323	-0.00151021	-0.0190075	0.03362	0.209426	0.174486	0.0255643	-0.0469749	0.00380291	-0.0121839	0.0995522	0.0827093	0.23543	0.0825315
DO223393	-0.0376051	0.105758	0.133201	-0.050314	-0.117259	-0.0221084	0.178727	0.257918	0.133661	0.0259545	0.0783143	0.0263699	0.0894713	-0.110092	0.00474708	-0.0922364	0.200447	0.0247081	0.123887	-0.0475545	-0.0850178	0.239304	-0.0110799	-0.0101401	0.11654	0.181672	0.0283409	-0.0375843	-0.0310388	0.0534054	0.148656	0.0251238	-0.00931421	-0.0762124	-0.166696	-0.132555	0.0296467	0.0376439	0.0303958	0.260167	0.223505	0.0418996	-0.0311181	0.020003	-0.0143937	0.130505	0.0894976	0.246154	0.0385003
DO223394	-0.0408989	0.0868861	0.150502	-0.0580252	-0.13504	-0.0147076	0.182238	0.282892	0.132271	0.0409854	0.0856026	0.0380373	0.0959839	-0.108894	0.0165694	-0.0818568	0.197469	0.0219099	0.116216	-0.0642838	0.0302589	0.22935	-0.00745919	-0.0307175	0.137057	0.220473	0.0486725	-0.0599317	-0.0950515	0.0302881	0.129312	-0.0147927	-0.096998	-0.056181	-0.211297	-0.139103	0.0110556	-0.00667451	0.0440775	0.251038	0.20048	0.00911073	-0.0330482	0.00568289	-0.0261119	0.116894	0.0904414	0.236836	0.0686729
DO223396	-0.0495996	0.0827001	0.111006	-0.0165317	-0.135371	-0.0567236	0.186169	0.309037	0.134269	0.0362167	0.0928792	0.0410505	0.0508881	-0.0677717	-0.046451	-0.0769643	0.214226	0.042594	0.1951	-0.0274906	-0.0317036	0.25418	0.0157956	0.0049396	0.180783	0.25191	0.0762112	-0.0433125	-0.0260777	0.064193	0.188318	0.00745299	-0.0617244	-0.0901128	-0.15785	-0.0938149	0.0343092	0.0274386	0.0294481	0.297725	0.238343	0.0432435	-0.0287505	0.0154345	-0.00632993	0.0624598	0.0607338	0.237259	0.051417
DO223397	-0.045341	0.107401	0.112652	-0.0533415	-0.0982469	0.00317134	0.202982	0.294013	0.108686	0.055139	0.0646766	0.041277	0.111492	-0.118221	0.00220636	-0.106349	0.226845	0.0111211	0.138134	-0.0595752	0.0454081	0.226679	-0.000625787	-0.0131336	0.197919	0.281817	0.0647165	0.0175355	0.0702523	0.103532	0.112807	0.0799893	0.0118171	-0.0696399	-0.135895	-0.119068	0.0904279	0.0706469	0.0296714	0.274198	0.270539	0.0514311	-0.0127907	0.00354191	-0.0230305	0.133636	0.093103	0.247777	0.0980693
DO223398	-0.0417158	0.0745627	0.125298	-0.0622585	-0.0956067	-0.0304754	0.208168	0.309951	0.124236	0.0585461	0.0642768	0.0425591	0.11827	-0.113669	-0.0321347	-0.056367	0.227776	0.0338734	0.150473	-0.0457543	0.0737247	0.220013	-0.00178114	-0.0117842	0.219394	0.292683	0.0764234	-0.0236664	0.0828116	0.107995	0.105771	0.0553761	-0.0327946	-0.080288	-0.0970562	-0.116071	0.081352	0.0370075	0.0212036	0.24969	0.217356	0.0586106	-0.00767642	0.0214812	-0.0226351	0.147537	0.0982707	0.255407	0.0941944
DO223399	-0.0436738	0.107031	0.124169	-0.0462958	-0.107274	-0.0333375	0.200689	0.294867	0.126996	0.0613172	0.0840979	0.055859	0.145157	-0.0652897	-0.0516443	-0.0859379	0.215794	0.026207	0.169072	-0.0580502	0.0980468	0.208678	0.000443664	-0.0151068	0.208441	0.345172	0.108995	0.0149301	-0.0469185	0.0493401	0.124357	-0.00943205	-0.0710597	-0.0905863	-0.155405	-0.114878	0.0252967	0.0189041	0.0260477	0.260306	0.228869	0.0138309	-0.0173812	0.0204267	-0.021598	0.150532	0.113142	0.255144	0.112441
DO223400	-0.0218543	0.10328	0.143548	-0.0596832	-0.1271	-0.0389466	0.196182	0.290355	0.124736	0.0657696	0.0903204	0.0552397	0.109418	-0.062261	-0.040727	-0.104015	0.235612	0.0258304	0.166973	-0.0558671	0.00946572	0.251811	-0.00435605	-0.00299606	0.165625	0.301433	0.0730222	-0.00203606	-0.0621164	0.00639443	0.149523	-0.0181818	-0.073254	-0.0837763	-0.127289	-0.0704902	0.00787898	-0.0123323	0.0284514	0.274453	0.230654	0.0313756	-0.0314537	0.0165206	-0.0289059	0.117999	0.106662	0.250527	0.107364
DO223401	-0.0197373	0.111438	0.163872	-0.0317564	-0.115765	-0.00718412	0.206502	0.285321	0.175647	0.0742257	0.120413	0.0732171	0.0967581	-0.000818715	-0.0269378	-0.138146	0.240812	0.0665937	0.157716	-0.0156656	0.00172557	0.254242	0.0212104	0.000498645	0.19519	0.255098	0.0869895	0.0355931	-0.0582423	0.0222741	0.147301	0.0141614	-0.0210895	-0.109475	-0.19627	-0.0753121	0.0296303	0.0296345	0.0191186	0.30027	0.242284	0.00806278	-0.0195928	0.0223105	0.000716451	0.106611	0.104861	0.250988	0.119664
DO223402	-0.0524103	0.10331	0.130105	-0.054584	-0.102328	-0.000540047	0.201021	0.315576	0.132498	0.0493362	0.0906572	0.0464182	0.140028	-0.0884678	-0.0353222	-0.0857279	0.21602	0.0156876	0.154385	-0.0663241	0.0906209	0.198933	0.0055445	-0.00460849	0.20134	0.31616	0.0825444	-0.00611837	-0.0623456	0.0394731	0.056926	-0.0227502	-0.0903325	-0.0872445	-0.215789	-0.117278	0.00788459	0.00127684	0.0135976	0.191993	0.182959	-0.00838908	-0.0201078	0.00477718	-0.0301393	0.115066	0.0950662	0.264582	0.105168
DO223403	-0.0489275	0.125168	0.12117	-0.06645	-0.120011	0.00896466	0.205153	0.292963	0.144552	0.0361427	0.0825223	0.0344715	0.104604	-0.11733	-0.0398531	-0.056485	0.220047	0.0214694	0.139409	-0.0516205	0.0538724	0.221984	-0.00482301	-0.014891	0.185886	0.310709	0.0937795	-0.0239367	-0.0692853	0.0293916	0.092183	0.0130926	-0.0575057	-0.0678617	-0.166883	-0.116399	0.029567	0.0196416	0.0274516	0.253631	0.216134	0.00347168	-0.0304763	-0.00924247	-0.0332979	0.161674	0.0967291	0.249719	0.0865573
DO223404	-0.0376588	0.122362	0.128845	-0.0581346	-0.127712	-0.0321571	0.208774	0.286369	0.149955	0.0414625	0.0656054	0.0364922	0.101796	-0.132539	-0.0251752	-0.0301655	0.207641	0.041291	0.1618	-0.0431491	0.0196167	0.195122	-0.000692823	-0.0177115	0.206055	0.289452	0.0816753	0.00264288	0.0189253	0.0817433	0.0949669	-0.0202135	-0.066356	-0.0914168	-0.18466	-0.130295	0.0374896	0.0239327	0.0209087	0.218702	0.192226	-0.0235956	-0.0335165	-0.0185161	-0.0295669	0.132393	0.0829857	0.259062	0.121293
DO223406	-0.00527277	0.112047	0.147213	-0.0173288	-0.100238	-0.0932641	0.180153	0.279546	0.124076	0.0319691	0.0890889	0.0265086	0.0635549	-0.104709	0.0223786	-0.0841232	0.202193	0.0512351	0.103915	-0.0361282	0.00246966	0.238004	0.0163109	-0.0223101	0.154029	0.242389	0.0583422	-0.0628487	-0.139978	0.00850749	0.200657	0.000375003	-0.0186868	-0.0732949	-0.191414	-0.066795	-0.00351739	0.0166072	0.0311536	0.254982	0.202321	0.00765124	-0.031932	0.0187457	0.00418737	0.115956	0.105077	0.241011	0.104861
DO223407	-0.0432907	0.101607	0.130326	-0.050877	-0.132344	-0.0452508	0.173132	0.2816	0.114158	0.066113	0.0777156	0.0591506	0.0930828	-0.0279315	-0.0556225	-0.0482514	0.198794	0.0292488	0.151604	-0.0337132	-0.105082	0.238681	0.000536862	-0.010807	0.194267	0.288578	0.0904435	0.0180823	-0.139114	0.004718	0.0902362	-0.0989888	-0.11991	-0.112078	-0.20079	-0.12696	-0.0502709	-0.0284814	0.0022379	0.248757	0.219848	0.00566523	-0.0337988	0.0142011	-0.0263704	0.0794231	0.0747648	0.243825	0.112123
DO223408	-0.051592	0.118988	0.173069	-0.0508173	-0.126471	-0.0285635	0.180994	0.305512	0.126074	0.060309	0.0981932	0.0569943	0.0894997	-0.036676	-0.0381411	-0.104205	0.245828	0.0591112	0.153148	-0.0345489	0.0143407	0.270013	0.014682	0.00257965	0.209247	0.262416	0.0627946	0.0329202	-0.0743616	0.0268609	0.154626	-0.048926	-0.114377	-0.0808938	-0.168849	-0.128956	0.00243536	-0.00934367	0.0301731	0.276365	0.23904	-0.00274355	-0.0320804	0.0311601	-0.0148572	0.129295	0.102421	0.252097	0.0975854
DO223409	-0.0387364	0.108836	0.138538	-0.059473	-0.128571	-0.016827	0.199852	0.296978	0.12414	0.052483	0.0855746	0.0446418	0.102293	-0.0934641	-0.0508892	-0.0535269	0.223629	0.031463	0.160255	-0.0652832	0.0392093	0.241261	-0.00767723	-0.0163678	0.204839	0.307111	0.0915813	0.00174885	-0.0576203	0.0358763	0.138685	0.0020146	-0.0790603	-0.0991325	-0.190828	-0.157133	0.0277247	0.0079455	0.0270262	0.25511	0.239764	0.0092842	-0.0307163	0.0107422	-0.0285393	0.139972	0.0923741	0.250205	0.0888837
DO223410	-0.0142063	0.0994748	0.120821	-0.0586535	-0.125172	-0.0394329	0.183681	0.28333	0.110888	0.0387773	0.0844734	0.0415367	0.0242784	-0.134428	-0.000221745	-0.0928621	0.220856	0.0150564	0.0989687	-0.0362858	-0.00556178	0.241006	-0.00520971	-0.00586748	0.193584	0.229367	0.0530956	-0.0191427	0.0462739	0.0817183	0.153888	0.0201321	-0.0314585	-0.0899941	-0.136538	-0.102002	0.0478926	0.0433069	0.0248852	0.286319	0.238941	0.0392123	-0.0370787	0.0112882	-0.0191031	0.128052	0.0777411	0.23218	0.0590604
DO223412	-0.0477181	0.110074	0.123853	-0.0432115	-0.117182	-0.0199119	0.191813	0.293618	0.13714	0.0337089	0.0867213	0.0337594	0.0423512	-0.144488	-0.0235235	-0.058144	0.206336	0.0349462	0.188481	-0.0436803	0.00438675	0.231079	-0.000359318	-0.0125971	0.194818	0.294782	0.0803669	-0.00735925	-0.038356	0.044489	0.128028	-0.0057401	-0.0770511	-0.0878259	-0.186008	-0.151662	0.0298335	0.00640406	0.0208334	0.257615	0.230804	0.0310597	-0.0297105	0.0188561	-0.0167524	0.0954003	0.0625779	0.252178	0.101559
DO223413	-0.0550314	0.0902871	0.130982	-0.0579754	-0.105582	-0.00731222	0.198196	0.283568	0.1239	0.0342249	0.0978302	0.0362534	0.0928117	-0.134275	0.0121773	-0.0937093	0.216149	0.0328515	0.146718	-0.0441397	0.019747	0.233016	-0.00563633	-0.00279095	0.14316	0.194307	0.0384544	0.0444581	-0.00538281	0.0677172	0.152885	0.0297229	-0.0674741	-0.0977076	-0.17999	-0.158227	0.0592537	0.021256	0.0156142	0.248617	0.205836	0.0596359	-0.0382033	0.0132782	-0.0183638	0.126004	0.0991893	0.243348	0.0562351
DO223414	0.0233117	0.089655	0.128816	-0.0425137	-0.0992572	0.0531771	0.189511	0.267896	0.151165	0.0373938	0.0891133	0.036009	0.05301	-0.134889	0.0357748	-0.0123973	0.22644	0.0458605	0.1374	-0.0560088	-0.039778	0.240869	0.0057504	-0.0080894	0.176961	0.246015	0.0685499	0.00926008	-0.0698828	0.0408785	0.187971	0.0100657	-0.0257117	-0.0769379	-0.159472	-0.15828	0.0238847	0.0212946	0.0252164	0.267514	0.201509	0.0410648	-0.0197326	0.0172883	-0.011057	0.169454	0.128616	0.242274	0.0880489
DO223415	-0.0790572	0.08517	0.100389	-0.0643424	-0.122872	-0.0479625	0.193552	0.284024	0.124253	0.0526893	0.0883146	0.0511741	0.087143	-0.139754	-0.021295	-0.107714	0.206962	0.0320539	0.155533	-0.0559549	0.0659006	0.217936	-0.00963384	-0.0227551	0.179306	0.276871	0.0798076	0.0146396	-0.0161056	0.0679993	0.123517	-0.0070174	-0.0919374	-0.0973097	-0.214908	-0.0879287	0.0423887	0.00802588	0.0204719	0.250367	0.220139	0.0254981	-0.0338031	-0.00727379	-0.0303568	0.104996	0.0862111	0.238203	0.0686641
DO223416	-0.00624736	0.106188	0.134526	-0.0450776	-0.0458763	-0.0284314	0.169686	0.271194	0.13018	0.0387762	0.073646	0.0351425	0.0648459	-0.139571	-0.0131486	-0.103254	0.188877	0.0301269	0.125477	-0.0456691	0.00918002	0.231958	-0.000850533	-0.0108202	0.193491	0.285989	0.0801733	-0.0376645	-0.0508432	0.0544971	0.134183	0.0114898	-0.0323182	-0.0561875	-0.0695446	-0.157947	0.0168056	0.0214523	0.0386551	0.281633	0.219598	0.06303	0.0110128	0.0323956	-0.0096821	0.136202	0.0965728	0.218289	0.0560981
DO223417	-0.0422247	0.108441	0.15497	-0.0280968	-0.0894952	-0.0209136	0.209383	0.285294	0.125085	0.0755483	0.0888476	0.0606744	0.129535	-0.0332958	-0.0600024	-0.118713	0.26725	0.0569216	0.194045	-0.0151651	0.115872	0.290817	0.0282782	0.0124777	0.215612	0.327227	0.101825	0.00777543	0.0306169	0.0736067	0.186533	0.0423264	-0.0468336	-0.083301	-0.140233	-0.101826	0.06887	0.0410979	0.0415243	0.328124	0.27354	0.0314269	0.00146302	0.048398	0.00621573	0.154996	0.111889	0.253426	0.102655
DO223418	-0.061402	0.108051	0.127557	-0.0535601	-0.150479	-0.0306981	0.191581	0.302772	0.137062	0.037989	0.0987579	0.041445	0.108757	-0.109041	-0.0504971	-0.0593266	0.188739	0.0354833	0.142096	-0.0612157	0.0179429	0.198417	-0.00754164	-0.0205463	0.201788	0.277244	0.0658263	0.0375234	-0.0827758	0.0405081	0.0907202	-0.0830615	-0.113324	-0.0981029	-0.212406	-0.173318	-0.031462	-0.0113822	0.00923403	0.230161	0.215976	-0.00772669	-0.0422631	-0.0106052	-0.0293956	0.112387	0.0925289	0.252433	0.103702
DO223419	-0.0469616	0.0974451	0.136613	-0.052675	-0.15187	0.00509135	0.209679	0.314564	0.134027	0.0498695	0.0950902	0.0500968	0.103341	-0.0884501	-0.0490977	-0.0843574	0.216769	0.0435182	0.172279	-0.0204447	0.0555111	0.218855	0.0063732	-0.012268	0.212871	0.30639	0.0883774	-0.0061205	0.00957193	0.0705309	0.136186	-0.0179021	-0.0831895	-0.106245	-0.199954	-0.147499	0.038262	0.0060096	0.0134071	0.250689	0.21263	0.0094929	-0.041612	0.0137848	-0.0214914	0.126494	0.0864036	0.258063	0.113231
DO223420	-0.03354	0.103593	0.144208	-0.0600339	-0.122195	-0.00634687	0.200132	0.308277	0.136817	0.0607163	0.0929602	0.0527726	0.0652771	-0.0894272	-0.0440203	-0.064438	0.216794	0.0481171	0.168983	-0.0393003	0.0483147	0.215042	-0.00299363	-0.0272285	0.222821	0.310542	0.0718016	0.0441699	-0.0616427	0.0449794	0.0882827	-0.0116702	-0.041962	-0.115417	-0.126158	-0.123215	0.0145056	0.0166624	0.000336676	0.227248	0.197567	0.0342778	-0.0307081	0.00754009	-0.0221467	0.15576	0.0810482	0.25075	0.118682
DO223421	-0.0218255	0.114659	0.0969964	-0.0482904	-0.103191	-0.0559525	0.18454	0.268766	0.0993804	0.040921	0.0805645	0.0386024	0.0532186	-0.110791	0.01232	-0.0805066	0.249376	0.0397146	0.159322	-0.0232477	0.0048976	0.247686	0.000387347	0.00423161	0.181694	0.242558	0.0651923	0.00246523	-0.0739904	0.0421993	0.184969	0.0195805	-0.0551636	-0.0556023	-0.12545	-0.111008	0.0278992	0.0189192	0.0460073	0.275604	0.211184	0.0357294	-0.0180428	0.0158418	-0.0201857	0.153012	0.106389	0.234525	0.0606254
DO223422	-0.0612282	0.13039	0.145668	-0.0597655	-0.103396	-0.0250721	0.205499	0.322132	0.149412	0.0596997	0.103644	0.0581732	0.0641463	-0.136116	-0.0487718	-0.049285	0.225706	0.0396519	0.143639	-0.0546099	0.00425174	0.23291	-0.00188955	-0.00569748	0.185818	0.250087	0.0561393	0.0343128	-0.065172	0.0463795	0.0905387	0.0102498	-0.0630495	-0.102564	-0.231714	-0.174407	0.0200786	0.0188863	0.0141669	0.255822	0.243616	-0.00756003	-0.0262147	-0.00227755	-0.0278781	0.126037	0.0852311	0.258756	0.0856261
DO223423	-0.0331405	0.116078	0.137209	-0.0497891	-0.120136	-0.00479708	0.200052	0.295192	0.128704	0.0565695	0.0935835	0.0542043	0.0907039	-0.106935	-0.0319216	-0.0478655	0.205752	0.0691441	0.181669	-0.0103962	0.0554641	0.221756	0.00861931	-0.00865794	0.203613	0.299358	0.0873615	0.0214588	-0.0691686	0.0415661	0.123708	-0.018286	-0.0847518	-0.0737446	-0.198685	-0.166552	0.014431	0.0110475	0.0309961	0.234047	0.199733	0.0101335	-0.0266882	0.00309985	-0.017196	0.146893	0.0961524	0.247729	0.0918811
DO223424	-0.0556785	0.116107	0.15058	-0.03652	-0.121218	-0.0362614	0.185864	0.28324	0.12836	0.0757266	0.0953418	0.0621348	0.157166	-0.0594509	-0.0721416	-0.0668342	0.21442	0.0433888	0.189608	-0.0562717	0.0978806	0.235302	0.00786899	-0.0159053	0.20441	0.360814	0.0953607	0.0199981	-0.120656	0.00363922	0.134506	-0.0644873	-0.109722	-0.114464	-0.123643	-0.135815	-0.031285	-0.0213354	0.0109742	0.26197	0.249042	0.0144788	-0.0317913	0.033273	-0.0165766	0.115518	0.110064	0.256483	0.114189
DO223425	-0.0198388	0.110346	0.120112	-0.0563716	-0.0890614	-0.0204447	0.200074	0.27504	0.106363	0.0567246	0.0832986	0.0525723	0.0869137	-0.13152	-0.0518741	-0.0540512	0.263084	0.0378176	0.152734	-0.0365641	-0.0322014	0.243432	0.000996769	0.0016032	0.244624	0.285399	0.0855012	-0.0203017	0.00512269	0.0602253	0.122571	0.0327795	-0.0607855	-0.131198	-0.153657	-0.182914	0.0602324	0.0358606	-0.00187506	0.270283	0.231797	0.0200935	-0.00285246	0.00273903	-0.029603	0.165549	0.091886	0.23723	0.115051
DO223426	-0.045248	0.0904629	0.137755	-0.0477869	-0.135781	-0.0940034	0.174351	0.29439	0.138844	0.063117	0.0728987	0.0498254	0.0617779	-0.0643108	-0.0276632	-0.0892025	0.223676	0.0323074	0.156981	-0.0389248	-0.0393976	0.276685	-0.00292468	-0.00497817	0.153202	0.232142	0.0512609	-0.0434027	-0.0847045	0.0475681	0.177564	-0.00399972	-0.085622	-0.0862682	-0.219658	-0.129556	0.00715537	0.00463864	0.0382135	0.311219	0.259778	0.0348281	-0.0461111	0.00376046	-0.023087	0.0634742	0.0787167	0.232612	0.0555042
DO223427	-0.0438327	0.116615	0.154108	-0.0507156	-0.118723	-0.00913434	0.195399	0.285718	0.117571	0.0307396	0.0992912	0.0369027	0.10265	-0.0739259	-0.0491691	-0.0731804	0.186205	0.0544418	0.161747	-0.0409122	0.146098	0.170583	0.0102319	-0.0166348	0.19714	0.348516	0.0984168	0.0160668	-0.0264695	0.0597837	0.0532931	-0.0686608	-0.121453	-0.108913	-0.182449	-0.140088	0.00957751	0.00501581	-0.00716612	0.168376	0.14426	0.0257732	-0.0312158	0.0134762	-0.0145996	0.133317	0.0880825	0.253853	0.0968706
DO223428	-0.0468565	0.115391	0.140946	-0.061416	-0.069215	-0.0223729	0.195655	0.293033	0.135129	0.0196929	0.0889466	0.0259554	0.0896836	-0.077908	-0.0277652	-0.0355607	0.234675	0.0409489	0.152705	-0.0415006	0.00713787	0.239277	-0.0001518	-0.0148864	0.194681	0.257828	0.0496636	-0.00979292	0.0479308	0.0785118	0.132417	0.0549529	-0.0394492	-0.0860005	-0.164108	-0.16825	0.058337	0.0278461	0.0183937	0.252267	0.211863	0.0189577	-0.00642497	0.0113425	-0.0208625	0.172546	0.106575	0.2454	0.0840508
DO223429	-0.0161157	0.100832	0.126198	-0.0376911	-0.148509	-0.0512038	0.177726	0.27458	0.120013	0.0490354	0.08929	0.0454718	0.102239	-0.0682409	-0.0302794	-0.0688674	0.192511	0.048872	0.146384	-0.0471693	0.0217446	0.234639	0.0046793	-0.0188508	0.16336	0.255534	0.0696495	-0.0182962	-0.0687766	0.0478565	0.13495	-0.0424519	-0.0989389	-0.0656573	-0.233061	-0.147535	-0.000511467	-0.00615774	0.0410474	0.239489	0.195513	0.0235001	-0.0448008	0.0118659	-0.0134231	0.126048	0.110458	0.237961	0.103145
DO223430	0.00308533	0.112306	0.115227	-0.0274697	-0.118778	-0.00851178	0.206269	0.310823	0.0992895	0.068843	0.108085	0.0666303	0.137232	-0.0570206	-0.0379878	-0.0563935	0.223817	0.0794961	0.189017	0.0163462	0.0509159	0.185638	0.0273204	-0.0150989	0.298543	0.352656	0.114872	0.0302533	-0.0588629	0.038536	0.0732833	-0.0123849	-0.0777733	-0.104638	-0.155429	-0.0978002	0.0270047	-0.0004368	0.0004072	0.224464	0.211501	0.0120605	-0.0295967	0.0010558	-0.00549739	0.154415	0.128267	0.275197	0.135728
DO223431	-0.00143344	0.0886522	0.112388	-0.0444094	-0.133287	-0.0139791	0.191763	0.269948	0.127292	0.0586781	0.073399	0.0449655	0.0870469	-0.113184	0.0427549	-0.0549577	0.212276	0.0425929	0.129141	-0.0308535	0.0255688	0.236188	0.000632149	-0.0228008	0.145846	0.215176	0.0457169	-0.0848028	-0.0687614	0.0287361	0.169723	0.00897788	-0.0501031	-0.0943689	-0.147964	-0.125501	0.0306991	0.0109922	0.0163971	0.310665	0.232152	0.0783864	-0.0392536	0.0152967	-0.0147379	0.160024	0.108073	0.24106	0.0876141
DO223432	-0.0555747	0.0878693	0.152212	-0.0294126	-0.108975	-0.0156566	0.18913	0.294444	0.1286	0.0799255	0.0721119	0.0621042	0.0743355	-0.0789326	-0.028828	-0.0672558	0.242665	0.061885	0.196069	-0.024038	-0.15431	0.2491	0.0131378	-0.000804813	0.210663	0.270491	0.0602199	-0.0557181	-0.0595507	0.0248752	0.134959	0.00186646	-0.0801565	-0.132491	-0.157207	-0.121434	0.0189503	-0.00293264	0.000542937	0.268772	0.244456	0.0104668	-0.0287831	0.0428626	-0.00403926	0.162499	0.103635	0.252318	0.107373
DO223433	-0.0305968	0.104481	0.118356	-0.0551092	-0.0934826	-0.0343365	0.184088	0.290285	0.130656	0.0381413	0.0846595	0.0359912	0.0592843	-0.126687	-0.0349985	-0.0820125	0.197017	0.0133369	0.12109	-0.0500734	-0.0504944	0.216663	-0.0099165	-0.0200025	0.204746	0.289794	0.0797332	-0.0310114	-0.0481456	0.0468836	0.120674	-0.0623417	-0.119423	-0.0925198	-0.228112	-0.137101	-0.000407983	0.00424515	0.010745	0.233507	0.206259	0.0076167	-0.0203367	-0.0126645	-0.0254029	0.10794	0.0786412	0.23954	0.0719341
DO223434	-0.0373852	0.108856	0.138915	-0.0542344	-0.0582402	-0.0467217	0.195472	0.308453	0.134388	0.048807	0.0905684	0.0448252	0.0957472	-0.12526	-0.034643	-0.0204856	0.23162	0.0493619	0.143677	-0.0434415	0.0266745	0.209217	0.0121257	-0.00753003	0.206897	0.274695	0.0755063	-0.0166393	-0.0764119	0.0389108	0.0802419	-0.0158887	-0.0908119	-0.11228	-0.211486	-0.100676	0.00795715	0.00785036	-0.00263184	0.203162	0.174865	-0.00764136	0.00176115	-0.00571964	-0.0241662	0.119462	0.0974335	0.257039	0.113154
DO223436	-0.0275475	0.113288	0.123048	-0.0460366	-0.0821527	0.0143724	0.223732	0.323122	0.126338	0.0666691	0.113785	0.065962	0.108209	-0.10574	-0.0369375	0.0295493	0.254709	0.0530855	0.175882	-0.0301451	0.0506846	0.229237	0.0162434	0.000210217	0.224156	0.30216	0.0741809	0.0340464	0.0491145	0.0797393	0.103609	0.0379124	-0.0427499	-0.0927661	-0.197223	-0.141211	0.0519899	0.0287847	0.0174896	0.267329	0.228551	-0.0117894	0.00106279	0.0022814	-0.018675	0.176536	0.112045	0.267332	0.12632
DO223437	-0.0292411	0.108765	0.138786	-0.0501068	-0.104028	0.0048431	0.194519	0.300723	0.134353	0.0570835	0.105518	0.0554056	0.0933225	-0.123199	-0.0402903	-0.0503753	0.232711	0.0624402	0.185783	-0.0242995	0.0314506	0.215397	0.014995	-0.00127808	0.256845	0.329453	0.114672	0.0462707	-0.0760169	0.0283874	0.096475	0.0186124	-0.0658291	-0.0881875	-0.186308	-0.11107	0.0112024	-0.0135232	0.0135066	0.238252	0.202168	-0.00760152	-0.0256257	0.00620253	-0.0255453	0.189827	0.102072	0.261849	0.108516
DO223438	-0.0404139	0.0927572	0.156083	-0.0440051	-0.124093	-0.0232996	0.178105	0.285787	0.124277	0.0305256	0.0933031	0.0352541	0.096419	-0.105029	-0.0507915	-0.0860238	0.1943	0.0418613	0.152853	-0.0651017	-0.0107075	0.219569	-0.00204412	-0.0310114	0.136908	0.240898	0.0523753	-0.0604419	-0.0810368	0.0217551	0.101538	-0.0456782	-0.111295	-0.0740405	-0.0594406	-0.147804	-0.0105465	-0.0240066	0.0235227	0.221417	0.181443	0.0603103	-0.0299915	0.00642627	-0.0146211	0.114376	0.080637	0.24574	0.088258
DO223439	-0.0425839	0.124958	0.138362	-0.0299984	-0.0648761	-0.00448127	0.200171	0.294091	0.113554	0.0476467	0.0955648	0.0431654	0.0966219	-0.0901656	-0.0590683	-0.0828536	0.247995	0.0473785	0.161601	-0.0510025	0.0431585	0.243424	0.0160681	-0.00590378	0.209548	0.307449	0.0727135	-0.0219474	-0.0294819	0.0362704	0.153413	0.0373894	-0.0652556	-0.0931401	-0.118517	-0.151199	0.0542759	0.0219213	0.0262343	0.285576	0.242237	0.0167305	0.00905202	0.0328774	-0.00521581	0.12783	0.086509	0.251105	0.103227
DO223440	-0.0234075	0.0981859	0.145239	-0.0415999	-0.0919277	-0.0375503	0.187987	0.273915	0.120152	0.0333011	0.0572434	0.0250597	0.0528283	-0.119515	-0.00390782	-0.130955	0.217211	0.0302401	0.137551	-0.0428837	-0.184594	0.23352	-0.00231722	-0.0131669	0.155524	0.23592	0.0432702	-0.0919391	0.0411404	0.061405	0.164524	0.0159387	-0.0593237	-0.111155	-0.217312	-0.133121	0.0556712	0.0319876	0.00331389	0.253342	0.200117	0.0071176	-0.0166756	0.0112064	-0.0123434	0.135689	0.0902431	0.240937	0.0685688
DO223441	-0.0588092	0.103439	0.164582	-0.0298311	-0.116325	-0.0186175	0.192055	0.278863	0.131947	0.0400973	0.103211	0.0464891	0.0820529	-0.118218	-0.043782	-0.0488349	0.225651	0.0526622	0.156915	-0.0528284	-0.00850087	0.225514	0.014886	-0.013672	0.184566	0.261927	0.0611769	0.0160142	-0.0781698	0.0164481	0.130239	-0.013927	-0.0934028	-0.0890505	-0.153858	-0.136673	0.00841827	-0.0154246	0.0205422	0.251911	0.210145	0.0102168	-0.0342031	0.0170405	-0.0161252	0.156693	0.0873956	0.249371	0.10159
DO223442	-0.0338797	0.107935	0.159759	-0.0283218	-0.0936597	-0.0279825	0.191338	0.266424	0.132723	0.0779211	0.0949011	0.0632846	0.118599	-0.0518457	-0.0421281	-0.0265729	0.256009	0.0553012	0.159204	-0.0597017	0.0609625	0.266407	0.0155508	0.00547693	0.208961	0.317522	0.0937691	-0.00943934	-0.0722438	0.0227228	0.169077	0.000396617	-0.0784301	-0.0715765	-0.135183	-0.136317	0.0158145	0.0107691	0.0422452	0.30868	0.27601	0.0249798	-0.0149364	0.0453726	-0.00622998	0.188855	0.104595	0.24526	0.107789
DO223443	-0.0406337	0.130757	0.128156	-0.0523492	-0.110418	-0.0330164	0.191002	0.298314	0.128108	0.0389622	0.104734	0.0460806	0.0857849	-0.125207	-0.0550388	-0.0669178	0.224437	0.0332868	0.13546	-0.0522233	0.0441715	0.205975	0.00542043	-0.0191976	0.241091	0.35163	0.115726	0.0441681	-0.0818118	0.0272978	0.0702858	-0.0289124	-0.0870275	-0.102297	-0.199857	-0.14305	0.00182814	0.005798	-0.00161882	0.214303	0.199937	-0.00180348	-0.0174084	-0.000529334	-0.0278642	0.151523	0.0922872	0.250631	0.121989
DO223444	0.0257123	0.0960484	0.135144	-0.0243266	-0.116486	0.0148743	0.169229	0.251964	0.10541	0.0386961	0.0827696	0.0336011	0.0721598	-0.108264	0.0337207	-0.0943257	0.190302	0.0561467	0.136851	-0.0447312	0.0221017	0.236714	0.0133657	-0.0180091	0.112716	0.209878	0.0379312	-0.0524996	-0.0179196	0.0620601	0.165151	-0.0695238	-0.0773901	-0.0325576	-0.174012	-0.119945	0.0041289	0.0136654	0.0497448	0.255975	0.183569	0.0474753	-0.0277186	0.0322157	-0.00363065	0.140522	0.108046	0.235887	0.0636864
DO223445	-0.0408061	0.0904517	0.134843	-0.0588593	-0.0969338	-0.0293425	0.189067	0.27726	0.119266	0.0380948	0.0959104	0.0369567	0.0743049	-0.141314	-0.0125532	-0.0649578	0.233883	0.0247554	0.161265	-0.0493905	0.0167852	0.27244	-0.00682684	-0.00719957	0.189847	0.240295	0.0696309	-0.0101965	0.0421877	0.075232	0.196695	0.0197135	-0.040732	-0.0279224	-0.0173659	-0.132089	0.0728573	0.0397707	0.079927	0.313	0.283655	0.0890474	-0.0065235	0.0275818	-0.0250107	0.0878066	0.0825468	0.258369	0.0928131
DO223446	-0.0141139	0.09983	0.123455	-0.0598811	-0.118031	-0.0201359	0.182703	0.281733	0.120785	0.0317273	0.0532952	0.0269665	0.0762703	-0.0820698	-0.0396559	-0.112584	0.179463	0.0280388	0.139127	-0.0333587	0.00530444	0.201314	-0.000651321	-0.0232406	0.181863	0.26841	0.0603812	-0.0340342	-0.0233551	0.0479237	0.0832724	-0.0668236	-0.114904	-0.102126	-0.236869	-0.1735	0.0025029	-0.00223101	-0.000263473	0.21149	0.166286	-0.0123205	-0.0261715	0.0116486	-0.0245071	0.0940172	0.0958969	0.24162	0.0651274
DO223447	-0.0200295	0.126709	0.182873	-0.0506331	-0.0914952	-0.00216527	0.201473	0.283663	0.151423	0.0590305	0.110849	0.0569646	0.120262	-0.0819801	-0.0436003	-0.0318324	0.21827	0.053266	0.162229	-0.0549779	0.137962	0.218486	0.0124369	-0.0114519	0.216321	0.357471	0.116562	0.0428369	-0.0616014	0.0348198	0.114806	0.00364707	-0.0599113	-0.0557264	-0.00606184	-0.161855	0.0266663	0.0194563	0.0375976	0.251157	0.228001	0.0961852	-0.00321169	0.0281661	-0.0146951	0.134035	0.111344	0.245569	0.0978874
DO223448	-0.0343346	0.117307	0.146827	-0.0595461	-0.113379	-0.0370421	0.18946	0.281145	0.12815	0.0420572	0.0950181	0.0457538	0.0536335	-0.112722	-0.0469393	-0.083269	0.210383	0.027883	0.159022	-0.0631071	0.00671995	0.212979	-0.00584512	-0.0168016	0.181876	0.27304	0.0527187	0.0229306	0.0231378	0.0699124	0.0853512	0.00289593	-0.0631462	-0.10292	-0.144983	-0.188478	0.0296937	0.00775519	0.00207124	0.217937	0.182462	0.0226478	-0.0182473	0.0215904	-0.026667	0.188446	0.0993968	0.248879	0.103399
DO223449	-0.0474813	0.127571	0.146133	-0.0444353	-0.114306	-0.0129144	0.20215	0.296072	0.153422	0.0421741	0.0935683	0.0408242	0.11063	-0.0783751	-0.0686006	-0.0824922	0.232349	0.0341918	0.170672	-0.0595625	0.0480208	0.242659	0.0036575	-0.0148916	0.186847	0.291301	0.0799388	-0.00585561	-0.0747528	0.0292198	0.132395	-0.00414305	-0.0814497	-0.0876617	-0.144868	-0.136036	0.024863	0.0106726	0.0285666	0.274881	0.24891	0.00897909	-0.0266908	0.0146887	-0.0181231	0.153131	0.107159	0.255454	0.0987602
DO223451	-0.0355059	0.0967297	0.0926836	-0.031534	-0.119958	-0.0351374	0.194114	0.296372	0.141897	0.0379442	0.100894	0.0400971	0.105029	-0.0963613	-0.0275823	-0.0370171	0.189526	0.0322391	0.164142	-0.0408772	0.0964652	0.227246	0.00911372	-0.00483693	0.172164	0.279355	0.0935724	-0.0190241	-0.0755768	0.0516078	0.136833	-0.0613992	-0.120341	-0.0477042	-0.169619	-0.106435	-0.00763324	-0.00188583	0.0521587	0.247989	0.217065	0.0382497	-0.0298218	0.0184533	-0.0113853	0.118287	0.102743	0.247421	0.0857815
DO223452	-0.0421097	0.120282	0.154755	-0.0413459	-0.130951	-0.0055832	0.201044	0.288241	0.143491	0.0688321	0.110003	0.0595539	0.114465	-0.0510994	-0.0684838	-0.0835939	0.217487	0.0372144	0.165777	-0.0544981	0.133477	0.237932	0.012546	-0.0133302	0.219702	0.351841	0.122744	0.0535269	-0.0602572	0.044203	0.110968	0.00651213	-0.072674	-0.114729	-0.135233	-0.146324	0.0339349	0.0130091	0.00227874	0.262013	0.212504	0.00579662	-0.0413438	0.00947184	-0.0192852	0.155596	0.106045	0.253856	0.102171
DO223453	-0.0172701	0.104279	0.117943	-0.0626119	-0.121415	-0.0372753	0.162949	0.266015	0.116322	0.0325304	0.0939222	0.0307166	0.0850738	-0.0617564	0.0130642	-0.0596025	0.165912	0.0372725	0.097469	-0.0699003	-0.0758296	0.180619	-0.0147739	-0.0202457	0.123904	0.218245	0.0595321	-0.0881147	-0.0733595	0.0601186	0.0764544	-0.0934026	-0.114598	-0.0847951	-0.206249	-0.119642	-0.0244697	0.00672768	-0.00276557	0.157807	0.120869	0.0242442	-0.0419913	0.00289844	-0.0298292	0.0832217	0.0959556	0.229649	0.0571215
DO223454	-0.00474515	0.0985474	0.115323	-0.0577523	-0.100156	-0.0432969	0.154992	0.22266	0.111604	0.0326464	0.0722673	0.0256338	0.0445627	-0.136448	-0.0180054	-0.128046	0.230459	0.037964	0.145622	-0.0561412	-0.11793	0.259325	-0.0160648	-0.0131115	0.133511	0.193717	0.0585842	-0.0962594	-0.0254097	0.0398777	0.150378	0.00774997	0.0397479	-0.117012	-0.169098	-0.163998	0.032295	0.0436639	-0.00295178	0.312454	0.242631	0.0232118	-0.0312947	0.0239051	-0.0286169	0.136751	0.0705222	0.222042	0.052472
DO223455	-0.0276562	0.113546	0.120438	-0.0618629	-0.129693	0.0479164	0.205718	0.295206	0.13339	0.0160555	0.0985952	0.0309784	0.0868927	-0.121007	-0.0212093	-0.0207767	0.207661	0.0328443	0.141823	-0.0641747	0.0747695	0.188151	-0.00320015	-0.0140693	0.165274	0.314749	0.088699	-0.0156885	-0.0914459	0.0260333	0.0991196	-0.0373312	-0.0692488	-0.0850014	-0.19176	-0.166889	-0.00805567	-0.00139943	0.0165829	0.221332	0.204761	0.0117451	-0.0215835	0.00619726	-0.0306723	0.162786	0.0987917	0.255085	0.0807605
DO223456	-0.0392548	0.101098	0.120254	-0.0459472	-0.158849	0.0116712	0.194496	0.276672	0.129657	0.0507313	0.0786629	0.0449773	0.0799545	-0.108979	-0.047308	-0.0340914	0.208886	0.0338801	0.138354	-0.0399519	0.00196561	0.224224	0.00615696	-0.0161574	0.201498	0.301229	0.0844931	-0.000599983	-0.0896754	0.0191504	0.107068	-0.0164106	-0.0835698	-0.0956317	-0.163763	-0.137094	0.00352652	-0.00626379	0.0138626	0.242962	0.206792	0.0192329	-0.0486481	0.000264589	-0.0205747	0.137081	0.0992835	0.246379	0.098738
DO223457	-0.0385515	0.104779	0.174819	-0.0618436	-0.140508	0.000361973	0.208053	0.31735	0.131425	0.0384322	0.0815921	0.0407743	0.0967105	-0.073716	-0.0545776	-0.0849865	0.219232	0.0569592	0.163444	-0.0463989	0.0465442	0.192582	0.00333622	-0.0239737	0.1986	0.291006	0.0676247	-0.0440903	-0.0652223	0.0313984	0.0704089	-0.00307671	-0.0776033	-0.0949316	-0.196919	-0.144645	0.0139301	0.000791492	0.00385511	0.188824	0.18372	-0.00963244	-0.0395577	0.00834708	-0.0296484	0.146938	0.105287	0.25731	0.105861
DO223458	-0.0457526	0.114158	0.137688	-0.047286	-0.105234	-0.0346678	0.187567	0.277452	0.130519	0.0430255	0.0577306	0.0443656	0.0879403	-0.148637	-0.0625496	-0.0921252	0.212057	0.0498972	0.158953	-0.0275331	0.0369572	0.185891	0.00547886	-0.0132019	0.205739	0.285777	0.0811906	-0.029737	-0.103804	0.028414	0.0547071	-0.0263226	-0.094067	-0.087657	-0.162335	-0.145899	-0.00944606	-0.00671224	0.014258	0.209854	0.188756	0.0069953	-0.0217441	-0.00191748	-0.0267606	0.140777	0.079114	0.245271	0.0900168
DO223459	-0.0566929	0.102228	0.110705	-0.0627407	-0.131885	-0.0393183	0.214537	0.311853	0.127559	0.0507886	0.107598	0.0531186	0.0666598	-0.107316	-0.07088	-0.0892469	0.255274	0.01436	0.166785	-0.0461464	-0.0160664	0.243939	-0.000127586	-0.00132296	0.205955	0.280853	0.0697645	0.0417866	0.142894	0.120799	0.13956	0.0986242	0.00315798	-0.102622	-0.185063	-0.17047	0.10558	0.060796	0.0135178	0.285007	0.229276	0.00287946	-0.0286962	-0.000288818	-0.0276356	0.121246	0.0797848	0.241194	0.130089
DO223460	-0.0283557	0.100187	0.15032	-0.0534105	-0.126839	0.0145082	0.2094	0.292204	0.150326	0.044789	0.100396	0.0429209	0.0912761	-0.0383072	-0.103849	-0.0934269	0.217556	0.0352087	0.174388	-0.0660851	0.0765765	0.239159	0.00233232	-0.0152427	0.212003	0.345842	0.12069	0.00943584	-0.0138886	0.048259	0.110905	-0.00594391	-0.0453732	-0.106108	-0.164973	-0.18043	0.0433485	0.0303598	0.0139866	0.257692	0.215182	-0.00171991	-0.0377068	0.00600494	-0.0191821	0.127951	0.100599	0.255656	0.0893414
DO223462	-0.0480649	0.120123	0.16874	-0.0486007	-0.111327	-0.0311735	0.175175	0.284121	0.127379	0.043668	0.0816086	0.0374373	0.118708	-0.0466552	-0.00729941	-0.120677	0.169091	0.0546155	0.128618	-0.0636837	-0.035388	0.146957	-0.00460562	-0.0236823	0.118381	0.204415	0.0307258	-0.114598	-0.0843987	0.0346889	0.0459542	-0.100796	-0.121789	-0.089279	-0.207522	-0.131211	-0.0312449	-0.00298367	-0.0136148	0.120951	0.0939734	0.0151986	-0.0302919	0.0217104	-0.00926507	0.130877	0.124045	0.236782	0.069797
DO223463	-0.0365462	0.128513	0.12915	-0.0384976	-0.109783	-0.0257866	0.196807	0.303833	0.112755	0.0387395	0.106909	0.0461168	0.0921379	-0.081691	-0.0530182	-0.0640684	0.212132	0.0358641	0.173581	-0.0415241	0.04208	0.214818	0.00967434	-0.00929169	0.232389	0.332984	0.0925859	0.0347056	0.0093682	0.0626245	0.0898509	-0.0264999	-0.0996167	-0.096094	-0.190143	-0.191149	0.0261419	0.00962849	0.0146873	0.23368	0.200646	0.0141821	-0.0211041	0.0128436	-0.0135873	0.123763	0.0865633	0.24847	0.124192
DO223464	-0.0407661	0.107338	0.152791	-0.0422049	-0.133503	-0.031578	0.1733	0.254483	0.130556	0.0335928	0.0722415	0.0251211	0.0272394	-0.103067	0.0158135	-0.0940336	0.189199	0.0717048	0.13773	-0.0179024	-0.0201853	0.226469	0.0143931	-0.0150699	0.16704	0.247965	0.0524276	-0.0480192	-0.0411952	0.0387191	0.143263	-0.0373551	-0.0348191	-0.0360642	-0.159738	-0.138545	0.0154684	0.0241758	0.0382677	0.259346	0.188249	0.0448126	-0.048245	0.0397781	-0.00220752	0.120261	0.0950012	0.235856	0.0685877
DO223465	-0.00907351	0.109577	0.125692	-0.0492693	-0.107494	-0.0338094	0.154928	0.264061	0.132239	0.0201259	0.0940489	0.0206144	0.0403162	-0.142659	0.00733964	-0.0605217	0.202823	0.0221419	0.0887132	-0.0721963	-0.0620175	0.258745	-0.0095986	-0.0180759	0.102494	0.204216	0.0324961	-0.0784053	-0.00274749	0.0715462	0.132918	-0.0772116	-0.116131	-0.0791637	-0.179258	-0.125592	0.00619327	0.00870318	0.018321	0.279766	0.21665	0.0340223	-0.0336855	0.0109142	-0.0145865	0.102124	0.0709244	0.220923	0.0506655
DO223466	-0.00502332	0.0606561	0.147065	-0.0588437	-0.129522	-0.0172884	0.157407	0.25122	0.128815	0.0328689	0.0675892	0.0229335	0.0609978	-0.074601	0.0236727	-0.0552686	0.116367	0.0470343	0.0910893	-0.0630779	-0.0369122	0.130242	0.00344791	-0.0337605	0.085513	0.162973	0.052412	-0.105998	0.00246775	0.0759932	0.0170808	-0.144627	-0.148939	-0.0477282	-0.106061	-0.0897143	-0.0235226	-0.0155069	0.0164724	0.0970656	0.072859	0.0956624	-0.0310701	0.0400468	-0.00488036	0.115573	0.112141	0.229929	0.0606297
DO223467	-0.0573114	0.128928	0.155659	-0.0487038	-0.140985	-0.0312757	0.194983	0.296576	0.135359	0.0451596	0.0909572	0.0445884	0.104054	-0.0848918	-0.0594882	-0.049055	0.21937	0.045464	0.145768	-0.035192	0.00547031	0.226613	0.00549505	-0.00669487	0.220018	0.350663	0.0979773	0.0076718	0.00892896	0.0605391	0.122852	-0.0358084	-0.0889246	-0.0903798	-0.231021	-0.145137	0.0282263	0.0169948	0.0253052	0.263358	0.248727	-0.0215032	-0.0412644	-0.00615117	-0.0241735	0.147925	0.09903	0.243422	0.0868707
DO223468	-0.0292859	0.0964569	0.133696	-0.0533448	-0.136709	-0.0463327	0.18779	0.302845	0.109188	0.0223311	0.0963216	0.0332336	0.0482253	-0.101732	-0.0210816	-0.0789712	0.239281	0.0105873	0.055173	-0.0579968	-0.0134824	0.248613	-0.00148306	-0.0151868	0.160257	0.280435	0.0782183	-0.0416064	-0.072248	0.0387838	0.100795	0.0061998	-0.0541947	-0.0958446	-0.236767	-0.176909	0.0301719	0.00868692	0.0135854	0.277263	0.229789	0.00110538	-0.0366806	-0.00709721	-0.0310576	0.138244	0.0826403	0.22058	0.0795534
DO223469	-0.0444152	0.0797361	0.111133	-0.0570314	-0.0604784	-0.0491166	0.17326	0.269321	0.0947029	0.050147	0.0765356	0.0385247	0.0942394	-0.092051	-0.0128514	-0.106025	0.272189	0.0168725	0.1393	-0.0671282	-0.081238	0.317076	-0.0024165	0.0171917	0.155741	0.207815	0.0516352	-0.0804487	-0.0938015	0.0234308	0.156339	0.0260549	-0.0236955	-0.0582116	-0.0155729	-0.150403	0.00352221	0.00887387	0.040112	0.30445	0.233044	0.115361	0.0137371	0.0448591	-0.0134503	0.12245	0.0998188	0.24177	0.0740077
DO223470	-0.0289756	0.137593	0.148326	-0.0444873	-0.104874	-0.0372666	0.197446	0.304648	0.164974	0.0609599	0.102756	0.0575829	0.128691	-0.0467663	-0.061461	-0.0658129	0.265392	0.0445014	0.204371	-0.0558813	0.0872408	0.281225	0.00575239	0.0127473	0.213846	0.332622	0.100095	0.0298128	-0.127032	0.0126219	0.141161	-0.03769	-0.0972789	-0.076854	-0.11393	-0.131142	-0.0152898	-0.00485203	0.0402556	0.319404	0.272876	0.012867	-0.0109418	0.0463554	-0.0114686	0.12571	0.107242	0.262816	0.111016
DO223471	-0.0416106	0.0945287	0.135521	-0.0529168	-0.122519	-0.0134627	0.205489	0.327282	0.13492	0.0431666	0.0729741	0.0436411	0.0786832	-0.154	-0.0325697	-0.0658516	0.206376	0.0373514	0.155329	-0.0399409	0.0202021	0.16961	-0.00163049	-0.0313748	0.223065	0.296196	0.0772719	-0.0416911	-0.0283686	0.0684254	0.0440587	-0.0172076	-0.090451	-0.0825558	-0.216988	-0.111942	0.00744738	-0.00189787	0.0118788	0.19104	0.17035	-4.83105e-06	-0.0207626	0.00931931	-0.0261833	0.124111	0.0705294	0.255529	0.117293
DO223472	-0.0294021	0.108914	0.114772	-0.0566253	-0.116017	0.00452486	0.167745	0.266323	0.116349	0.0265651	0.08614	0.0274521	0.0635165	-0.0831843	0.0127325	-0.101287	0.150593	0.0140022	0.116603	-0.0620314	-0.045007	0.208636	-0.0167072	-0.0319674	0.146473	0.239272	0.0331531	-0.00664096	-0.0794018	0.0251091	0.138839	-0.0824422	-0.114759	-0.0545348	-0.21393	-0.115807	-0.0292016	-0.0181264	0.0538315	0.221435	0.239999	0.0153026	-0.0215021	0.0176176	-0.0197647	0.0764174	0.0912855	0.233194	0.0941475
DO223473	-0.042153	0.108309	0.132599	-0.0633135	-0.132975	0.00888941	0.211375	0.291186	0.124776	0.0424749	0.0995591	0.0465945	0.108939	-0.0708936	-0.0463206	-0.0227751	0.212721	0.039421	0.157134	-0.0660086	-0.000533297	0.209166	-0.00864666	-0.0129546	0.209928	0.285414	0.0687321	0.0192314	0.0671311	0.0849214	0.109944	0.013627	-0.0577003	-0.114802	-0.210223	-0.150951	0.0707459	0.0355064	0.00750685	0.232704	0.234957	-0.00539896	-0.0302738	-0.00153219	-0.0291611	0.140798	0.100373	0.253796	0.119542
DO223474	-0.0175582	0.111582	0.124431	-0.0324678	-0.135565	-0.0125905	0.179338	0.258578	0.129707	0.0243103	0.096154	0.0254893	0.0423407	-0.107662	0.00289196	-0.0419588	0.191484	0.0379655	0.135969	-0.0357809	-0.062949	0.207317	0.0015898	-0.0184354	0.155336	0.218318	0.0433338	0.011398	-0.0829679	0.0471286	0.141542	-0.0373645	-0.0969828	-0.0953218	-0.288855	-0.116177	-5.38579e-05	-0.00595222	0.0205205	0.221744	0.186745	-0.0228333	-0.0491467	-0.00799364	-0.0192634	0.131777	0.0951763	0.238859	0.0740881
DO223475	-0.000679765	0.0892554	0.120193	-0.0294188	-0.133857	-0.055816	0.166696	0.263184	0.105767	0.0153351	0.0821496	0.0172176	0.0305349	-0.141411	0.0251769	-0.0729714	0.187285	0.0257262	0.0851429	-0.057284	-0.0123747	0.247764	-0.00583956	-0.0178199	0.10497	0.239425	0.0402436	-0.122441	-0.0395067	0.0602771	0.167082	-0.0667785	-0.100732	-0.0949481	-0.222634	-0.114387	-0.00949238	-0.005224	0.0232786	0.25689	0.21326	0.0217539	-0.0531226	0.00915915	-0.0139023	0.100665	0.0655944	0.233514	0.0742749
DO223476	0.00754449	0.0779767	0.149675	-0.0373591	-0.118973	-0.0412011	0.187887	0.280367	0.14127	0.038829	0.108763	0.0439274	0.0906279	-0.116708	-0.00364426	-0.128184	0.218564	0.0620847	0.133537	-0.0220982	0.0377392	0.254894	0.0100169	-0.0103471	0.126582	0.227218	0.0720805	-0.0584885	-0.0674544	0.0488338	0.166774	-0.0286136	-0.0755641	-0.0621545	-0.223534	-0.127744	0.00704028	0.00846485	0.0382621	0.30131	0.231819	0.00649554	-0.0418892	0.00219598	-0.00739855	0.162006	0.1179	0.218118	0.0588259
DO223477	-0.0214834	0.0920881	0.0863639	-0.0613819	-0.14135	-0.0577753	0.191566	0.300326	0.142952	0.0371975	0.0879841	0.0442118	0.0381711	-0.124723	-0.0462472	-0.122438	0.188617	0.0235954	0.143483	-0.0490578	0.0573039	0.218989	-0.0113915	-0.0163213	0.187298	0.283739	0.0853069	-0.0314853	-0.11503	0.0268689	0.109842	-0.0643411	-0.103833	-0.0900465	-0.230008	-0.137902	-0.0185994	-0.0149906	0.0224599	0.246666	0.204582	0.0358408	-0.0388556	-0.00122572	-0.0244753	0.108854	0.0664286	0.235491	0.0926647
DO223478	-0.042227	0.11494	0.11	-0.0562597	-0.133945	0.00737014	0.196882	0.28047	0.16103	0.0467926	0.0961727	0.0492466	0.0659839	-0.122828	-0.0321629	-0.0999936	0.213951	0.0219988	0.108369	-0.0623043	-0.00983703	0.190756	-0.00570039	-0.0150366	0.184112	0.247002	0.0594643	0.0304743	-0.0947924	0.0231931	0.0689932	-0.0199906	-0.0882158	-0.101206	-0.193808	-0.124936	-0.00333548	-0.0129257	-0.000632698	0.209456	0.199315	0.000433821	-0.0320295	-0.00424433	-0.0299273	0.170398	0.089991	0.257667	0.120238
DO223479	-0.0125091	0.0953365	0.12517	-0.0509437	-0.120499	-0.0400227	0.176863	0.278546	0.13134	0.0305241	0.0463084	0.020154	0.0720257	-0.0795034	0.0119142	-0.0570051	0.188575	0.0522173	0.155567	-0.0347174	-0.0691829	0.224518	-0.00821385	-0.0149314	0.117125	0.210443	0.0427157	-0.13182	-0.0228256	0.0555868	0.147842	-0.0562166	-0.109077	-0.0716971	-0.261312	-0.113586	0.00634274	-0.00438086	0.0285689	0.240336	0.182351	0.0167855	-0.0406426	0.0110589	-0.0171645	0.0908949	0.0834443	0.232643	0.0612577
DO223480	-0.0336939	0.0845327	0.107234	-0.0526721	-0.0977903	-0.0218594	0.18421	0.289794	0.103723	0.0173827	0.105336	0.0311902	0.080284	-0.125364	0.00095541	-0.0936911	0.208562	0.0446968	0.15815	-0.0788057	0.047276	0.22586	-0.0147666	-0.00972207	0.122371	0.212757	0.0542143	-0.0118363	-0.0986587	0.0240075	0.172914	0.0375618	-0.0589769	-0.0979993	-0.229067	-0.11746	0.0348549	0.00375002	0.0247273	0.271988	0.231024	0.0344233	-0.0158429	-0.00743656	-0.0231804	0.120668	0.0808751	0.236772	0.0595221
DO223481	-0.0319015	0.0863915	0.108735	-0.0508851	-0.107712	-0.0962349	0.192228	0.309696	0.146487	0.0434258	0.124575	0.0513586	0.0787122	-0.111924	-0.00581718	-0.0612855	0.219472	0.0296825	0.177154	-0.0493162	-0.0230138	0.247083	-0.0103036	0.010094	0.163365	0.220145	0.0548856	0.0433652	-0.0762377	0.0409488	0.190374	0.0118368	-0.0833731	-0.0853116	-0.253072	-0.127011	0.0307051	-0.00242148	0.0406905	0.283396	0.229369	0.0281336	-0.0223524	-0.000456543	-0.0245548	0.109315	0.0884126	0.239915	0.0623604
DO223483	0.0100168	0.0886799	0.138578	-0.0122519	-0.0946234	-0.0153922	0.156992	0.227058	0.0942151	0.0405199	0.124308	0.0484991	0.0976776	-0.0510999	0.0106361	-0.0175801	0.223615	0.0568777	0.105727	-0.042428	0.0100662	0.298209	0.0146828	0.0107438	0.0588537	0.184009	0.0329129	-0.0407719	-0.0982916	0.0263616	0.238188	0.033295	-0.000718765	-0.0861827	-0.167943	-0.030307	0.0221873	0.0252998	0.0356782	0.354999	0.288241	0.027676	-0.0284445	0.0481105	0.0127167	0.133529	0.120609	0.217169	0.0571514
DO223484	-0.0433516	0.0754007	0.161202	-0.0256205	-0.0911428	-0.0371273	0.200088	0.284898	0.146806	0.0402512	0.071141	0.0344697	0.107337	-0.0779891	-0.0306583	-0.0708572	0.22395	0.0484154	0.159387	-0.0613334	0.0125712	0.244544	0.0104459	0.00417241	0.168245	0.231475	0.0731465	-0.0480057	0.0476124	0.0812559	0.203673	-0.0108136	-0.0851756	-0.0836675	-0.142285	-0.128246	0.057832	0.0273493	0.0353271	0.283058	0.229478	0.0253405	-0.0197999	0.0426122	-0.00075348	0.115817	0.111745	0.239681	0.0677978
DO223485	-0.0370351	0.10238	0.12685	-0.038425	-0.118245	-0.0496571	0.19264	0.291095	0.134944	0.0317062	0.0784413	0.0310943	0.0812556	-0.100111	-0.0135646	-0.0176572	0.224987	0.0346961	0.155108	-0.0357971	0.00816176	0.236355	0.0100868	0.00530862	0.15595	0.215414	0.0519818	-0.0233145	-0.0930196	0.0247308	0.168287	-0.0468391	-0.117634	-0.0705187	-0.197165	-0.159438	-0.00898919	-0.0183448	0.0355519	0.229411	0.196171	0.00231988	-0.040763	0.0179568	-0.0158596	0.124137	0.100422	0.246184	0.085075
DO223486	-0.0271787	0.0917895	0.14456	-0.0361811	-0.142861	-0.0483304	0.191234	0.308738	0.144804	0.0538695	0.0967105	0.051711	0.0953759	-0.0861509	-0.00704722	-0.105849	0.197135	0.0535747	0.116867	-0.0354637	0.046314	0.224739	0.00992053	-0.00882951	0.120456	0.22693	0.0673782	-0.0411788	-0.0692442	0.0491616	0.127394	-0.0442591	-0.119582	-0.0625447	-0.238463	-0.0957817	-0.00547521	-0.0102035	0.0372374	0.231702	0.197753	0.0173558	-0.0405227	0.0100331	-0.0134949	0.127069	0.103131	0.241462	0.0732523
DO223487	-0.05459	0.0660997	0.127869	-0.0271143	-0.0879656	-0.077368	0.167446	0.26889	0.115787	0.0702718	0.109484	0.0632261	0.111829	-0.0756096	-0.0192739	-0.100324	0.241679	0.034545	0.180245	-0.0526703	-0.0177577	0.26824	0.00686932	0.00376613	0.215016	0.253726	0.0832246	0.00173749	-0.0968653	0.0364267	0.176174	0.0117534	-0.078233	-0.0919538	-0.0492625	-0.113345	0.0169324	-0.00304327	0.0307848	0.294275	0.249307	0.0648913	-0.0159856	0.0441092	-0.0103313	0.113809	0.0905346	0.217815	0.0964275
DO223489	-0.0314107	0.0958727	0.132166	-0.0572332	-0.116841	-0.00210224	0.181364	0.274259	0.110246	0.0491356	0.0688281	0.0390198	0.104915	-0.116211	-0.0258146	-0.065543	0.219966	0.0316341	0.153486	-0.0726222	0.00709216	0.253766	-0.0070109	-0.00727679	0.174365	0.226324	0.0266924	-0.0737628	0.0279173	0.0613306	0.132014	0.0143631	-0.0182726	-0.107797	-0.115125	-0.152708	0.0389853	0.0224518	0.0101689	0.270236	0.233132	0.0420331	-0.0195409	0.0153184	-0.0308885	0.171304	0.094445	0.256427	0.0904845
DO223490	-0.0437986	0.107042	0.122692	-0.0522061	-0.153055	-0.0441053	0.183231	0.281855	0.144724	0.0575598	0.0912534	0.0513676	0.0791638	-0.0882261	-0.0474769	-0.0828112	0.200292	0.0353703	0.170332	-0.0386669	0.0572527	0.216034	-0.0107531	0.0021317	0.22578	0.270495	0.0884572	-0.0471713	-0.0828839	0.0365479	0.138546	-0.10346	-0.121622	-0.0568393	-0.146789	-0.0957112	-0.0352288	-0.020758	0.0500397	0.262401	0.223039	0.0276611	-0.0532766	0.00010246	-0.0267276	0.124111	0.0651754	0.238397	0.0969047
DO223491	-0.0347608	0.120452	0.165677	-0.0612887	-0.118328	-0.0327865	0.201501	0.30359	0.129226	0.0332415	0.0946353	0.0403004	0.0979116	-0.105488	-0.0558692	-0.0509561	0.236804	0.0316932	0.153477	-0.0646395	0.111839	0.195695	-0.000122511	-0.00545545	0.162801	0.300174	0.05702	-0.00320974	0.0374346	0.0731576	0.0930628	0.0204603	-0.0638754	-0.104232	-0.16589	-0.153689	0.0369477	0.0277353	-4.70412e-05	0.214926	0.186508	0.00639945	-0.0261237	0.000271454	-0.0298624	0.193653	0.107394	0.254202	0.0793
DO223492	-0.00591581	0.0885275	0.106795	-0.0395044	-0.158788	-0.062382	0.203608	0.282134	0.140215	0.0250404	0.103041	0.0338546	0.100251	-0.112272	-0.00307562	-0.0865561	0.214103	0.0326483	0.142404	-0.0513904	0.0239726	0.241025	-0.000871376	-0.0118902	0.139949	0.26477	0.0739	-0.0442664	0.0290939	0.0926145	0.167687	-0.00814194	-0.064998	-0.0805918	-0.265232	-0.0282792	0.0592696	0.036774	0.0425467	0.293695	0.239628	0.044711	-0.0342637	-0.00131728	-0.0148945	0.139193	0.10053	0.233565	0.0527205
DO223493	-0.0320668	0.117154	0.110916	-0.0466671	-0.141121	-0.0204532	0.192133	0.289472	0.146384	0.0433856	0.111915	0.0453632	0.107033	-0.0875857	-0.0488476	-0.0824074	0.187003	0.00650267	0.158212	-0.0305506	0.0977113	0.171515	0.00697558	-0.0272793	0.17925	0.30081	0.0729768	0.0307847	-0.0428249	0.0670814	0.0456363	-0.0797106	-0.12842	-0.11355	-0.200512	-0.0636784	-0.00628029	0.00131941	-0.0130551	0.168748	0.155869	0.0135722	-0.0402285	-0.00413868	-0.0245268	0.148105	0.100136	0.254292	0.0734985
DO223494	-0.0600416	0.104324	0.138566	-0.06171	-0.107373	-0.0730862	0.201642	0.31186	0.112149	0.0484509	0.100871	0.04691	0.0689997	-0.116011	-0.0349214	-0.116518	0.254422	0.025995	0.135437	-0.06325	0.0224829	0.268059	-0.00931702	-0.00465401	0.180951	0.264049	0.0638838	-0.0208222	0.151982	0.118739	0.182886	0.0417603	-0.0373542	-0.0884128	-0.150118	-0.188733	0.0999059	0.0496021	0.0306994	0.315732	0.254478	0.0281993	-0.0215002	0.00607306	-0.027236	0.134528	0.0719706	0.233903	0.0914529
DO223495	-0.0271774	0.123654	0.102899	-0.0489297	-0.11071	0.00739655	0.206454	0.290144	0.126089	0.0595828	0.090938	0.0518209	0.12484	-0.0727007	-0.0593397	0.0336873	0.204189	0.0334868	0.15522	-0.0531516	0.0526756	0.16354	0.0101928	-0.0164889	0.288346	0.326908	0.123857	0.0134702	-0.0981703	0.0281158	0.0874032	-0.0284125	-0.0713909	-0.106507	-0.202147	-0.135665	0.00293748	0.00566629	-0.00500854	0.208485	0.18113	-0.0171015	-0.0331426	-0.0116786	-0.0298953	0.121917	0.124746	0.277587	0.156009
DO223496	-0.00703901	0.0878457	0.147388	-0.0630966	-0.111002	0.0166179	0.21739	0.30881	0.134875	0.0536617	0.111394	0.053443	0.138895	-0.0906873	0.00535911	-0.0590385	0.235126	0.0321055	0.167087	-0.0224409	0.0943154	0.198514	0.0116288	-0.00328791	0.199658	0.261221	0.0635134	0.0396522	0.0146585	0.0766586	0.123273	0.0228434	-0.0402871	-0.116031	-0.217765	-0.0858335	0.0568672	0.0355277	-0.0014692	0.246874	0.206822	0.00524147	-0.0158793	-0.00558892	-0.0240662	0.166738	0.131325	0.254594	0.079355
DO223497	-0.034454	0.0934777	0.166576	-0.0588901	-0.139334	-0.059495	0.204535	0.291051	0.157354	0.0401625	0.0795584	0.0396809	0.0830165	-0.117046	-0.0330436	-0.11603	0.211975	0.0463065	0.160136	-0.0383649	0.0137243	0.209593	0.00130311	-0.0251548	0.212382	0.290641	0.070746	-0.00785081	0.0388962	0.0703168	0.116823	0.0188266	-0.0471405	-0.0879905	-0.171931	-0.122488	0.057045	0.0265539	0.020598	0.232921	0.234602	0.012306	-0.04673	-0.00296861	-0.0250617	0.146484	0.0908564	0.255493	0.0926777
DO223498	-0.046053	0.0896064	0.11939	-0.0550654	-0.0979806	-0.0486116	0.188372	0.305208	0.124716	0.0345178	0.0753487	0.0362616	0.104209	-0.112818	-0.00807563	-0.0970906	0.232503	0.0168635	0.139326	-0.0580191	0.102955	0.232455	-0.00289659	-0.0185985	0.182832	0.313369	0.0786368	-0.0182642	-0.0170379	0.0746518	0.124908	0.0132774	-0.0464799	-0.0650728	-0.0598734	-0.152464	0.0447432	0.0310957	0.0371564	0.288936	0.243981	0.0868058	-0.0119737	0.024755	-0.0226913	0.103319	0.083833	0.237375	0.0717411
DO223499	-0.0549409	0.0966019	0.0560679	-0.0614654	-0.128052	-0.0283334	0.171949	0.288134	0.0877248	0.0522461	0.0765662	0.0484484	0.0580258	-0.11802	-0.0264634	-0.0701363	0.1837	0.0378802	0.180765	-0.0372152	-0.0778805	0.223693	-0.0218515	-0.0256003	0.216584	0.261885	0.0627021	-0.0742716	-0.0140943	0.0518873	0.0623628	-0.057407	-0.0891989	-0.0905761	-0.212196	-0.103775	0.00110735	-0.00958279	0.0115633	0.224602	0.196279	0.00373799	-0.0387821	-0.000765034	-0.0348163	0.0902509	0.0533973	0.244355	0.103436
DO223500	-0.0357075	0.10425	0.108933	-0.0321778	-0.120326	-0.0131684	0.191592	0.298648	0.106197	0.0612686	0.08555	0.0542586	0.136072	-0.0762368	-0.0202735	-0.07186	0.196691	0.0361741	0.131715	-0.0313328	0.0298631	0.199705	0.0144541	-0.0201357	0.19074	0.30329	0.085808	0.00675436	-0.00316214	0.0750673	0.0652208	-0.0245545	-0.0709896	-0.11402	-0.0524577	-0.0972278	0.0121391	0.0100311	-0.00528832	0.216047	0.195814	0.0924681	-0.0133019	0.0277207	-0.0167545	0.0930633	0.110786	0.260055	0.123192
DO223501	-0.0405322	0.109705	0.12112	-0.0462227	-0.093823	0.00235553	0.18234	0.27546	0.106972	0.0477195	0.0722059	0.0389364	0.0836539	-0.15174	-0.0254574	-0.0714285	0.223002	0.00912902	0.166798	-0.0677832	0.0662738	0.247717	0.00177488	-0.00839412	0.229978	0.353901	0.0864768	-0.0030202	-0.0870746	0.0231051	0.142026	-0.0107449	-0.0659615	-0.0174514	0.0380213	-0.135551	0.00624455	0.00686811	0.0697685	0.273107	0.270714	0.126533	0.00967106	0.0314857	-0.0234805	0.152277	0.105859	0.249341	0.104516
DO223502	-0.0490053	0.102418	0.161091	-0.0496363	-0.138804	-0.0639944	0.208526	0.309779	0.13384	0.0281768	0.0818692	0.0316519	0.0947758	-0.0897326	-0.0586549	-0.0364239	0.22439	0.0327077	0.152684	-0.0762035	0.0274329	0.215846	-0.00547537	-0.00411456	0.188223	0.27281	0.0611986	-0.0505717	0.138194	0.112996	0.095385	0.0188412	-0.0597139	-0.0930261	-0.22121	-0.163362	0.0778392	0.0348051	0.0131174	0.232408	0.191814	-0.0118176	-0.0485057	0.00168784	-0.0309632	0.127437	0.0788124	0.247686	0.100236
DO223503	-0.0429241	0.109441	0.139221	-0.0409231	-0.119583	-0.0280224	0.208438	0.305228	0.145266	0.031181	0.0849335	0.0320774	0.0903821	-0.0695809	-0.0458745	-0.0708609	0.240876	0.0249152	0.123798	-0.0599936	-0.0512971	0.260937	0.000855678	-0.0084171	0.196243	0.285749	0.0890088	-0.0178402	-0.0476415	0.0501387	0.180219	0.0507947	-0.036062	-0.107185	-0.202252	-0.100452	0.0595662	0.0362196	0.0175719	0.292302	0.225359	0.0233351	-0.0354683	0.00729889	-0.0170081	0.144476	0.0891543	0.242169	0.0797182
DO223504	-0.0375629	0.122221	0.146202	-0.0612135	-0.103911	0.00722612	0.200306	0.289578	0.141181	0.0466973	0.115735	0.0480406	0.130923	-0.075846	-0.0483304	-0.0926525	0.204707	0.0549265	0.175326	-0.0375331	0.0404754	0.184748	0.00323653	-0.00886982	0.213207	0.272569	0.077205	0.00625377	-0.0549311	0.027685	0.075097	-0.0402896	-0.0939008	-0.116553	-0.228628	-0.105659	0.00508907	0.00158348	-0.00752711	0.191084	0.171025	-0.0121268	-0.0177345	0.00883415	-0.0253127	0.122911	0.100575	0.261465	0.0987515
DO223505	-0.0325028	0.12686	0.155904	-0.0382927	-0.119494	-0.00542242	0.200709	0.287162	0.140072	0.0481129	0.0898574	0.0463897	0.110068	-0.102562	-0.0332895	-0.0667439	0.21779	0.0673065	0.194974	-0.0154593	0.0289638	0.200091	0.0121061	-0.0108251	0.21951	0.26825	0.0803488	0.0114952	-0.101137	0.031446	0.0835254	-0.0205111	-0.0859914	-0.0676573	-0.166112	-0.129203	-0.00140514	-0.0109692	0.0259947	0.22905	0.193406	-0.0020649	-0.0245083	0.00405554	-0.0123772	0.181372	0.108104	0.26581	0.114999
DO223506	-0.0311329	0.102008	0.132964	-0.0235639	-0.126314	-0.0225077	0.191144	0.297089	0.137597	0.0614758	0.086438	0.052261	0.145808	-0.0385737	-0.0594006	-0.0541696	0.217169	0.0517751	0.199373	-0.0392047	0.032711	0.228655	0.00948399	-0.00847345	0.202887	0.293238	0.0847117	0.0207312	-0.130233	0.00964928	0.157369	-0.0388882	-0.103126	-0.0981816	-0.155234	-0.159837	-0.0108493	-0.013924	0.0256329	0.280505	0.242492	-0.0065816	-0.027999	0.0357291	-0.00850291	0.121543	0.107028	0.254856	0.10403
DO223507	0.0220002	0.108701	0.13559	-0.0476256	-0.0982346	-0.0187097	0.181846	0.28936	0.123149	0.0325986	0.0627229	0.025374	0.0833818	-0.12539	-0.00316219	-0.0650504	0.181639	0.0359116	0.121948	-0.0629526	-0.0118828	0.208441	-0.00144722	-0.0300904	0.16096	0.243844	0.0586629	-0.0149091	-0.134495	0.0138219	0.135319	-0.0151853	-0.0838686	-0.0672024	-0.215773	-0.1265	-0.00761278	-0.00666731	0.0359899	0.216691	0.183975	0.00282137	-0.0203499	0.0116903	-0.0175912	0.10093	0.111215	0.237747	0.0912272
DO223508	-0.0333485	0.105446	0.131377	-0.0562872	-0.101821	0.013448	0.194497	0.291884	0.110869	0.050181	0.098256	0.0495183	0.111498	-0.0789511	-0.0367494	-0.0341207	0.241718	0.0473028	0.16796	-0.0261165	0.0509929	0.246827	0.0115814	-0.00782987	0.218371	0.290456	0.0753839	-0.0203363	-0.106325	0.0157675	0.132674	-0.000378201	-0.0659772	-0.107816	-0.199893	-0.188383	0.0175696	0.00695627	0.012452	0.271267	0.226832	-0.000355328	-0.0196694	0.00688648	-0.0238933	0.16792	0.112089	0.252599	0.108131
DO223509	-0.0450798	0.105636	0.170505	-0.0523945	-0.116387	0.0243379	0.206654	0.305174	0.160961	0.0591952	0.0945191	0.0566884	0.180602	-0.0334079	-0.0252708	-0.0523844	0.191036	0.0591505	0.176315	-0.046196	0.0178663	0.167921	0.00973659	-0.0185883	0.260737	0.309481	0.101172	0.0154578	-0.0787317	0.0292908	0.0470749	-0.0731842	-0.114325	-0.069363	-0.10719	-0.12495	-0.0145961	-0.0107618	0.0161055	0.142577	0.139334	0.0448742	-0.015636	0.03373	-0.00598752	0.166554	0.142546	0.265343	0.126852
DO223510	-0.0395277	0.0880709	0.123344	-0.0327115	-0.117795	-0.020935	0.197278	0.297272	0.127405	0.0422473	0.103653	0.0457276	0.0946275	-0.0882362	-0.0396368	-0.0421274	0.208731	0.041781	0.162746	-0.032591	-0.166861	0.228684	0.00235202	-0.0179595	0.172413	0.210561	0.0510771	-0.0478135	-0.0582651	0.0522158	0.136376	-0.0382385	-0.0982159	-0.136592	-0.255933	-0.144342	0.00366846	0.00300783	-0.013991	0.227	0.191013	-0.00680477	-0.031566	-0.00121419	-0.0190889	0.143001	0.111572	0.248794	0.0720962
DO223511	-0.0504744	0.0980651	0.130311	-0.0434946	-0.126285	-0.015066	0.209326	0.296942	0.156253	0.0513554	0.0891074	0.0479723	0.105375	-0.097305	-0.023616	-0.107247	0.221198	0.0471975	0.180685	-0.0456105	0.00893587	0.254231	0.00515752	0.000842216	0.211693	0.286475	0.0730802	0.0486566	0.0099847	0.0493763	0.152258	0.0135771	-0.0190118	-0.100288	-0.0904054	-0.11583	0.0464061	0.0313602	0.027228	0.287738	0.278266	0.0702573	-0.0238925	0.0253707	-0.0208123	0.146319	0.0980305	0.25801	0.107463
DO223512	-0.0365997	0.084707	0.109422	-0.0504023	-0.127726	0.00331251	0.186615	0.283018	0.130032	0.0421258	0.0923703	0.0433945	0.154049	-0.0864487	-0.0148249	-0.0668335	0.205066	-0.00853268	0.155182	-0.0793512	0.078684	0.238883	-0.000460389	-0.00950871	0.209723	0.356051	0.100638	-0.020274	-0.0985341	0.0116801	0.12475	-0.031261	-0.0789379	-0.0617844	-0.0295275	-0.121148	-0.00272908	-0.0155009	0.0441446	0.247586	0.224004	0.113208	-0.0194181	0.0278394	-0.0227402	0.152305	0.135285	0.249058	0.102453
DO223514	-0.037816	0.108047	0.108818	-0.0698636	-0.143244	0.00502761	0.189675	0.280845	0.139259	0.0342945	0.0863158	0.0357979	0.103077	-0.108933	-0.045926	-0.0958504	0.184963	-0.00290164	0.140747	-0.0729756	0.0758596	0.170374	-0.00722321	-0.0220569	0.198074	0.353439	0.108201	-0.0276632	-0.0468462	0.0438005	0.0412983	-0.0811143	-0.129988	-0.0887619	-0.171658	-0.140886	-0.0114907	-0.00922289	0.00256985	0.176805	0.156033	0.0208167	-0.0308985	-0.0116038	-0.0415966	0.150165	0.0984548	0.246605	0.105959
DO223515	-0.0119456	0.104129	0.121199	-0.062624	-0.12583	-0.0587704	0.177458	0.284876	0.126825	0.0356136	0.0657618	0.0307047	0.08047	-0.112906	-0.00855587	-0.070812	0.200362	0.020037	0.0771943	-0.0559224	0.0480869	0.23507	-0.0067235	-0.0018898	0.11449	0.21075	0.06882	-0.0855078	-0.0826255	0.0253792	0.143125	-0.0366253	-0.0757208	-0.0671506	-0.219602	-0.124252	0.00503672	0.0100612	0.0311293	0.271638	0.218167	0.0130591	-0.042072	0.00268882	-0.0246716	0.106769	0.095387	0.235938	0.0709943
DO223518	-0.0616695	0.0929142	0.1066	-0.0465513	-0.118081	-0.0363062	0.199401	0.307533	0.120134	0.0692222	0.104288	0.0573154	0.118332	-0.0940424	-0.0351471	-0.0638863	0.242709	0.0256206	0.168714	-0.0422681	0.0612305	0.251431	-0.00101642	-0.00619841	0.196408	0.288663	0.0648371	0.0137236	-0.0630772	0.0445205	0.142479	0.00903132	-0.0698668	-0.102486	-0.20303	-0.142352	0.033611	0.00660088	0.0187666	0.28069	0.241849	0.00198454	-0.0168089	0.00520407	-0.0242518	0.115316	0.0957689	0.243312	0.083838
DO223519	-0.0463884	0.123957	0.128668	-0.0584293	-0.100135	0.0165833	0.172554	0.249611	0.122065	0.0189052	0.0992335	0.027673	0.0378459	-0.121296	0.0126851	-0.116767	0.193894	0.0457358	0.145355	-0.0518976	-0.0778427	0.2314	-0.0103751	-0.0122704	0.121641	0.209617	0.0429222	-0.0492543	-0.0554964	0.0432419	0.149701	-0.0259558	-0.0464898	-0.0964066	-0.196185	-0.152666	0.0135249	0.0198541	0.00884272	0.250729	0.209088	0.0558883	-0.0246268	0.0271418	-0.0164307	0.143236	0.0913123	0.229995	0.0611296
DO223521	-0.0100243	0.0709648	0.13098	-0.0353996	-0.124842	-0.0464155	0.195904	0.281964	0.124209	0.026581	0.108672	0.0433789	0.0559229	-0.134777	0.0121957	-0.103703	0.242434	0.0423001	0.134756	-0.0548471	0.0149878	0.268115	0.00251141	0.00382343	0.153592	0.226922	0.0745257	-0.0261878	0.0121076	0.0910402	0.167578	0.0548409	-0.043393	-0.0714336	-0.203571	-0.102029	0.0639655	0.0357893	0.0475821	0.296049	0.246314	0.0268282	-0.0308035	0.0102487	-0.0132924	0.123678	0.0736536	0.223027	0.0769455
DO223522	-0.0408155	0.0904943	0.130078	-0.0417697	-0.116759	-0.0586693	0.19584	0.304321	0.118853	0.031728	0.113811	0.0380212	0.0791243	-0.101643	0.0213844	-0.0595519	0.221877	0.0435272	0.156811	-0.0239037	0.0516171	0.244182	0.00575552	-0.00183754	0.203922	0.247053	0.0774556	0.0319135	-0.0591288	0.0520051	0.171032	0.0246567	-0.0680266	-0.0888464	-0.213725	-0.132089	0.0371534	0.0155866	0.0292226	0.26716	0.226128	0.0356556	-0.0329191	0.0189031	-0.0181521	0.115484	0.0873936	0.248647	0.064991
DO223524	-0.0573677	0.0765304	0.163246	-0.0539221	-0.161217	-0.0103419	0.181542	0.286141	0.110503	0.0241504	0.067491	0.026066	0.0431012	-0.0869399	-0.0134443	-0.100489	0.188595	0.0416754	0.14645	-0.0719869	-0.101664	0.229162	-0.0170513	-0.0206722	0.190222	0.265303	0.0883724	-0.0492742	-0.00271429	0.0543278	0.124105	-0.0695195	-0.115005	-0.0747267	-0.170688	-0.135551	0.0125704	-0.012221	0.0248003	0.253783	0.209994	0.00956045	-0.0532587	0.00657336	-0.0261118	0.137506	0.0661684	0.234993	0.084227
DO223525	-0.0355567	0.100193	0.132583	-0.0466983	-0.166427	0.00854563	0.175093	0.292702	0.134117	0.0451425	0.0766506	0.0371345	0.0911836	-0.0769058	0.0121177	-0.0566997	0.137646	0.0426333	0.141209	-0.0530286	0.0050258	0.164171	-0.0033033	-0.0216713	0.13047	0.226032	0.0522155	-0.0421844	-0.0959653	0.0261579	0.0470581	-0.150292	-0.145086	-0.0826801	-0.192374	-0.0392923	-0.0654189	-0.0343045	-0.00510924	0.108383	0.0924978	0.0280995	-0.0612615	0.00573103	-0.0203839	0.113935	0.106741	0.24807	0.0555038
DO223526	-0.0222343	0.12229	0.122077	-0.0472605	-0.0872597	0.0132228	0.186657	0.29647	0.134113	0.0237954	0.0964568	0.0271825	0.0608537	-0.11574	0.0370574	-0.126345	0.192051	0.0350695	0.127782	-0.0734605	-0.011149	0.235735	-0.007042	-0.0135025	0.111362	0.220452	0.0337725	-0.0385606	0.0142383	0.0932171	0.129377	0.00079906	-0.0572598	-0.0780234	-0.194038	-0.141007	0.0229927	0.0297525	0.0161721	0.233279	0.173308	0.017782	-0.0223819	-0.00125103	-0.0169597	0.147851	0.111747	0.240595	0.0632393
DO223528	-0.00593913	0.0839258	0.142547	-0.0562141	-0.132876	-0.10914	0.163779	0.264445	0.116064	0.035997	0.105913	0.0372878	0.0537105	-0.0655222	-0.0133195	-0.095938	0.186023	0.0511558	0.100448	-0.0539037	-0.0433464	0.222362	-0.00863679	-0.0264031	0.163019	0.222618	0.0775899	-0.019703	-0.0614515	0.047211	0.119106	-0.0833858	-0.115093	-0.0768418	-0.195233	-0.163643	-0.0106303	-0.00584616	0.0182729	0.214086	0.173369	0.0234923	-0.0443895	0.00690287	-0.0245469	0.121154	0.0724012	0.215931	0.0681359
DO223529	-0.035084	0.110511	0.0905214	-0.0392478	-0.0918856	-0.0117692	0.203178	0.293962	0.111429	0.0431818	0.11681	0.0531876	0.0728005	-0.123585	-0.0554324	-0.00283912	0.227609	0.0418237	0.167402	-0.0354895	-0.0218463	0.254721	0.0151698	-0.0206599	0.203123	0.257551	0.0444005	0.0391549	0.00177862	0.0487159	0.117235	0.007788	-0.0767716	-0.0946879	-0.248507	-0.0516063	0.0390056	0.003339	0.0170886	0.255363	0.213793	-0.0414306	-0.00203182	-0.00572362	-0.0224941	0.117273	0.0967595	0.273846	0.119383
DO223530	-0.0448627	0.107934	0.124605	-0.0515421	-0.0970297	-0.0171067	0.206595	0.311824	0.144902	0.0428502	0.0800468	0.0412294	0.0978237	-0.0909984	-0.0547534	-0.0303515	0.212749	0.0285354	0.152685	-0.0420574	0.0632498	0.216986	0.00730902	-0.00825309	0.204948	0.353204	0.0888642	-0.0376203	-0.0251667	0.0586698	0.0774765	-0.00452801	-0.0790889	-0.107025	-0.198751	-0.111526	0.0197713	0.00641093	-0.000256363	0.233341	0.201282	0.000271785	-0.0151731	0.0135039	-0.0206556	0.126428	0.0972456	0.25815	0.11431
DO223531	-0.0095652	0.0850519	0.125869	-0.0384486	-0.146947	-0.0397194	0.166668	0.244156	0.118412	0.026453	0.075441	0.0244702	0.0466205	-0.107301	0.0215248	-0.0804143	0.186037	0.032612	0.12377	-0.0427332	-0.0376189	0.232336	-0.00347429	-0.0128342	0.125489	0.201016	0.0326111	-0.0924837	-0.0865071	0.0341942	0.156135	-0.0382664	-0.0916137	-0.0760356	-0.229094	-0.130845	-0.00266431	-0.00175761	0.0299571	0.252496	0.196665	0.0328677	-0.0569504	0.00675767	-0.0130435	0.122633	0.0884216	0.225303	0.0622452
DO223532	-0.0258385	0.114488	0.147726	-0.0566854	-0.136719	0.00198363	0.218022	0.293458	0.154861	0.0501632	0.108661	0.0551516	0.118702	-0.0769964	-0.0610425	-0.0607452	0.234639	0.0674439	0.184985	-0.0221896	0.00885625	0.20285	0.00635629	-0.00271478	0.218753	0.271989	0.0752794	0.063328	-0.017042	0.0550064	0.118068	0.0132164	-0.0588764	-0.109402	-0.192053	-0.139324	0.0438117	0.0170695	0.00591925	0.222742	0.190079	-0.00933519	-0.04049	0.00558171	-0.0239593	0.205439	0.1139	0.2637	0.100664
DO223533	-0.0479394	0.103043	0.129115	-0.0396443	-0.134931	-0.0250195	0.178587	0.270724	0.122898	0.0497769	0.0924875	0.0457306	0.1043	-0.0950457	-0.00950841	-0.0588995	0.199724	0.0477837	0.169908	-0.0367247	-0.0254785	0.21532	0.00692401	-0.0161486	0.186371	0.230101	0.0505095	-0.0282757	-0.0856315	0.0291423	0.105691	-0.0485605	-0.0798799	-0.0847701	-0.211607	-0.142075	-0.00638353	0.00176378	0.0206038	0.235162	0.201588	0.00260471	-0.0316876	0.0045911	-0.0165124	0.125392	0.0995696	0.242213	0.0815633
DO223534	-0.0436774	0.101355	0.134688	-0.0413641	-0.133446	-0.0157077	0.203216	0.294207	0.138233	0.0365741	0.0964574	0.0440379	0.0832977	-0.118707	-0.0554538	-0.0912734	0.217526	0.0330747	0.164203	-0.0448915	0.0248396	0.218621	0.00574462	0.000676877	0.215895	0.318963	0.0834317	-0.0150441	-0.0187343	0.0516274	0.117559	0.002401	-0.0581752	-0.0979861	-0.182354	-0.14232	0.0364997	0.0160211	0.0195021	0.250172	0.230719	0.00376398	-0.0336348	0.00683945	-0.0181375	0.150464	0.092757	0.248065	0.0995217
DO223535	-0.0442432	0.119481	0.148082	-0.052974	-0.118721	-0.0265973	0.184062	0.285622	0.133251	0.0501107	0.0950623	0.0499918	0.104819	-0.0927817	-0.0543905	-0.10181	0.222772	0.0333349	0.168495	-0.0609085	0.0211874	0.237781	0.0016401	-0.0050383	0.208384	0.342942	0.106606	-0.0498671	-0.107701	0.0366711	0.138196	-0.0231985	-0.0772743	-0.0580188	-0.155639	-0.203157	0.00351892	0.0114504	0.0454651	0.278317	0.238234	0.00193533	-0.0270562	-0.00133568	-0.0243662	0.134255	0.103129	0.240787	0.118799
DO223536	-0.0381463	0.110666	0.142862	-0.0500881	-0.111435	-0.0192082	0.198481	0.296822	0.116942	0.0400815	0.108825	0.0481396	0.117274	-0.115632	-0.0380872	-0.00163389	0.213703	0.0432587	0.182388	-0.046166	-0.0205458	0.230063	-0.00181527	-0.0259137	0.20844	0.246913	0.0651971	-0.00274523	0.00345578	0.0585221	0.125613	-0.00484482	-0.0768731	-0.105154	-0.248399	-0.134922	0.0408831	0.00966062	0.0101597	0.23376	0.197186	-0.0264178	-0.0156235	0.00372663	-0.0238966	0.120756	0.101962	0.246549	0.10867
DO223537	-0.0319716	0.0868268	0.144062	-0.0738541	-0.122825	-0.00698082	0.184128	0.28744	0.137535	0.0363547	0.0924289	0.0347106	0.0759811	-0.136578	-0.0358473	-0.0493085	0.205123	0.0222259	0.114005	-0.0772032	0.0788144	0.22981	-0.0110806	-0.0282788	0.187451	0.279628	0.080461	-0.00300975	-0.0908074	0.00971589	0.108559	0.0126671	-0.0640578	-0.0874044	-0.218281	-0.0924478	0.0270877	-0.0103439	0.0214069	0.235266	0.202162	-0.0289921	-0.0352051	-0.0115861	-0.0393933	0.128965	0.0866907	0.240613	0.0748602
DO223538	-0.057152	0.110231	0.123361	-0.0502368	-0.160361	-0.0179347	0.201697	0.295219	0.138697	0.0480121	0.0842508	0.0449495	0.0961414	-0.102901	-0.0603253	-0.0503747	0.196729	0.0238165	0.176931	-0.0645149	-0.0739861	0.215827	-0.00694646	-0.0143118	0.186632	0.267514	0.0651996	-0.010915	0.0333807	0.0729542	0.103516	-0.050789	-0.0946151	-0.0813769	-0.16994	-0.141262	0.0259499	0.0204694	0.027575	0.252275	0.254671	0.0169842	-0.0495702	0.0237223	-0.0191041	0.161352	0.109526	0.252966	0.0908786
DO223539	-0.0415344	0.0712822	0.0911756	-0.0526775	-0.105582	-0.0430951	0.172229	0.290724	0.106692	0.054034	0.0949075	0.0471108	0.0403246	-0.158631	-0.0057614	-0.107185	0.201077	0.0370768	0.134561	-0.0492696	-0.0203951	0.233057	-0.00410013	-0.0177954	0.151336	0.224224	0.0521637	-0.0589741	-0.101156	0.0267465	0.118963	-0.044916	-0.0930865	-0.0947595	-0.199252	-0.139691	-0.0102195	-0.0162594	0.0194288	0.248833	0.205646	0.029149	-0.0362792	-0.00713913	-0.021155	0.121985	0.0878899	0.230101	0.0655618
DO223540	-0.0304889	0.0922188	0.141362	-0.0509915	-0.13753	-0.0121395	0.202067	0.295485	0.142067	0.0393089	0.085046	0.0424428	0.11168	-0.0993522	-0.0168612	-0.0983258	0.206022	0.043228	0.165443	-0.0360547	0.0649952	0.198997	0.00725773	-0.00993141	0.212679	0.322703	0.0814558	0.00787371	-0.0581774	0.044299	0.0546415	-0.02837	-0.0877464	-0.0942838	-0.106562	-0.175498	0.00669469	0.00145722	0.0069873	0.226882	0.240007	0.0576352	-0.0305511	0.0112795	-0.0214578	0.123643	0.103993	0.264798	0.126646
DO223541	-0.00951415	0.108207	0.111798	-0.0409417	-0.134326	-0.0272076	0.189981	0.271464	0.133944	0.0304073	0.0901705	0.0357435	0.040987	-0.128201	0.00525163	-0.0820104	0.229089	0.0362512	0.147677	-0.0170495	-0.00362068	0.246399	0.00155564	-0.00581903	0.181655	0.227804	0.0704516	-0.00598196	-0.0538817	0.0594186	0.177199	0.00953037	-0.0546372	-0.0570724	-0.227901	-0.144192	0.0310109	0.0263586	0.0499814	0.283764	0.217009	0.0423291	-0.0413788	0.00316048	-0.00970073	0.160955	0.0982432	0.235835	0.0621107
DO223542	-0.037105	0.120397	0.14631	-0.0521586	-0.142433	-0.00264851	0.206925	0.325444	0.136876	0.0402561	0.101468	0.0472137	0.0730631	-0.114248	-0.0288491	-0.0665008	0.185639	0.059469	0.172415	-0.0411112	0.0449267	0.164543	0.00105796	-0.0204187	0.192401	0.292689	0.086823	0.0140027	-0.0272944	0.0661331	0.00703936	-0.0697974	-0.110148	-0.0867347	-0.186175	-0.115509	-0.00580185	-0.012148	-0.00152388	0.16502	0.148557	0.0201119	-0.0396823	0.0126602	-0.0198766	0.136977	0.0736445	0.261841	0.114789
DO223543	-0.0342257	0.114071	0.1248	-0.0682915	-0.0999824	-0.0439868	0.195454	0.29375	0.119802	0.0553928	0.0805362	0.0469165	0.0935315	-0.0724831	-0.0623605	-0.0596954	0.221792	0.0122897	0.142808	-0.0723091	0.0801932	0.218119	-0.00150831	-0.0131104	0.216484	0.353945	0.100815	-0.0161344	-0.0668384	0.0328997	0.107873	0.00296699	-0.0735362	-0.128967	-0.167571	-0.140808	0.0183614	0.00500265	-0.0051055	0.250055	0.226696	0.0163594	-0.0220199	0.00450367	-0.0350535	0.14804	0.100687	0.252104	0.115051
DO223544	-0.032455	0.113967	0.159831	-0.0469726	-0.13884	-0.0115681	0.197082	0.278523	0.147894	0.0399669	0.102317	0.0436138	0.0882529	-0.0924636	-0.0395483	-0.092136	0.176321	0.0728547	0.183638	-0.0123911	-0.00415684	0.165857	0.000292402	-0.0270806	0.213959	0.274661	0.0805957	0.0217374	0.0169482	0.0789841	0.0632382	-0.0791688	-0.113797	-0.0952208	-0.229471	-0.13575	0.00455802	0.00617828	0.0057319	0.178629	0.157751	-0.0184571	-0.0423419	-0.00702794	-0.0208103	0.125417	0.0847061	0.250912	0.105974
DO223545	-0.0524916	0.110827	0.139871	-0.0284689	-0.110031	-0.0207483	0.197828	0.306514	0.128256	0.0412132	0.0879187	0.0421549	0.111548	-0.064477	-0.0660064	-0.0309435	0.221762	0.0510854	0.156986	-0.0414029	0.104683	0.221405	0.0184076	-0.00336069	0.213722	0.351857	0.110227	0.0118699	-0.0932008	0.0289551	0.132916	-0.0144698	-0.0920507	-0.0994454	-0.181027	-0.148301	0.00561799	0.000896548	0.0160939	0.25392	0.217732	0.00433231	-0.02468	0.0283642	-0.0112329	0.136955	0.0961829	0.259111	0.116693
DO223546	-0.0460533	0.105343	0.127686	-0.0469973	-0.0777698	0.00321195	0.200288	0.306433	0.0999439	0.0755418	0.0708322	0.0552854	0.130087	-0.0944295	-0.0481846	-0.0482964	0.24224	0.0394052	0.171215	-0.0464936	0.0885072	0.244283	0.0130518	2.12858e-05	0.186718	0.303318	0.072272	-0.0222063	0.0659095	0.08624	0.141777	0.0396596	-0.0452012	-0.118814	-0.153623	-0.158017	0.085496	0.0541226	0.00767436	0.266659	0.222286	0.0248033	-0.00506963	0.0312336	-0.0183822	0.1598	0.102969	0.242803	0.0885517
DO223548	-0.0546555	0.106563	0.169443	-0.0399396	-0.0761984	-0.0121017	0.222603	0.325829	0.125035	0.0464067	0.0908206	0.0507969	0.0819977	-0.120587	-0.069362	-0.0510611	0.243401	0.0603024	0.16022	-0.0239288	0.00937198	0.220504	0.021208	-0.00376586	0.196334	0.255808	0.0786551	-0.0100737	0.119843	0.121316	0.108603	0.0739632	-0.0347134	-0.0853687	-0.201805	-0.130249	0.0944218	0.0562928	0.0226856	0.248498	0.20788	-0.0281296	0.000539163	0.0102168	-0.017169	0.130553	0.088755	0.26329	0.108986
DO223550	-0.0378829	0.121656	0.146534	-0.0346339	-0.0964603	-0.00438717	0.206145	0.300305	0.121769	0.0561162	0.0903619	0.0517353	0.105338	-0.0968942	-0.0613683	-0.0593162	0.239412	0.0678064	0.165207	-0.0247765	0.00149103	0.213026	0.0208806	-0.00140226	0.206238	0.280646	0.0660386	-0.0133675	-0.00515275	0.0692508	0.0868213	0.00108379	-0.0637837	-0.0974847	-0.180119	-0.141187	0.0319835	0.0220146	0.00491691	0.235009	0.19239	-0.00350351	-0.0118237	0.00624042	-0.0185979	0.141509	0.105925	0.263042	0.118061
DO223551	-0.0114719	0.112359	0.138701	-0.0364178	-0.132297	0.0036781	0.200868	0.304066	0.13858	0.06988	0.0983123	0.0662159	0.105925	-0.115163	-0.0446405	-0.0491701	0.202258	0.058592	0.187324	-0.0175906	0.0320801	0.184534	0.0143918	-0.00457937	0.292261	0.346436	0.107857	0.0331727	-0.0679658	0.0511202	0.0601602	-0.0198117	-0.0788908	-0.0919753	-0.195695	-0.158006	0.00130988	-0.00495917	0.00975463	0.217547	0.187567	-0.008854	-0.0298592	-0.00775761	-0.0208498	0.213012	0.113692	0.26872	0.155452
DO223552	-0.0341108	0.089111	0.104786	-0.0520011	-0.112684	0.0333552	0.190964	0.277058	0.111611	0.0265646	0.0841898	0.0276649	0.0490177	-0.122414	0.000980664	-0.0182215	0.196181	0.0542817	0.187038	-0.0190623	-0.0243665	0.218771	-0.00031902	-0.0157349	0.164558	0.191121	0.0435926	0.00606442	0.0192906	0.0727887	0.146315	-0.0469308	-0.116686	-0.117938	-0.167184	-0.135256	0.0300362	-0.000199362	-0.00827059	0.231173	0.1801	0.0453164	-0.0269157	0.0107282	-0.0208488	0.147088	0.0998652	0.246274	0.0589374
DO223553	0.000211457	0.0494816	0.116392	-0.0616378	-0.0838473	-0.0216296	0.179639	0.272574	0.115242	0.0412361	0.043667	0.0240061	0.0918138	-0.0536937	-0.0275239	-0.082142	0.203992	0.0268946	0.149094	-0.0492628	-0.0415512	0.232076	-0.0212147	-0.0327947	0.175695	0.218301	0.0492836	-0.0992254	0.0371348	0.11475	0.151155	-0.0136936	-0.104736	-0.0980003	-0.231362	-0.120304	0.037515	0.0337278	0.0146117	0.248519	0.190155	-0.0363955	0.00738573	-0.0183493	-0.0325719	0.114997	0.0949623	0.24394	0.0695911
DO223554	-0.0106743	0.106932	0.150629	-0.0449178	-0.106568	0.00823256	0.204377	0.310704	0.136935	0.0717544	0.0918263	0.0628391	0.111369	-0.086643	-0.0474022	-0.0217641	0.210233	0.0446782	0.164058	-0.0210663	0.087557	0.197129	0.0193704	-0.0235954	0.258372	0.344759	0.096145	0.0709769	-0.0591291	0.0676398	0.0105762	-0.0287977	-0.0807966	-0.126622	-0.173654	-0.130562	0.00732537	0.00493664	-0.0254891	0.192882	0.166658	-0.00419059	-0.0210313	0.0119197	-0.0188161	0.148553	0.111694	0.268288	0.133843
DO223555	-0.0308714	0.0835598	0.123683	-0.0362681	-0.0857874	-0.0746304	0.202292	0.287848	0.112178	0.05499	0.122925	0.0580565	0.0829944	-0.111948	-0.0308307	0.0289425	0.237635	0.0275632	0.156982	-0.0319343	0.0492939	0.225077	0.00682734	0.000854785	0.202926	0.25525	0.0925916	0.0185997	-0.0041001	0.0830664	0.152103	0.0588085	-0.0237987	-0.0776892	-0.130202	-0.099456	0.0717219	0.03693	0.0344196	0.249016	0.210847	0.0447948	-0.028323	0.00189915	-0.0137403	0.115399	0.0865315	0.240906	0.101421
DO223557	-0.0626274	0.0925731	0.139847	-0.0428908	-0.125748	-0.0371391	0.192566	0.290043	0.122232	0.0413943	0.11191	0.0426248	0.0872064	-0.0960731	-0.0135636	-0.0867229	0.213152	0.0454548	0.147068	-0.0309367	0.0442241	0.240495	0.000706855	0.000895068	0.190057	0.229045	0.0666135	0.0137118	-0.067499	0.0287839	0.189423	-0.0137599	-0.0956727	-0.0794636	-0.196356	-0.0993032	0.0177867	-0.0120596	0.038699	0.267151	0.210017	0.0362764	-0.0383373	0.0123313	-0.0147276	0.112518	0.0747138	0.250296	0.0736791
DO51966	-0.0249559	0.117269	0.0958074	-0.0604847	-0.0965244	0.00433032	0.154152	0.215527	0.124245	0.0473736	0.0859733	0.0419486	0.0510956	-0.133751	-0.00251932	-0.105778	0.190827	0.0382745	0.1121	-0.0161634	-0.0752217	0.226981	-0.00255655	-0.0267188	0.145363	0.23888	0.0576034	-0.0286984	-0.147858	0.00737725	0.0989225	-0.0391867	-0.0107769	-0.0611551	-0.0572385	-0.13765	-0.0255358	0.0139547	0.0201946	0.25295	0.19631	0.0842452	-0.00718914	0.027575	-0.0143755	0.149795	0.0855105	0.235416	0.0436658
DO51967	-0.048824	0.0784321	0.148442	-0.0312495	-0.152991	-0.0233528	0.197853	0.292701	0.144294	0.0451611	0.0898274	0.0438005	0.156572	-0.0785297	-0.0290313	-0.0268535	0.208946	0.061461	0.185847	-0.0109539	0.0993118	0.218481	0.0157418	-0.00321421	0.193393	0.337167	0.0894065	0.0113691	-0.0901942	0.0266709	0.146348	-0.0133625	-0.090109	-0.0703233	-0.183409	-0.130375	0.00845984	-0.0104241	0.0423481	0.250844	0.219241	0.00300685	-0.0495804	0.0248568	-0.011201	0.132862	0.113152	0.246814	0.112394
DO51968	-0.0343113	0.0904711	0.14644	-0.0197138	-0.138309	-0.027404	0.197007	0.279475	0.14388	0.0432775	0.0850178	0.0415839	0.136332	-0.0332458	-0.0605218	-0.0726343	0.207393	0.0379955	0.16871	-0.0523607	0.0417758	0.210447	0.0138158	-0.0201565	0.125608	0.246499	0.0569366	-0.026754	-0.0952595	-0.00362201	0.120422	-0.0406152	-0.106193	-0.114798	-0.0951844	-0.135676	-0.0113074	-0.0272229	0.00525595	0.242967	0.218842	0.052158	-0.0402396	0.0461778	-0.00195557	0.147212	0.106433	0.252451	0.095661
DO51969	-0.0221079	0.116858	0.113752	-0.039218	-0.122378	-0.0210447	0.212877	0.300308	0.138619	0.0505162	0.0900496	0.0454729	0.114434	-0.116384	-0.0160681	-0.0237403	0.221297	0.0160545	0.148937	-0.0759961	0.084606	0.207943	0.00135374	-0.0149157	0.131313	0.301267	0.071931	-0.0637433	0.0936977	0.105885	0.0815899	0.0378387	-0.032778	-0.0762709	-0.186575	-0.104969	0.0684071	0.0434048	0.0214634	0.237978	0.196243	-0.00954134	-0.027664	0.00394616	-0.0237887	0.106559	0.0922347	0.247433	0.0852506
DO51970	0.00610018	0.124781	0.113441	-0.0388445	-0.130812	-0.0244366	0.20106	0.305855	0.133928	0.0454448	0.106931	0.0452225	0.111235	-0.0936501	-0.0375664	-0.060031	0.210307	0.0413244	0.173649	-0.0400764	0.0364182	0.195779	0.00775518	-0.0235934	0.204917	0.301555	0.0637935	-0.00254666	-0.0417637	0.0324646	0.0700368	-0.0220347	-0.0826183	-0.0969627	-0.221343	-0.129629	0.00894907	0.000147776	0.00774634	0.227653	0.198989	-0.00758975	-0.0278176	0.00490773	-0.0149972	0.141654	0.105764	0.250028	0.115667
DO51971	-0.0186436	0.112997	0.133993	-0.0302629	-0.117635	0.00327732	0.205369	0.317443	0.12302	0.0340726	0.0994321	0.0415561	0.0991955	-0.078332	-0.0544839	-0.105218	0.203802	0.0371665	0.138895	-0.0527743	0.140475	0.203944	0.0128131	-0.0296488	0.173383	0.338872	0.0897219	0.00774734	-0.00948555	0.0526153	0.0845916	-0.0586354	-0.108434	-0.133753	-0.232514	-0.154533	0.00748737	-0.00659031	-0.0185081	0.214995	0.18851	-0.00787795	-0.0222585	0.0170366	-0.011667	0.126932	0.0954597	0.256103	0.127331
DO51972	-0.0170466	0.110825	0.0924079	-0.0499824	-0.12993	0.00522158	0.182584	0.302859	0.141822	0.0265047	0.0840411	0.0256302	0.0480781	-0.104169	-0.0393159	-0.00799618	0.158095	0.0239618	0.109264	-0.0622684	0.0268635	0.152175	-0.0051565	-0.0448101	0.0700759	0.16797	0.0162803	-0.0436918	-0.141163	-0.00971948	0.0356549	-0.108295	-0.153416	-0.0840915	-0.250501	-0.109138	-0.0473762	-0.0318055	-0.00241497	0.126294	0.11442	-0.0429658	-0.0336089	0.00215871	-0.0215125	0.104776	0.087266	0.247718	0.0451588
DO51973	-0.0176496	0.0860672	0.0906855	-0.0522151	-0.142057	-0.0371288	0.184175	0.29786	0.14144	0.0336179	0.101115	0.0349671	0.0795572	-0.0753907	-0.0109187	-0.0783543	0.199337	0.00533126	0.141109	-0.066554	0.0410506	0.244937	-0.00490885	-0.00344974	0.117821	0.234657	0.0735881	-0.0455067	-0.108901	0.00608265	0.189051	-0.0361417	-0.108833	-0.0580111	-0.176815	-0.12043	-0.0114055	-0.0230288	0.0565105	0.298051	0.252742	0.0504385	-0.0375231	0.0222764	-0.0213819	0.0906062	0.10244	0.236687	0.039976
DO51974	-0.0111401	0.0884808	0.132523	-0.0453806	-0.141036	-0.0447453	0.191993	0.296502	0.133961	0.0188757	0.100755	0.0261838	0.128117	-0.0777804	-0.0263937	-0.0714547	0.214173	0.00911743	0.1218	-0.0789148	0.0266331	0.219741	-0.00657676	-0.00991493	0.153668	0.27893	0.0746815	-0.039758	-0.0914054	0.0187968	0.112488	-0.0358484	-0.0964287	-0.0662435	-0.0977447	-0.124208	0.00212211	-0.00745811	0.0361471	0.238477	0.202562	0.0665082	-0.0236518	0.0219617	-0.0190818	0.135847	0.0965381	0.239461	0.0880588
DO51975	-0.0244527	0.102379	0.106594	-0.0438974	-0.130602	-0.0232244	0.200777	0.305311	0.159821	0.0176953	0.0907963	0.0267353	0.0358925	-0.141822	-0.00835169	-0.060252	0.191365	0.0348465	0.154765	-0.0176827	0.0491789	0.203378	0.00488097	-0.0213051	0.184885	0.236935	0.0593408	0.0147666	-0.0321687	0.0569331	0.0896734	-0.0454712	-0.104536	-0.0588704	-0.240539	-0.0955943	0.00367876	-0.00579194	0.0339326	0.22819	0.18133	0.000833093	-0.03523	-0.00210622	-0.0159736	0.117304	0.080374	0.244994	0.0812962
DO51976	-0.00306306	0.103608	0.113742	-0.058425	-0.131454	-0.0122241	0.198991	0.294054	0.120701	0.0403156	0.103192	0.0399164	0.0909631	-0.0924064	-0.0479639	-0.0864284	0.189956	0.0197527	0.16107	-0.0450717	-0.0123703	0.21033	-0.0096984	-0.0351574	0.17059	0.223846	0.0549091	-0.00351308	-0.0158069	0.0413243	0.106493	0.00394405	-0.0769124	-0.0796001	-0.259986	-0.0991535	0.0192988	-0.0028603	0.0281806	0.234077	0.20003	-0.0323016	-0.0219689	-0.00160572	-0.0312888	0.112588	0.0927996	0.247914	0.0734524
DO51977	-0.0276494	0.0879576	0.0770775	-0.0167212	-0.127026	-0.0584478	0.172099	0.266982	0.121859	0.0471443	0.102103	0.0418771	0.0299485	-0.112482	-0.016485	-0.117695	0.218759	0.0214177	0.137926	-0.0361863	-0.117727	0.268645	0.00544895	-0.012418	0.163893	0.208323	0.0484091	-0.023843	-0.0840645	0.0323165	0.128866	-0.0877177	-0.135049	-0.112175	-0.217411	-0.130011	-0.0231341	-0.0110551	-0.000754639	0.252237	0.201479	0.0433701	-0.0325944	0.0325789	-0.00413903	0.0917743	0.0725323	0.229037	0.0609767
DO51978	-0.0100987	0.0902211	0.121907	-0.0549821	-0.148324	-0.0614908	0.161095	0.273435	0.132422	0.0232657	0.0960516	0.0281682	0.0554101	-0.108193	0.00160423	-0.064923	0.128029	0.0171681	0.0970959	-0.0578383	-0.0284467	0.162041	-0.0152899	-0.0392493	0.125957	0.179462	0.0322604	-0.0201964	-0.0893423	0.0394862	0.054457	-0.161087	-0.189141	-0.0812895	-0.254137	-0.123395	-0.0684011	-0.0410653	-0.000364001	0.162839	0.122571	0.0250924	-0.0615658	0.00593712	-0.024042	0.102951	0.0945155	0.228392	0.0277168
DO51979	-0.0256495	0.124053	0.135968	-0.0477951	-0.0736525	-0.0322286	0.192624	0.272502	0.136664	0.055698	0.0894999	0.0486424	0.138477	-0.043006	-0.0429421	-0.051334	0.222894	0.0229799	0.161102	-0.0742892	0.0663078	0.211371	0.00295427	-0.00168745	0.157178	0.308163	0.086265	-0.00399385	-0.0681801	0.0140385	0.0801695	-0.0214765	-0.0843216	-0.0865575	-0.151062	-0.0775101	0.0222949	0.0126227	0.0199167	0.228831	0.209542	0.03756	0.00450367	0.0401453	-0.0219137	0.146816	0.115697	0.247401	0.0863653
DO51980	-0.053793	0.11114	0.125023	-0.0610283	-0.123753	-0.00508366	0.177181	0.266033	0.122952	0.0408144	0.0735494	0.0364985	0.0646718	-0.145361	-0.00581046	-0.109744	0.16456	0.0318641	0.133869	-0.0587773	0.041748	0.218358	-0.00716467	-0.0394557	0.128721	0.245954	0.0501703	-0.0328748	-0.0743352	0.0289232	0.129645	-0.00797453	-0.0504328	-0.070558	-0.126015	-0.127859	0.0136318	0.00231503	0.0372191	0.263489	0.220499	0.0574695	-0.0134778	0.0193719	-0.0229772	0.128661	0.0883226	0.231361	0.068769
DO51981	-0.0215124	0.121766	0.13458	-0.0239311	-0.121709	-0.0325733	0.200465	0.277069	0.144741	0.0527638	0.108347	0.0542773	0.0733042	-0.0972505	-0.0316854	-0.0745114	0.206942	0.0581593	0.189703	-0.0145054	-0.189299	0.185758	0.0089214	-0.0298101	0.182118	0.264019	0.0708747	-0.00349796	0.0020833	0.0436463	0.113561	0.0105612	-0.0761776	-0.136119	-0.258583	-0.12964	0.0444448	0.00410148	-0.0116948	0.182497	0.166389	-0.0145136	-0.0267487	0.0134544	-0.0068987	0.12562	0.0720888	0.247471	0.0901457
DO51982	-0.0290155	0.105143	0.139976	-0.0370318	-0.108394	-0.017686	0.189071	0.279442	0.138446	0.0396643	0.0798248	0.0333033	0.116286	-0.0867401	-0.0168737	-0.086259	0.226841	0.0319515	0.142005	-0.0349952	0.044739	0.248718	0.00739026	-0.0024444	0.16004	0.257171	0.0772202	-0.0703177	-0.0959253	0.0186051	0.195494	-0.00744951	-0.0598345	-0.0655564	-0.150972	-0.0660293	0.00906161	0.00383732	0.0551315	0.293709	0.246099	0.0164333	-0.0250943	0.0244903	-0.0102355	0.146283	0.10514	0.23986	0.0728436
DO51983	-0.0312829	0.0999483	0.139909	-0.0424934	-0.130659	-0.0408891	0.18653	0.290718	0.122963	0.0363306	0.0712423	0.0270984	0.10218	-0.0736228	-0.0047933	-0.138631	0.205068	0.026431	0.13302	-0.0265391	0.0445962	0.226531	0.0121127	-0.0197025	0.121124	0.239207	0.0456597	-0.0938634	0.00331549	0.0542318	0.11007	-0.0179657	-0.0783785	-0.104917	-0.197575	-0.139216	0.0400604	0.0178854	0.00946819	0.234607	0.202789	0.00938485	-0.0348053	0.0246096	-0.0144579	0.131148	0.101045	0.237688	0.0707647
DO51984	-0.0153562	0.124777	0.110656	-0.0616548	-0.140136	0.00708167	0.204953	0.32548	0.161757	0.0370209	0.0923314	0.0427689	0.100874	-0.1072	-0.0604564	-0.0481355	0.163814	0.0172994	0.151446	-0.0555899	0.0488994	0.135324	-0.00843045	-0.0322556	0.171969	0.289455	0.0748189	0.0216679	-0.0983236	0.038136	-0.0393361	-0.0967031	-0.118085	-0.0802895	-0.154006	-0.120643	-0.0452489	-0.0219814	-0.00573613	0.114663	0.11454	0.0280582	-0.0322687	0.00227639	-0.0269541	0.140597	0.1117	0.266907	0.0934162
DO51985	-0.0146093	0.104362	0.126746	-0.0434965	-0.141536	-0.0269338	0.172462	0.271538	0.155547	0.0236827	0.096058	0.0237844	0.0492757	-0.0865677	0.0314633	-0.108635	0.188042	0.0320186	0.100882	-0.0585691	-0.0147129	0.234064	-0.00134315	-0.0192083	0.0789358	0.190537	0.0333412	-0.036652	-0.10482	0.0248848	0.131271	-0.0407429	-0.08922	-0.0571037	-0.203924	-0.132582	-0.0133294	0.00268567	0.0379322	0.233908	0.200917	0.0426431	-0.0560429	0.0201199	-0.018366	0.0912791	0.0821326	0.225505	0.0317333
DO51986	-0.0378378	0.0669325	0.0989603	-0.0278738	-0.158988	-0.0900655	0.166599	0.272618	0.128625	0.0533152	0.0940638	0.0426709	0.114654	-0.0148211	0.00928827	-0.068262	0.207397	0.0374992	0.167947	-0.049525	-0.0213452	0.287395	-0.00160732	0.0138105	0.104032	0.189506	0.0502074	-0.0797381	-0.102004	0.0141408	0.189833	-0.0476188	-0.11141	-0.0568056	-0.183219	-0.0521993	-0.0156387	-0.0279753	0.0620081	0.33823	0.27697	0.0520389	-0.049858	0.0306084	-0.00611107	0.0815461	0.107428	0.222053	0.0303503
DO51987	-0.0456045	0.0984609	0.108172	-0.0415578	-0.117741	-0.0255864	0.198152	0.286947	0.124372	0.0469202	0.0791547	0.0383003	0.116932	-0.0536976	0.0212511	-0.107045	0.191722	0.0362948	0.129935	-0.0623826	0.026555	0.226274	-0.00664355	-0.0201345	0.121303	0.227018	0.0549049	-0.0138103	0.0736314	0.0890606	0.162146	-0.0297695	-0.0847343	-0.087764	-0.26308	-0.078825	0.0552169	0.0242253	0.0294287	0.232893	0.188522	0.00695943	-0.0285121	0.0102677	-0.0196191	0.0892721	0.101397	0.23081	0.0326938
DO51988	-0.0408555	0.12773	0.135309	-0.0371256	-0.141241	-0.000897112	0.192085	0.277843	0.129943	0.0269648	0.0983617	0.0286884	0.107057	-0.0876687	-0.0420419	-0.0744391	0.213505	0.0252885	0.127731	-0.0685959	0.139349	0.225143	0.0120058	-0.0196019	0.12071	0.347292	0.0930586	-0.0503784	-0.128246	-0.0011498	0.0889705	-0.0413342	-0.108702	-0.100115	-0.214471	-0.11397	-0.0157244	-0.0167387	0.00185787	0.221291	0.189445	0.00493991	-0.0449305	-0.000304163	-0.0153786	0.141326	0.10191	0.253614	0.0827306
DO51989	0.00211667	0.0762136	0.0997417	-0.0453025	-0.135209	0.0179469	0.176947	0.313128	0.141363	0.0484217	0.0973331	0.0466034	0.072399	-0.119397	-0.0252251	-0.0261833	0.190529	0.0211598	0.11878	-0.040093	-0.0686054	0.233599	-0.00728582	-0.0414951	0.0862607	0.198254	0.0510978	-0.112906	-0.106233	0.0383861	0.103715	-0.0913463	-0.151043	-0.0862795	-0.246063	-0.0936105	-0.0331811	-0.0279182	0.0110889	0.226155	0.178311	-0.013326	-0.041332	-0.00906418	-0.0196824	0.0820588	0.0981924	0.233272	0.023485
DO51990	-0.00484465	0.110222	0.144048	-0.0623906	-0.142717	0.016695	0.190532	0.293258	0.152305	0.0311216	0.0885147	0.0319155	0.100311	-0.119088	-0.0345327	-0.0466357	0.172698	0.025696	0.14201	-0.0571696	0.0992636	0.133172	0.000949973	-0.0324495	0.169212	0.303223	0.0857932	-0.0458394	-0.104571	0.00135516	-0.0122371	-0.0951091	-0.14375	-0.0786923	-0.167875	-0.18234	-0.0346938	-0.0356738	-0.00266589	0.123368	0.120132	0.00289056	-0.0395587	-0.000410627	-0.0309115	0.12557	0.0994923	0.256702	0.0910043
DO51991	0.0236639	0.126059	0.117252	-0.042192	-0.104138	-0.029648	0.176324	0.282314	0.104017	0.0195378	0.0651108	0.0123038	0.0649612	-0.0863169	0.0156779	-0.113972	0.235306	0.0146555	0.0888597	-0.0586096	0.0188927	0.252408	-0.00695736	-0.00404521	0.131429	0.233121	0.0542576	-0.0778513	-0.0839153	0.0406399	0.167706	0.0187621	-0.0614639	-0.0883125	-0.223866	-0.061221	0.019843	0.0132444	0.0275307	0.282891	0.231804	0.0013053	-0.0324567	0.00142818	-0.0233498	0.152305	0.104713	0.228998	0.0543252
DO51992	-0.044427	0.121966	0.134628	-0.0547309	-0.104669	-0.0163898	0.168344	0.277287	0.115335	0.0354966	0.0702164	0.0242338	0.0422309	-0.12658	-1.00903e-05	-0.145951	0.18317	0.0126662	0.0706512	-0.0662392	-0.0279477	0.22135	-0.009712	-0.01927	0.145351	0.25036	0.0633881	0.011093	-0.064033	0.0487459	0.14343	-0.03935	-0.101051	-0.0489267	-0.234555	-0.0886714	-0.0124434	-0.0042849	0.04714	0.246391	0.214208	-0.00930522	-0.0340702	-0.0033119	-0.0327193	0.0783816	0.0906911	0.221781	0.0517848
DO51993	0.0112499	0.113283	0.138704	-0.0387172	-0.110297	0.0156712	0.170295	0.279602	0.12756	0.0216211	0.0717647	0.016376	0.0557558	-0.069382	0.0268218	-0.120622	0.161353	0.0160643	0.0838987	-0.0672336	-0.0297249	0.145508	-0.00469943	-0.0420218	0.0830456	0.201233	0.0246428	-0.0477013	-0.0861325	0.0440466	0.0173638	-0.13047	-0.154682	-0.0945215	-0.213148	-0.0422495	-0.0594957	-0.0339942	-0.0168763	0.106523	0.0987316	0.017874	-0.0236309	0.0278152	-0.0124444	0.140876	0.0987798	0.235874	0.0453513
DO51994	-0.0182064	0.105353	0.116492	-0.026798	-0.130216	-0.0155254	0.169163	0.286275	0.143898	0.0253529	0.0638012	0.0239017	0.0726961	-0.0527683	-0.04451	-0.0770955	0.155045	0.0432813	0.139044	-0.0248711	-0.0177956	0.210712	0.0089172	-0.0408377	0.113517	0.212464	0.0577701	-0.0264983	-0.131302	-0.00352998	0.0978463	-0.0997892	-0.144209	-0.0609764	-0.184472	-0.112722	-0.0554459	-0.0441672	0.0363314	0.20846	0.18973	-0.00933869	-0.0366884	0.035925	-0.00139403	0.0589963	0.0945851	0.236843	0.0797138
DO51995	-0.0107165	0.0798017	0.0927359	-0.0329098	-0.138327	-0.0551884	0.184479	0.287321	0.143937	0.0309418	0.0962601	0.0302302	0.0494107	-0.108251	0.036607	-0.133842	0.189916	0.0172522	0.142672	-0.0317804	-0.0447093	0.241776	0.0022379	-0.00536345	0.0849324	0.175128	0.0254102	-0.13765	-0.0537442	0.0568069	0.1544	-0.0101141	-0.0768707	-0.0988801	-0.212283	-0.0837307	0.00638785	0.00499102	0.0238193	0.25156	0.210266	0.0565001	-0.0529472	0.0148159	-0.0114121	0.103882	0.0809999	0.225898	0.0263337
DO51996	0.010767	0.0995753	0.103446	-0.0237803	-0.124911	-0.00210211	0.168616	0.271511	0.12118	0.0288774	0.0920669	0.0238532	0.0575437	-0.0500877	-0.0161448	-0.0834896	0.175208	-0.00783123	0.0842791	-0.0779342	-0.0316872	0.250566	0.00244509	-0.0221976	0.0633721	0.170139	0.0190639	-0.0509146	-0.0241465	0.0504656	0.191353	-0.0728174	-0.0690827	-0.0773346	-0.150985	-0.165019	-0.00816565	0.0153948	0.0344525	0.28196	0.231713	0.0432177	-0.0418603	0.0201331	-0.00331924	0.109241	0.115255	0.223429	0.042484
DO51998	0.00195645	0.120853	0.133793	-0.0423985	-0.119533	-0.0221828	0.159712	0.267661	0.122986	0.0169373	0.10735	0.0249827	0.0418893	-0.0667936	0.0227176	-0.077247	0.178124	0.0544699	0.116699	-0.042807	-0.0153903	0.218598	-0.000934545	-0.0352611	0.139257	0.244791	0.0704854	-0.0151611	-0.111479	0.00898249	0.122491	-0.0955091	-0.110257	-0.105728	-0.249878	-0.0561707	-0.0455852	-0.0218905	0.00348645	0.24566	0.195044	0.0188636	-0.0358592	0.0145998	-0.0113193	0.114794	0.0822996	0.228262	0.0503979
DO52000	-0.0139189	0.0885699	0.137436	-0.0398713	-0.136932	-0.0319435	0.151757	0.278965	0.113649	0.0116137	0.0827655	0.0185962	0.0654239	-0.126432	0.0169743	-0.0345766	0.13313	0.0415091	0.0846355	-0.0403218	-0.0345429	0.145826	-0.00413019	-0.0548975	0.0539027	0.162707	0.0273433	-0.0610612	-0.0832728	0.0230001	0.0126428	-0.174561	-0.196187	-0.0570262	-0.216454	-0.117922	-0.0746023	-0.0476216	0.0051582	0.105561	0.108755	0.0111209	-0.0511895	0.00406051	-0.0124538	0.101403	0.0983763	0.228537	0.0194476
DO52002	-0.027202	0.10844	0.140054	-0.0170906	-0.112805	-0.0310464	0.194891	0.297784	0.120064	0.0514041	0.120914	0.0568968	0.157068	-0.0332822	-0.0473035	-0.058896	0.254936	0.0580606	0.199874	-0.0365439	0.0540387	0.2914	0.0182332	0.0263986	0.188151	0.296561	0.0908768	0.00305852	-0.138401	-0.0103737	0.193845	0.00966923	-0.0644977	-0.0672162	-0.194462	-0.132465	-8.93414e-05	-0.0135932	0.0554253	0.315048	0.277723	-0.0133838	-0.0194006	0.0325163	-0.0050449	0.118299	0.109143	0.254159	0.109663
DO52003	0.0194342	0.114047	0.136869	-0.0114558	-0.079879	-0.0203986	0.172248	0.298356	0.104631	0.0353981	0.0921238	0.0373627	0.0723325	-0.0529773	-0.0166659	-0.120121	0.198165	0.0269723	0.090703	-0.0406302	0.000682417	0.21989	0.0151078	-0.0281172	0.0997545	0.167895	0.0243931	-0.0608548	-0.125488	0.0276867	0.138082	-0.0417119	-0.102411	-0.0727562	-0.186905	-0.0945312	-0.023406	-0.0132601	0.0230745	0.205586	0.174612	-0.0088552	-0.00544105	0.0172404	0.000512555	0.0970921	0.0892974	0.226844	0.0714526
DO52004	-0.0241632	0.0693708	0.110513	-0.037604	-0.117955	-0.0309778	0.178405	0.278381	0.0941605	0.0590943	0.0886903	0.0428679	0.134895	-0.0555948	-0.0168995	-0.053166	0.198699	0.0086309	0.131957	-0.0409006	0.0388723	0.199827	-7.9425e-05	-0.00988141	0.123436	0.228796	0.0434447	-0.0787145	0.0537491	0.0739953	0.109502	-0.0377186	-0.0999841	-0.102529	-0.220646	-0.114364	0.0329582	0.00330931	0.00998243	0.211353	0.187034	-0.000414755	-0.031463	0.0147189	-0.022994	0.161674	0.104373	0.224123	0.0383698
DO52006	0.0158371	0.115292	0.118719	-0.0292392	-0.0721931	-0.030783	0.153931	0.256009	0.0902073	0.0225562	0.0676531	0.0127959	0.0526063	-0.0751129	0.0148172	-0.150216	0.225848	0.0147634	0.0856242	-0.0767168	-0.0901776	0.254371	0.00426075	-0.00951825	0.144009	0.215943	0.0533193	-0.0666064	-0.10205	0.0245288	0.161098	-0.0424525	-0.0491177	-0.104369	-0.189299	-0.0642523	-0.0236074	0.00696404	0.0139628	0.281222	0.233107	0.00869238	-0.00875482	0.0366318	-0.0131773	0.110786	0.0903795	0.228033	0.103715
DO52007	0.00713586	0.0961699	0.121119	-0.0297254	-0.129597	-0.0285168	0.170843	0.27672	0.106217	0.0325512	0.0649341	0.019533	0.0707893	-0.07564	-0.00267471	-0.0816137	0.221325	0.0537619	0.117031	-0.0411476	-0.00594274	0.265171	0.00387646	-0.00895776	0.056417	0.184479	0.0274454	-0.107096	-0.0973192	0.0157269	0.219619	0.00136949	-0.048822	-0.0754042	-0.200978	-0.0611101	-0.0140304	-0.0196914	0.0411076	0.304027	0.243837	0.0128984	-0.0398296	0.0282776	-0.00870278	0.11224	0.0863602	0.228847	0.0551838
DO52008	0.0265987	0.0756383	0.122866	-0.0137983	-0.144313	-0.0828699	0.171062	0.287066	0.1389	0.0209882	0.0771024	0.01655	0.0775518	-0.0640496	0.012095	-0.0530777	0.177288	0.0208921	0.0971066	-0.054322	0.0578677	0.211571	0.00885724	-0.0333655	0.0937746	0.206186	0.0416245	-0.0963961	-0.151138	0.0299396	0.168516	-0.0843649	-0.113288	-0.0571924	-0.2629	-0.0249718	-0.0537048	-0.0259302	0.0502627	0.206343	0.173673	-0.015342	-0.0485692	8.00987e-05	-0.00702026	0.126892	0.106015	0.225979	0.0686374
DO52010	-0.046002	0.108515	0.145567	-0.0165267	-0.118471	-0.102839	0.211736	0.302745	0.172553	0.0769842	0.0908566	0.0611433	0.0826981	-0.0731294	-0.0526254	-0.0600137	0.248103	0.0313752	0.17297	-0.0456177	-0.0467924	0.242101	0.0146415	0.00853851	0.146859	0.208705	0.0486866	-0.0710533	-0.108258	0.00543413	0.215299	0.0514122	-0.034446	-0.152493	-0.136883	-0.0887572	0.0261383	-0.0161608	0.00562074	0.244926	0.205899	0.0555144	-0.0160298	0.0401075	-0.00222336	0.127648	0.0834448	0.265804	0.0793443
DO52011	-0.0226719	0.0809158	0.122856	-0.0379112	-0.126568	-0.0239938	0.200433	0.280739	0.131061	0.0212183	0.094383	0.0319672	0.0869877	-0.119322	-0.0207999	-0.0548565	0.213656	0.0436218	0.125982	-0.0574899	-0.00965716	0.208437	-0.00151273	-0.0174065	0.175309	0.226369	0.063392	-0.0544182	-0.0284275	0.0431654	0.10893	0.00666741	-0.0630187	-0.0682026	-0.197356	-0.0728676	0.0281033	-0.00549983	0.0250803	0.220496	0.190127	-0.00721542	-0.0312457	0.000900249	-0.0194645	0.145706	0.090618	0.249035	0.0826273
DO52013	-0.0431172	0.11046	0.12151	-0.0299559	-0.123575	-0.0337747	0.192305	0.284614	0.155301	0.0403053	0.0849905	0.0368304	0.117491	-0.0572725	-0.0458321	-0.0508879	0.227003	0.0274233	0.162819	-0.0644	0.0799437	0.273274	0.0014205	-0.00385767	0.161659	0.30994	0.0875259	-0.0175197	-0.056669	0.0127282	0.161519	-0.0135419	-0.0694454	-0.0578583	-0.124633	-0.141843	-0.00450558	-0.0161944	0.055982	0.307748	0.286322	0.0310985	-0.0253608	0.0395759	-0.0118231	0.123963	0.100931	0.249238	0.0958197
DO52014	-0.0371508	0.117749	0.133666	-0.0184103	-0.132798	-0.0348997	0.194515	0.289427	0.150569	0.0356977	0.089938	0.0370927	0.109115	-0.0890911	-0.021689	-0.0775426	0.214245	0.0424854	0.149093	-0.0532361	0.0182455	0.222478	0.00575554	-0.0338693	0.109183	0.264314	0.0751928	-0.0571264	-0.11678	0.0100163	0.111239	-0.0482372	-0.117272	-0.0871068	-0.249013	-0.0638636	-0.0168757	-0.0195587	0.0174779	0.253242	0.212431	-0.0322887	-0.0259055	-0.0125868	-0.0147201	0.129523	0.0875759	0.249167	0.0824867
DO52016	-0.0271324	0.0996409	0.129274	-0.0177572	-0.121386	-0.0311605	0.200851	0.297323	0.14099	0.0470143	0.0964348	0.0494755	0.111832	-0.0914687	-0.00986093	-0.067568	0.217874	0.0469394	0.167592	-0.0429001	0.00261907	0.211699	0.0128662	-0.0186155	0.164475	0.265478	0.0461194	-0.0404072	-0.0675441	0.0426931	0.115929	0.00572609	-0.066968	-0.112121	-0.224799	-0.0696121	0.0233148	0.0156626	0.00872845	0.239821	0.212879	-0.0182176	-0.0183999	-0.00113587	-0.00731209	0.148522	0.0930543	0.248632	0.102952
DO52017	-0.0113592	0.0741925	0.0921042	-0.0255907	-0.119184	-0.0449147	0.186947	0.294847	0.127865	0.0282239	0.097957	0.0330624	0.0673194	-0.0896254	-0.0114061	-0.147049	0.168422	-0.00236421	0.141547	-0.0454571	0.0325922	0.171411	0.00692108	-0.0178051	0.143784	0.233486	0.0559954	-0.0918427	0.0125508	0.0828774	0.0403539	-0.085026	-0.136242	-0.118017	-0.223505	-0.119433	0.00451174	-0.00571917	-0.0171097	0.141913	0.116154	0.0230443	-0.0331068	0.00095438	-0.0138673	0.135226	0.078857	0.225525	0.0851607
DO52697	-0.0360494	0.0838889	0.121015	-0.0228543	-0.137479	-0.0559536	0.20141	0.289869	0.133927	0.0285077	0.0914626	0.0302696	0.086897	-0.107002	-0.0203675	-0.138366	0.211618	0.033163	0.154701	-0.0482526	-0.00049287	0.219706	0.00612241	-0.0141238	0.134757	0.23233	0.0572901	-0.0851122	0.031277	0.0696012	0.13644	0.0010571	-0.0707918	-0.0892469	-0.258472	-0.0659822	0.0609126	0.0251561	0.0221993	0.235161	0.186305	0.014011	-0.0371561	0.00416331	-0.00823698	0.125629	0.0825239	0.235579	0.097395
DO52698	-0.0274536	0.085687	0.101996	-0.0661463	-0.120057	0.00226246	0.174895	0.264421	0.120183	0.050415	0.0443311	0.0278974	0.0376933	-0.164608	-0.00776506	-0.129989	0.192811	0.042162	0.135847	-0.0597602	0.0107554	0.25372	-0.00930783	-0.0123816	0.150435	0.213664	0.0536882	-0.0795072	-0.0561813	0.0289053	0.188913	-0.00132088	-0.0345751	-0.0449024	-0.0481947	-0.155532	0.0204586	0.0123788	0.0571642	0.276514	0.211062	0.098421	-0.0240538	0.0306221	-0.0200351	0.158228	0.0977098	0.231598	0.047472
DO52699	-0.0357961	0.083654	0.11971	-0.0466781	-0.118618	-0.0413844	0.188778	0.297036	0.132342	0.0351102	0.0691439	0.0310526	0.0570029	-0.119875	-0.016219	-0.101285	0.202326	0.0137784	0.113002	-0.0611074	0.0296732	0.215239	-0.00279711	-0.0163327	0.23367	0.296451	0.0929631	-0.0420094	-0.0128199	0.0618724	0.131551	-0.0251205	-0.085328	-0.0957143	-0.152182	-0.144731	0.0247481	0.0068109	0.0152692	0.248648	0.206742	0.049604	-0.0271198	0.00945707	-0.0154884	0.113212	0.082787	0.233624	0.0763527
DO52700	-0.025226	0.0923292	0.14587	-0.0484134	-0.135503	-0.0374415	0.194759	0.281881	0.135622	0.033031	0.077901	0.0370044	0.0908681	-0.112196	-0.0294641	-0.11401	0.206196	0.0454975	0.157417	-0.0356294	-0.0308727	0.215468	-0.00214575	-0.00746637	0.191598	0.256322	0.0703202	-0.0395717	-0.00173691	0.070914	0.126309	-0.00422497	-0.0507185	-0.103922	-0.178604	-0.133679	0.044746	0.0201791	0.016353	0.248958	0.212135	0.0203355	-0.0439799	0.0154504	-0.0178784	0.119932	0.0877993	0.24392	0.0934198
DO52701	-0.0449411	0.090336	0.0835213	-0.0564843	-0.145063	-0.00850288	0.185682	0.294614	0.108966	0.0278412	0.0943123	0.0344584	0.0491015	-0.128386	-0.0397927	-0.0900406	0.215591	-0.00215185	0.110279	-0.0815585	-0.0247165	0.236513	-0.0138528	-0.00593044	0.171373	0.283187	0.0682361	-0.062173	0.00792759	0.0640525	0.131978	-0.0242172	-0.0781017	-0.0908577	-0.172513	-0.186006	0.0337398	0.00843763	0.0142214	0.275996	0.22041	0.0432848	-0.0513003	-0.00747797	-0.0301139	0.117249	0.0811054	0.229956	0.0759668
DO52702	-0.0560886	0.100041	0.162626	-0.0547844	-0.0967393	-0.093648	0.191522	0.293149	0.11967	0.0232286	0.0892924	0.0267436	0.10894	-0.0504583	-0.0499373	-0.0680692	0.225311	0.0406295	0.141527	-0.0798512	-0.0472942	0.23539	-0.00323032	-0.0013286	0.152055	0.230222	0.0468908	-0.0241499	0.082149	0.0968491	0.137946	0.0333779	-0.0557952	-0.075808	-0.0938653	-0.14635	0.0695279	0.0357082	0.0266989	0.256324	0.205112	0.0545386	-0.0276082	0.039298	-0.014448	0.115035	0.0909344	0.239197	0.0647606
DO52703	-0.0374419	0.0999372	0.132347	-0.0534359	-0.118057	0.0168324	0.195221	0.274166	0.115795	0.0450145	0.0844743	0.0430437	0.103711	-0.101657	-0.0273414	0.00578616	0.204638	0.0253189	0.151846	-0.0414271	0.0196956	0.22179	0.00398868	-0.00278186	0.158883	0.243439	0.0499554	0.00720932	0.048377	0.0729633	0.135852	-0.00342729	-0.0534622	-0.037899	-0.0473831	-0.185657	0.062071	0.0250285	0.0584659	0.25637	0.218954	0.0894596	-0.0198766	0.0339306	-0.0217029	0.166373	0.115669	0.24234	0.0698838
DO52704	-0.019603	0.112303	0.154727	-0.0530499	-0.127866	-0.0285344	0.193448	0.290941	0.13389	0.0509283	0.0928006	0.048504	0.125354	-0.0745858	-0.041232	-0.0823152	0.2082	0.0492648	0.177035	-0.0649594	0.0506985	0.215528	-0.00127181	-0.0198854	0.173344	0.301514	0.08183	-0.00622092	-0.0753333	0.0133848	0.115161	-0.0463621	-0.120934	-0.0907846	-0.132027	-0.117588	-0.00312268	-0.0171273	0.0184466	0.253385	0.223012	0.0247973	-0.0303022	0.0190417	-0.019722	0.153975	0.102909	0.247437	0.0818649
DO52705	-0.0248987	0.111142	0.126768	-0.0519402	-0.10711	-0.0303364	0.207424	0.317715	0.142054	0.0246223	0.109351	0.0380866	0.0799533	-0.13353	-0.0485539	-0.0495346	0.227868	0.0393058	0.174823	-0.0474624	0.0604086	0.223984	-0.00264159	-0.0185578	0.204576	0.298714	0.0802059	0.0416199	0.0232341	0.0805987	0.114619	0.0555822	-0.0363126	-0.0649355	-0.146326	-0.125636	0.0507137	0.0268074	0.0388075	0.267298	0.224458	0.0248049	-0.0170572	0.013212	-0.0217486	0.126577	0.0743201	0.252805	0.0812631
DO52706	-0.0531147	0.117808	0.140692	-0.0454039	-0.108973	-0.0301277	0.194382	0.283375	0.135071	0.0496542	0.122784	0.0587294	0.093772	-0.0838254	-0.0267018	-0.0650104	0.211224	0.0422329	0.127996	-2.69339e-05	0.173128	0.192431	0.021087	-0.0075161	0.199336	0.334612	0.11345	0.0963876	-0.123276	0.0153116	0.106882	-0.0526155	-0.111381	-0.0982902	-0.225811	-0.156776	-0.0392084	-0.0257851	0.00933257	0.202321	0.185223	-0.0138752	-0.0385007	0.0100885	-0.0219662	0.129455	0.0955578	0.275421	0.112359
DO52707	-0.0502623	0.10221	0.0926198	-0.0597333	-0.134012	-0.0295622	0.178577	0.284846	0.123351	0.0407198	0.0820806	0.0354195	0.0500996	-0.148168	-0.0367299	-0.0692477	0.172101	0.0364576	0.152352	-0.0295056	-0.00641302	0.20796	0.00168599	-0.0216396	0.203748	0.282636	0.0735797	0.00624126	-0.0844682	0.0235198	0.125236	-0.0403618	-0.1045	-0.0734574	-0.116609	-0.174171	-0.00387639	-0.00825661	0.0300559	0.24503	0.222242	0.0517925	-0.0429091	0.0113259	-0.0217353	0.116111	0.0889871	0.233394	0.0652158
DO52708	-0.0574023	0.127257	0.132372	-0.0599051	-0.106199	-0.0526513	0.2081	0.295171	0.132221	0.0308731	0.0978056	0.0417147	0.0821033	-0.122903	-0.036677	-0.0591767	0.222647	0.052831	0.169199	-0.0237723	-0.0109643	0.191414	0.00658492	-0.000788997	0.221199	0.290316	0.0771574	0.0489314	-0.0222314	0.0552746	0.0714386	0.0135793	-0.0572599	-0.114185	-0.215186	-0.109745	0.0537376	0.0327676	0.00162005	0.182264	0.181975	-0.00486971	-0.024241	-0.00231919	-0.0266617	0.130074	0.0929924	0.268538	0.102732
DO52710	-0.0265002	0.107731	0.164795	-0.0468463	-0.080995	-0.072308	0.20831	0.320228	0.144152	0.0307266	0.1066	0.0389555	0.0984217	-0.0709414	-0.0331652	-0.0692155	0.228845	0.0486009	0.156437	-0.0457805	0.0230979	0.23553	0.00439016	-0.00624499	0.175951	0.234088	0.0650962	0.0378019	0.0493	0.0752837	0.136869	0.0474745	-0.0528343	-0.0886971	-0.197842	-0.167299	0.0662652	0.0330441	0.0274968	0.274382	0.234491	0.00188437	-0.00284457	0.0157465	-0.014154	0.111659	0.0929843	0.244689	0.0951757
DO52711	-0.0652313	0.123566	0.135784	-0.0615492	-0.128084	0.0215036	0.209083	0.314277	0.14682	0.0267424	0.0949488	0.034792	0.0856067	-0.0900136	-0.0680716	-0.101265	0.20931	0.0464976	0.17177	-0.0553938	-0.0298605	0.215629	0.000884348	-0.00424113	0.166523	0.248107	0.06249	0.0309012	0.0173566	0.0663001	0.0829977	-0.0490385	-0.0961455	-0.105742	-0.222067	-0.153286	0.0204427	0.0184818	0.00499833	0.215502	0.189981	-0.0126648	-0.026564	0.0131644	-0.0249808	0.126147	0.109524	0.264073	0.0893431
DO52712	-0.0250838	0.112508	0.0936212	-0.058104	-0.111289	-0.0119649	0.185559	0.269798	0.115238	0.031961	0.076979	0.0329044	0.0672173	-0.102978	-0.0281251	-0.0561046	0.234358	0.00452921	0.116909	-0.0780899	-0.00429229	0.246611	-0.00872574	-0.00233644	0.180476	0.233099	0.0515738	-0.00560326	-0.106879	0.0168443	0.177834	0.030597	-0.027976	-0.099999	-0.186426	-0.138883	0.0286035	0.0308832	0.0232569	0.282667	0.227046	0.00956745	-0.0146063	0.0152965	-0.0277347	0.138481	0.0948624	0.241186	0.10588
DO52713	-0.0315837	0.103153	0.160812	-0.0600111	-0.153366	-0.0245752	0.198944	0.309738	0.153314	0.0397574	0.0869112	0.0392667	0.155577	-0.0184843	-0.0582168	-0.027119	0.187774	0.0351875	0.161535	-0.06902	0.094166	0.190059	0.00228602	-0.0163942	0.19166	0.322851	0.0909712	-0.0395091	-0.0887645	0.00829595	0.0767234	-0.0795946	-0.139878	-0.098126	-0.188677	-0.102948	-0.0220767	-0.0346784	0.00459652	0.220623	0.195031	0.00683056	-0.0479173	0.0118634	-0.0262871	0.111439	0.121975	0.263299	0.0868071
DO52714	-0.0376148	0.104081	0.107315	-0.0407527	-0.132068	-0.0208984	0.190306	0.297039	0.119306	0.0725001	0.0746493	0.0584078	0.124008	-0.0192186	-0.0655682	-0.0611038	0.234744	0.02919	0.130597	-0.0544696	0.0339758	0.28031	0.00551121	-0.0042616	0.192599	0.293255	0.0923151	0.0513202	-0.0120788	0.042296	0.150702	-0.0168969	-0.100378	-0.110348	-0.209629	-0.161277	0.027624	0.00708837	0.0169239	0.326644	0.2693	0.00624534	-0.0292381	0.013589	-0.0205224	0.116236	0.120183	0.241739	0.0943522
DO52715	-0.0348766	0.0786956	0.087232	-0.0481669	-0.0842164	-0.0346776	0.18783	0.287705	0.121704	0.0365831	0.061446	0.0317458	0.110512	-0.137469	-0.0111707	-0.0983522	0.198761	0.00501133	0.1427	-0.0680951	-0.143261	0.181622	-0.0180397	-0.0129656	0.183154	0.238084	0.0376714	-0.0780804	-0.0342963	0.0329891	0.0787114	-0.0239144	-0.064536	-0.140516	-0.176817	-0.126212	0.0146051	-0.00172903	-0.0277865	0.187118	0.15	0.0392067	-0.0222683	-0.00658229	-0.0236823	0.15136	0.0985854	0.230427	0.0424313
DO52716	-0.0302548	0.0975995	0.154322	-0.0261529	-0.107672	-0.0102695	0.18607	0.278777	0.14129	0.0541463	0.0790584	0.0465112	0.138399	-0.0173754	0.0107236	-0.0888709	0.216048	0.0588405	0.153085	-0.0417609	-0.0478371	0.244514	0.0151837	0.00744324	0.127278	0.206034	0.0531348	-0.0429314	-0.118203	0.00721767	0.185366	0.00778089	-0.0744314	-0.0929002	-0.192885	-0.137208	0.00716984	-0.00146418	0.0223923	0.254488	0.201856	0.0515152	-0.0252038	0.0526664	0.00302206	0.131938	0.141922	0.242901	0.0460201
DO52717	-0.0291075	0.0957452	0.152098	-0.0471901	-0.176364	-0.00390221	0.193314	0.298782	0.131694	0.0465228	0.108079	0.0497291	0.0921687	-0.0862955	-0.041304	-0.153049	0.200813	0.0379485	0.181963	-0.0396052	-0.0141709	0.224262	-0.00695825	-0.0145735	0.18976	0.243975	0.0544618	0.0543075	0.0303004	0.0721092	0.096381	-0.027254	-0.0663069	-0.0720315	-0.126944	-0.138993	0.0256348	0.00708149	0.0267758	0.255323	0.218351	0.0248349	-0.0515697	0.00882937	-0.0240156	0.144082	0.0995323	0.242089	0.0840859
DO52718	-0.0164661	0.0976717	0.112216	-0.0419951	-0.102486	-0.0366827	0.188349	0.29007	0.127111	0.0318971	0.0898649	0.0387795	0.0874362	-0.0769117	-0.0407603	-0.0865832	0.204981	0.0290617	0.11302	-0.0713557	0.0238372	0.237156	0.00309754	-0.0108395	0.144827	0.243282	0.101536	0.00500903	0.0146303	0.0996738	0.149346	-0.00862661	-0.0639079	-0.0838423	-0.109672	-0.17201	0.0464483	0.0515145	0.028292	0.250716	0.200993	0.0475342	-0.0322889	-0.0062641	-0.0222328	0.0971903	0.0992887	0.237984	0.0627155
DO52719	-0.0359719	0.0923276	0.127867	-0.0687101	-0.160644	-0.00143134	0.184725	0.290585	0.120247	0.0294215	0.0619682	0.0239439	0.0891693	-0.0898796	-0.0305536	-0.0957702	0.191824	0.0188063	0.124611	-0.0879078	0.094753	0.231289	-0.00939224	-0.0132711	0.163103	0.29791	0.0694166	-0.0302532	-0.0524397	0.054435	0.126853	-0.0229246	-0.0853029	-0.0519577	-0.195506	-0.148626	0.0191609	0.0127229	0.0444623	0.249908	0.200767	-0.0018902	-0.0487906	0.00211504	-0.0362342	0.09514	0.106414	0.245389	0.086208
DO52720	-0.0559452	0.10887	0.146468	-0.0619526	-0.151298	-0.0280419	0.190543	0.294824	0.122137	0.0697535	0.107528	0.0635054	0.107319	-0.0952723	-0.0504687	-0.0570189	0.201764	0.0384464	0.166142	-0.0539652	0.0154628	0.19691	-0.00644615	-0.00860364	0.187631	0.285869	0.063156	-0.0627032	0.0199615	0.0483712	0.0909544	-0.000156616	-0.0529074	-0.0840189	-0.159765	-0.106728	0.0430732	0.0128636	0.0172909	0.214155	0.179317	0.0359572	-0.0510202	0.0226065	-0.0226766	0.0959055	0.0788373	0.261081	0.10905
DO52721	-0.0321529	0.0999812	0.13522	-0.0439627	-0.146173	-0.0435339	0.201007	0.303777	0.156964	0.037047	0.109809	0.0413148	0.124921	-0.0883874	-0.0451108	-0.0840829	0.206718	0.0363365	0.147441	-0.0513811	0.110278	0.215588	0.000485812	-0.0302914	0.153339	0.290591	0.0805876	0.0410841	-0.104662	0.0196827	0.130096	-0.0252939	-0.0951041	-0.0597367	-0.216113	-0.156217	-0.00488889	-0.00866989	0.0378893	0.236589	0.210583	-0.00135653	-0.0408137	0.00364125	-0.0243647	0.102036	0.102917	0.257963	0.0803369
DO52722	-0.0384149	0.0626042	0.0880609	-0.0485647	-0.10431	-0.0461441	0.19414	0.279751	0.176758	0.0312175	0.0775607	0.0346849	0.0629718	-0.0987143	-0.0574919	-0.132617	0.175769	0.0527529	0.123334	-0.00543265	0.00532843	0.210216	-0.00423195	-0.0285874	0.153904	0.24999	0.0778351	-0.0634083	-0.0265023	0.0672944	0.10448	-0.0363405	-0.0912545	-0.0607807	-0.196715	-0.0972808	0.0135419	0.0103319	0.0347617	0.245103	0.209852	0.00230037	-0.0401526	-0.000601824	-0.0200352	0.106551	0.0676964	0.204789	0.0260942
DO52723	-0.0550811	0.135313	0.154596	-0.0386074	-0.156937	-0.0193683	0.206423	0.315006	0.160411	0.0561055	0.105194	0.0570983	0.0729752	-0.0898414	-0.0544787	-0.0799386	0.226928	0.0529741	0.169348	-0.0275821	0.0523163	0.21362	0.00920958	-0.0177461	0.223575	0.326472	0.104839	0.0400079	-0.128343	0.0178152	0.0925752	-0.02522	-0.0949387	-0.10207	-0.168696	-0.159934	-0.010544	-0.00822737	0.00325519	0.228339	0.199045	-0.00113844	-0.0400365	0.0271456	-0.0165119	0.176019	0.0922857	0.263344	0.0970883
DO52725	-0.0247451	0.103825	0.100617	-0.0381067	-0.118813	-0.00445339	0.194013	0.305029	0.141934	0.0168134	0.0856898	0.0290523	0.0696478	-0.125289	-0.0320047	-0.106163	0.197496	0.0229705	0.141677	-0.0316346	0.0630159	0.210638	0.00823397	-0.0238372	0.178663	0.32165	0.0966038	-0.0150286	-0.146174	0.00223793	0.105073	-0.017542	-0.0883808	-0.0874651	-0.190665	-0.165548	-0.0018294	-0.00713358	0.0186109	0.243264	0.209823	0.0158789	-0.0252954	-0.00687404	-0.017185	0.0995181	0.0796459	0.254754	0.0920397
DO6350	-0.0129713	0.121262	0.192809	-0.0466838	-0.076828	-0.0557314	0.15663	0.269222	0.111427	0.0484811	0.0987302	0.0361025	0.137247	-0.0464431	0.0231865	-0.123112	0.199296	0.0751267	0.135021	-0.0457883	0.0428866	0.205658	0.00447557	0.00726481	0.197357	0.226913	0.0682106	-0.0242511	-0.121255	0.00886938	0.101254	-0.070707	-0.0684248	-0.0829576	-0.0257652	-0.139509	-0.0459402	-0.0191985	0.00847673	0.215196	0.18175	0.0769515	-0.0129754	0.0401921	-0.00302546	0.136982	0.109161	0.246327	0.121638
DO6351	-0.0130429	0.11382	0.127792	-0.0379041	-0.0710739	-0.0460522	0.146045	0.278313	0.101479	0.0265888	0.118542	0.0327697	0.0875003	-0.0846594	0.0308676	-0.0725053	0.159607	0.0422738	0.114796	-0.0732374	-0.0505963	0.213949	0.00251529	-0.0351565	0.132273	0.228305	0.0646908	-0.0566638	-0.159064	0.0348713	0.100462	-0.0812245	-0.142287	-0.0811633	-0.226648	-0.111367	-0.0632518	-0.0189613	0.0109771	0.22291	0.161764	0.0114754	-0.00921436	0.0254149	-0.00933859	0.106397	0.120535	0.23152	0.0670676
DO6352	-0.0160022	0.0896236	0.161369	-0.0408976	-0.146706	0.00136374	0.187938	0.270977	0.149681	0.0378859	0.0992401	0.0395574	0.113155	-0.0940902	0.024045	-0.0900655	0.193423	0.0610591	0.167053	-0.0292701	0.0543301	0.227045	0.00251645	-0.0149277	0.13769	0.232449	0.0605801	0.00924495	-0.0659651	0.0183877	0.163277	-0.034132	-0.0785641	-0.033696	0.00487344	-0.126276	-0.00136518	-0.0252303	0.0586302	0.263674	0.206378	0.130134	-0.0340243	0.0438496	0.000924889	0.151476	0.109724	0.246707	0.0623143
DO6353	-0.00735931	0.109534	0.149054	-0.0492615	-0.108043	-0.0144953	0.181632	0.255899	0.123991	0.0467824	0.0573513	0.030767	0.105482	-0.105932	0.070755	-0.102036	0.24536	0.0471557	0.115596	-0.0492739	0.0255577	0.30478	0.000380095	0.0234779	0.132228	0.214089	0.0397597	-0.11999	-0.0724199	0.05631	0.227388	0.0162027	0.0319596	0.0183866	0.0549958	-0.144318	0.0280375	0.0573277	0.103881	0.346951	0.275059	0.178179	-0.00434797	0.0713493	0.0048508	0.149431	0.108304	0.24378	0.0541484
DO6354	-0.0159295	0.103409	0.187542	-0.0439851	-0.0945131	-0.0271409	0.185751	0.29433	0.149933	0.0481099	0.083704	0.0412373	0.159738	-0.0909945	-0.00553512	-0.0421917	0.227538	0.0342358	0.120488	-0.0599365	-0.0350423	0.257629	0.00732019	0.00151044	0.169543	0.217675	0.0623793	-0.0722039	-0.044726	0.0437221	0.179261	-0.0499866	-0.0489546	-0.0296008	0.0827933	-0.123253	-0.0106945	-0.00372419	0.0665052	0.291602	0.240481	0.128376	-0.0152693	0.0612809	0.00251061	0.129036	0.11838	0.270289	0.106155
DO6356	-0.0173513	0.0790046	0.146785	-0.0353471	-0.0951046	-0.0477007	0.173386	0.258649	0.131502	0.0601034	0.0983009	0.0488046	0.161897	-0.0657945	0.0532693	-0.137859	0.203188	0.0475601	0.110455	-0.0506979	0.000799038	0.241916	0.00191337	0.0121547	0.224508	0.268352	0.0896362	-0.0424294	-0.0257201	0.0420243	0.156106	-0.0247794	-0.00170363	-0.004789	-0.0511759	-0.0960309	0.00826739	0.0301285	0.0709511	0.267491	0.207377	0.120911	-0.022666	0.0763465	0.00760172	0.13583	0.114852	0.219445	0.103453
DO6358	-0.00362413	0.111264	0.147513	-0.066674	-0.0927681	0.0307157	0.184394	0.24941	0.110804	0.0593067	0.0670317	0.0389173	0.110219	-0.128948	0.0574532	-0.13023	0.243363	0.0249616	0.124213	-0.0408134	-0.10109	0.239052	-0.0120136	-0.00476149	0.207869	0.233429	0.0423519	-0.0247096	0.13572	0.106142	0.120567	0.00445308	0.0138785	-0.0816443	-0.190443	-0.152487	0.0780284	0.0609472	0.0223665	0.264644	0.25096	0.0146316	-0.00133418	0.0249416	-0.0307583	0.154103	0.094776	0.252714	0.083271
DO6360	-0.00612629	0.107328	0.172681	-0.0371156	-0.100072	-0.0212815	0.180418	0.237163	0.121277	0.0574674	0.0751732	0.038723	0.159769	-0.0752991	0.0220036	-0.129574	0.230482	0.0787981	0.125031	-0.0396629	-0.00698383	0.23661	0.0069446	0.0175165	0.211934	0.22345	0.0680141	-0.0218955	0.0200689	0.0601894	0.175882	0.0224384	0.0187802	-0.0730956	-0.125207	-0.151438	0.050743	0.0440692	0.0382016	0.246997	0.210842	0.0459401	-0.00559073	0.0540765	0.00402058	0.151903	0.119458	0.25595	0.122394
DO6362	-0.0581298	0.0917181	0.140929	-0.0410701	-0.128828	-0.0242755	0.195175	0.274343	0.127495	0.0467907	0.0985673	0.0490098	0.12885	-0.120469	-0.0367743	-0.0209689	0.213639	0.049358	0.161187	-0.0383017	0.0690091	0.214131	0.0114013	0.00796661	0.200375	0.312665	0.0862447	0.0282933	0.0316652	0.0732227	0.111623	-0.0346096	-0.12641	-0.0642142	0.0517715	-0.116598	0.0283083	-0.00904198	0.0347206	0.234279	0.202376	0.125914	-0.00882236	0.0340433	-0.00706436	0.117775	0.100208	0.263621	0.0941089
DO6364	-0.0433347	0.0963776	0.10922	-0.0496096	-0.126455	-0.0376523	0.199876	0.30134	0.132869	0.0298631	0.102441	0.0382541	0.0932981	-0.143506	-0.0329722	-0.0209223	0.190327	0.0307975	0.142448	-0.0660655	0.0402667	0.194772	-0.00989944	-0.00858221	0.161817	0.247183	0.0849738	-0.00132863	-0.0281604	0.0378143	0.116368	-0.0338537	-0.0947682	-0.0786635	-0.199296	-0.120532	0.00999903	-0.0163986	0.0274629	0.195781	0.175759	0.0149296	-0.0360254	0.00211459	-0.0251343	0.111342	0.086199	0.250041	0.0874831
DO6366	-0.0419157	0.0876048	0.138243	-0.0221761	-0.116235	-0.0197791	0.193123	0.297794	0.134115	0.051606	0.103203	0.0495882	0.0959783	-0.112543	-0.0140973	-0.0788938	0.193188	0.0725684	0.167466	-0.0503828	0.0442933	0.212227	0.0177116	-0.0229819	0.186411	0.292961	0.102898	-0.0384107	-0.0928148	0.0195498	0.0787744	-0.0554396	-0.120206	-0.0734512	0.0533267	-0.120484	-0.0262223	-0.0353743	0.0182586	0.230731	0.194687	0.14311	-0.0126314	0.0522892	0.00685158	0.118312	0.0938963	0.258495	0.0986072
DO6368	-0.00884999	0.107482	0.130223	-0.027741	-0.0683454	-0.0153679	0.157658	0.23462	0.105935	0.041882	0.0647116	0.0276062	0.0810924	-0.105402	-0.0125127	-0.0633878	0.197796	0.0570521	0.117961	-0.0385901	-0.101966	0.22515	0.00388866	-0.00734612	0.169452	0.191151	0.0610693	-0.0622203	-0.113999	0.0124201	0.120134	-0.0599194	-0.0415783	-0.0719467	-0.142175	-0.0950278	-0.0346469	-0.00379701	0.0224742	0.240054	0.199115	0.0209695	0.000433332	0.0154065	-0.0109281	0.114841	0.0925	0.247251	0.13674
DO6370	-0.0213364	0.112005	0.131407	-0.0257888	-0.0796209	0.0224709	0.1503	0.219333	0.110748	0.0564142	0.0650997	0.0413504	0.0719629	-0.115936	0.0262721	-0.0560589	0.231684	0.0671833	0.111222	-0.0310722	-0.104528	0.243528	0.00763591	0.00550752	0.222263	0.229907	0.0614611	-0.0466211	-0.0964557	0.00383789	0.141461	-0.0375983	-0.0543704	-0.0627869	-0.0203487	-0.100659	-0.0360712	-0.0219777	0.0276146	0.267145	0.224152	0.101613	0.00288223	0.0538291	0.00596825	0.210657	0.0917808	0.258968	0.146118
DO6372	-0.0264967	0.0979733	0.127811	-0.0709601	-0.0758478	0.0288632	0.179575	0.258094	0.12682	0.0572605	0.0510452	0.0378236	0.143849	-0.094768	0.040037	-0.0641153	0.200617	0.0406467	0.117481	-0.0437552	0.0149222	0.227517	-0.00992294	-0.0126612	0.210224	0.278127	0.0723714	-0.0343044	0.0147163	0.0662111	0.13845	-0.0198371	-0.0198155	-0.0962508	-0.144196	-0.162733	0.0332166	0.0348129	0.00607807	0.271016	0.221419	0.0588344	0.00422667	0.0361628	-0.0174801	0.14822	0.131171	0.247402	0.099957
DO6374	-0.0166075	0.0951151	0.177641	-0.0343756	-0.157358	0.022775	0.168098	0.248104	0.122586	0.0516054	0.0770679	0.0407108	0.11835	-0.065798	0.0397142	-0.075895	0.210178	0.0988696	0.179102	-0.0379013	-0.00662427	0.248962	0.00940693	0.000993598	0.155666	0.198211	0.0541387	-0.0816536	-0.07344	0.0174772	0.189001	-0.0434273	-0.015731	-0.0500931	0.0207369	-0.142004	-0.0177666	0.00420829	0.0513147	0.308735	0.240964	0.146406	-0.040741	0.0742541	0.0133125	0.149214	0.123791	0.248466	0.085809
DO6376	-0.0466048	0.112739	0.134845	-0.0183834	-0.142892	-0.0551923	0.206125	0.308914	0.142888	0.0386783	0.0952137	0.0415992	0.0892986	-0.121192	-0.0305803	-0.0576859	0.206093	0.081632	0.192107	-0.0104574	-0.0895496	0.188508	0.0144005	-0.0236149	0.168956	0.215955	0.0642777	-0.00882775	-0.0208442	0.0441098	0.119947	-0.00807096	-0.0917143	-0.0975072	-0.208904	-0.122791	0.0266706	-0.00134805	0.00977953	0.174308	0.170167	-0.0113651	-0.034901	0.0123491	-0.000381638	0.110807	0.0865673	0.267078	0.113702
DO6378	0.00556356	0.116971	0.135943	-0.0167504	-0.0267639	0.0578055	0.180072	0.248408	0.105942	0.0713544	0.0575711	0.045649	0.141016	-0.0555978	0.00913578	-0.0480473	0.276367	0.0623974	0.154946	0.000708563	0.0139983	0.334782	0.0204251	0.0459734	0.193902	0.213066	0.0496435	-0.0303526	-0.0840807	0.0208487	0.186633	0.00692511	0.0282182	-0.120142	0.0117016	0.000462261	0.00729974	0.0319796	0.00607618	0.31327	0.252854	0.132069	0.0511258	0.0875192	0.022962	0.162271	0.118086	0.270442	0.0982027
DO6380	-0.0248826	0.103872	0.137855	-0.056581	-0.0791256	-0.00194548	0.163553	0.258499	0.111001	0.0702021	0.0823647	0.0497034	0.124022	-0.108134	0.0349653	-0.0313482	0.237302	0.0414843	0.123184	-0.0591825	0.0187821	0.304736	-0.00369066	0.0111933	0.184522	0.23239	0.0741053	-0.0256319	-0.114818	-0.0022914	0.157059	-0.0300858	-0.0182529	-0.103678	-0.228572	-0.107709	-0.021931	0.000265527	0.0155366	0.243449	0.212527	0.0211236	0.0143908	0.0322183	-0.0176955	0.101687	0.11945	0.25806	0.0810923
DO6382	-0.0119937	0.127144	0.188316	-0.018102	-0.0758032	0.0235084	0.16259	0.216893	0.138822	0.0642775	0.106422	0.0528528	0.148095	-0.0275456	0.0651912	-0.0586958	0.245758	0.0699781	0.122451	-0.0228392	-0.0146396	0.291018	0.0228255	0.0153367	0.231423	0.234431	0.0815059	-0.0188552	-0.0225686	0.0465557	0.207378	-0.0166042	0.00748	-0.0144019	0.112753	-0.155564	0.0167753	0.0389819	0.0732237	0.347698	0.276792	0.166834	0.012991	0.0869768	0.0229376	0.156424	0.125558	0.229167	0.0952053
DO6384	-0.0158137	0.0912322	0.127517	-0.0595226	-0.103104	-0.0652469	0.214076	0.325894	0.140768	0.0311097	0.0948478	0.0395572	0.0751635	-0.119304	-0.0128675	-0.128796	0.255652	0.0266494	0.152286	-0.063875	0.0643136	0.241604	-0.00359912	-0.00874178	0.159885	0.262945	0.0577626	-0.03453	0.0385329	0.100843	0.139973	0.0773528	-0.0207613	-0.0747149	-0.171423	-0.0589446	0.0735201	0.0419526	0.0346333	0.273663	0.220678	-0.00300661	-0.0126241	0.00487227	-0.0268907	0.173704	0.0855687	0.242343	0.0767419
DO6386	-0.0201462	0.0961932	0.160377	-0.0575235	-0.0974601	0.0432103	0.182926	0.237431	0.128205	0.033541	0.0772057	0.0277233	0.116672	-0.0951399	0.0590846	-0.088791	0.235715	0.0571227	0.14302	-0.076389	-0.0247	0.233403	0.000644527	0.00657319	0.10529	0.157311	0.0146368	-0.00898359	-0.0419862	0.0379686	0.178644	-0.0211468	-0.03212	-0.101742	-0.18344	-0.122801	0.0203796	0.0177387	0.0129645	0.257467	0.219637	0.040319	-0.0184993	0.0183406	-0.0167559	0.182606	0.127156	0.252844	0.0547158
DO6388	-0.0435334	0.09014	0.164766	-0.0481661	-0.0881696	-0.0910086	0.176434	0.267814	0.133305	0.0382899	0.081781	0.034442	0.0780251	-0.12263	0.0349008	-0.0647767	0.182855	0.0589516	0.157164	-0.0501226	-0.00292634	0.23029	-0.000608719	-0.0186056	0.155873	0.228548	0.0566571	-0.0539384	-0.0761349	0.0361774	0.160787	-0.0233855	-0.0293533	-0.0473904	-0.0215955	-0.110615	0.00482964	0.0114278	0.0448287	0.254965	0.195014	0.100257	-0.0246064	0.0411642	0.00376066	0.0828532	0.0968645	0.252652	0.108723
DO6390	-0.00809221	0.10576	0.152314	-0.0608098	-0.0810142	0.00154887	0.168308	0.242968	0.11578	0.0721752	0.0936582	0.0562609	0.138503	-0.0752	0.013247	-0.0467951	0.211059	0.0544659	0.159008	-0.0508984	0.00977094	0.252336	-0.0122661	0.0069251	0.178297	0.20798	0.0370291	-0.0360334	-0.017056	0.0346663	0.192021	-0.0339236	-0.00772374	-0.0652633	-0.00248047	-0.10039	0.012956	0.0218941	0.0388834	0.316663	0.241472	0.135801	0.00253832	0.0657716	-0.00324818	0.133404	0.110811	0.247249	0.102504
DO6392	-0.0491201	0.105905	0.144692	-0.0373886	-0.0818835	-0.0391234	0.188304	0.253566	0.11866	0.0698147	0.0813605	0.0548887	0.131751	-0.10679	-0.00515296	-0.0793131	0.233568	0.0841505	0.227313	-0.0326793	-0.0133396	0.245545	0.00645713	-0.0032662	0.172259	0.230447	0.0562496	-0.00777235	-0.0446837	0.0495938	0.117498	0.0364122	0.0237149	-0.0169434	0.157283	-0.13894	0.0445784	0.0481271	0.0672017	0.252145	0.202033	0.212479	0.00522925	0.0768796	0.00737406	0.123754	0.110198	0.250815	0.0919977
DO6394	-0.0283871	0.0900949	0.131607	-0.0485796	-0.074396	-0.0526404	0.17235	0.263797	0.0998466	0.0407394	0.0723591	0.0336372	0.120473	-0.0668561	0.00760955	-0.0438624	0.202161	0.0360181	0.144603	-0.0476428	0.0103651	0.217724	-0.00240669	-0.00312856	0.166751	0.207926	0.0434278	-0.0400485	-0.0639034	0.0591494	0.115226	0.0296586	0.0253282	-0.0525692	0.0539394	-0.0400159	0.0336277	0.0464174	0.0420818	0.228874	0.188016	0.155421	0.00431206	0.0694775	0.00928436	0.131486	0.095761	0.244395	0.0833371
DO6396	-0.0376839	0.101789	0.136737	-0.0383261	-0.0938369	-0.0333134	0.177515	0.281356	0.129498	0.0324011	0.0683407	0.0305576	0.0438135	-0.0780211	-0.0277705	-0.154178	0.215906	0.0311462	0.129372	-0.0464964	-0.141822	0.222324	0.00151604	-0.024787	0.187037	0.244084	0.0622057	-0.000465841	-0.062312	0.0226232	0.0496165	-0.03591	-0.0255175	-0.0891495	-0.0187558	-0.0874838	0.00534428	0.0196748	0.00426704	0.210446	0.16768	0.085956	-0.00437069	0.0404997	-0.00784086	0.154337	0.0794301	0.232866	0.0991579
DO6398	-0.0174315	0.0980299	0.0815015	-0.0476601	-0.0989668	-0.0222222	0.174983	0.237187	0.127514	0.0394187	0.0672849	0.0331406	0.0791562	-0.163088	0.0060166	-0.0415531	0.188285	0.0328702	0.155052	-0.0371371	0.011708	0.258295	-0.00660614	-0.00134515	0.164658	0.277107	0.0706098	0.00591517	0.0622101	0.0862718	0.133857	0.00395941	-0.0283833	-0.0738142	-0.114427	-0.185574	0.0463435	0.0342087	0.0231795	0.288272	0.227938	0.0653429	-0.00131983	0.0232535	-0.0125581	0.137972	0.104347	0.235385	0.0661679
DO6400	-0.0523972	0.111428	0.130278	-0.029877	-0.0443138	-0.0729835	0.199366	0.310811	0.147962	0.0459422	0.11327	0.0519784	0.0825019	-0.0757091	-0.0522874	-0.0363134	0.265466	0.0432441	0.175504	-0.0499932	-0.00217876	0.285084	0.0189287	0.00807296	0.215771	0.255018	0.056391	0.0370125	-0.117301	0.0220577	0.142965	0.0127108	-0.0166405	-0.0574524	0.129083	-0.113092	0.00926051	0.0274868	0.0469146	0.304027	0.247834	0.171909	0.0435059	0.0663463	0.00530745	0.145709	0.102659	0.259793	0.092447
DO6402	-0.048207	0.113989	0.121373	-0.0271629	-0.11487	0.000509282	0.194108	0.297206	0.134522	0.0303618	0.109015	0.0400014	0.129018	-0.126336	-0.0242019	-0.0486579	0.200026	0.0437239	0.159806	-0.0180446	0.109548	0.195624	0.0176048	-0.0246702	0.188223	0.355172	0.115963	-0.0134193	-0.112159	0.0205586	0.102106	-0.0267587	-0.0746715	-0.0676713	-0.0940629	-0.107217	-0.00592086	0.000627807	0.0260325	0.213012	0.180867	0.0379047	-0.0220267	-0.00717877	-0.00926274	0.110222	0.0955231	0.257881	0.118113
DO6404	-0.0380566	0.104351	0.139343	-0.0360928	-0.137894	-0.042717	0.177217	0.277569	0.128686	0.0322805	0.0975478	0.0330788	0.0725585	-0.126464	0.0453834	-0.0856396	0.186961	0.0624804	0.151988	-0.0592148	-0.0316064	0.231745	-0.00136031	-0.00990385	0.117712	0.187851	0.0478718	-0.0393967	-0.0473333	0.0255788	0.154699	-0.0822583	-0.0654244	-0.0147082	-0.000463807	-0.130762	-0.0200342	-0.00985395	0.0661258	0.24908	0.192812	0.157377	-0.0413715	0.0620063	0.00836419	0.0877359	0.0893535	0.242512	0.0515726
DO6406	-0.0648903	0.10795	0.117993	-0.0382068	-0.0817486	-0.0057216	0.18681	0.266282	0.130005	0.0565781	0.0844478	0.0485512	0.141873	-0.101744	-0.036106	-0.0842392	0.234376	0.0262385	0.149838	-0.0537229	0.0757082	0.259943	0.0108354	-0.0035245	0.200654	0.320272	0.0893559	0.018331	0.00801506	0.0557167	0.159335	0.00205184	-0.0527595	-0.0403716	0.0925055	-0.127687	0.049698	0.0293228	0.0558859	0.291177	0.231166	0.153126	0.0185636	0.0709327	-0.00214407	0.0921297	0.110669	0.248605	0.103681
DO6408	-0.0482456	0.119966	0.180867	-0.0553829	-0.118597	-0.0599824	0.204083	0.276944	0.134903	0.0117779	0.024561	0.00766132	0.0604644	-0.102929	-0.0845234	-0.0525399	0.228043	0.0463302	0.140877	-0.0423357	-0.179005	0.182775	-0.00546737	-0.00158802	0.154032	0.239335	0.0266985	-0.0275132	0.0759228	0.0875039	0.0947362	0.0113141	-0.0556138	-0.138495	-0.143122	-0.127696	0.068051	0.045054	-0.0209692	0.17484	0.157122	0.0443976	-0.0203415	0.0473691	-0.00435064	0.147099	0.0689821	0.250193	0.108253
DO6410	-0.0449718	0.102796	0.141536	-0.0669097	-0.0749941	-0.0253502	0.184904	0.269449	0.126752	0.0407968	0.0857266	0.034464	0.109624	-0.110249	-0.0162245	-0.0739715	0.21311	0.0303701	0.152034	-0.0740389	0.0232354	0.235195	-0.0137638	-0.00845871	0.159255	0.21076	0.0589317	-0.0299421	-0.0577111	0.0227975	0.13871	0.00908657	-0.0624254	-0.0814096	-0.00566787	-0.0992257	0.0302377	0.00954386	0.0219139	0.229924	0.176188	0.105481	-0.000876965	0.0484855	-0.0119754	0.125011	0.104092	0.24946	0.0705278
DO6412	-0.0533808	0.0996463	0.135882	-0.0571828	-0.0933205	-0.05805	0.180018	0.275365	0.135114	0.0554153	0.0720724	0.0461856	0.0874765	-0.0857545	-0.00636404	-0.14796	0.226826	0.0165479	0.142456	-0.0924442	-0.0186095	0.239436	-0.0108408	-0.0162483	0.180884	0.300897	0.0743737	-0.0193183	-0.0226517	0.0401264	0.0686776	-0.0201552	-0.0940676	-0.100991	-0.0196103	-0.168352	0.0165608	-0.000824733	-0.000844581	0.232288	0.178225	0.0988224	-0.00048835	0.0357326	-0.0202981	0.105035	0.0809651	0.229049	0.0812964
DO6414	-0.0746041	0.139698	0.136027	-0.0498812	-0.0971051	0.0722192	0.219008	0.292771	0.158228	0.0495055	0.13331	0.0647081	0.117174	-0.132773	0.00361699	-0.0311095	0.272064	-0.0127918	0.086995	-0.0994772	-0.201482	0.202838	-0.00683937	0.0105774	0.223108	0.26496	0.0736453	0.0504756	-0.104872	0.0238294	0.143773	0.0896036	-0.0199245	-0.0777762	0.0941242	-0.153267	0.052762	0.0195822	0.00871765	0.227656	0.180055	0.155559	-0.0155899	0.0602829	-0.00598887	0.200296	0.107567	0.282515	0.081729
DO6416	-0.0262771	0.10046	0.140702	-0.0327051	-0.12112	-0.03784	0.191193	0.306069	0.144069	0.0437182	0.103865	0.048567	0.0826407	-0.127457	-0.0321633	-0.0184405	0.215893	0.015413	0.134515	-0.0645307	0.0416148	0.223572	0.00881503	-0.00979117	0.161307	0.249766	0.0549893	0.0257279	-0.103522	0.0138639	0.0832748	-0.000967464	-0.0597101	-0.0681961	0.0466167	-0.107405	0.00160721	-0.0150159	0.029677	0.216905	0.190134	0.126411	-0.00431959	0.0598455	0.000458619	0.137573	0.0999677	0.245588	0.0749627
DO6418	-0.0225217	0.102594	0.115649	-0.0178808	-0.0664783	-0.0479962	0.181085	0.296911	0.133984	0.0362084	0.0722075	0.0309635	0.0769247	-0.0973123	-0.0113449	-0.0607661	0.222153	0.0610294	0.188749	-0.0316622	0.0737879	0.294662	0.0101276	-0.00912445	0.158283	0.239714	0.0651873	-0.104455	-0.120101	0.0210393	0.232631	-0.0120854	-0.0302121	-0.0109192	0.107087	-0.0975736	-0.0118128	-0.00260414	0.104407	0.357737	0.293796	0.167471	0.0148671	0.0602541	0.00837132	0.105692	0.0758139	0.248787	0.0805183
DO6420	-0.0281372	0.0918071	0.12387	-0.0451282	-0.0603934	-0.0120938	0.198251	0.323895	0.11751	0.044249	0.0997404	0.0445052	0.11145	-0.106878	-0.00709568	-0.0304409	0.225579	0.0406706	0.149905	-0.0540702	0.0119404	0.215222	0.0158752	0.00103792	0.209022	0.297663	0.0873342	0.00428995	-0.0828574	0.0252665	0.11211	-0.00545909	-0.0786134	-0.0620995	-0.012424	-0.143476	0.0064778	-0.0124978	0.0373206	0.237172	0.206229	0.0889015	0.0181128	0.0339625	-0.0136108	0.114557	0.114206	0.2527	0.103694
DO6422	-0.058195	0.0877201	0.146606	-0.0155268	-0.131375	-0.0161704	0.182077	0.302389	0.149735	0.0228308	0.100237	0.0307216	0.0651831	-0.111108	-0.004596	-0.0427399	0.206146	0.0427901	0.140429	-0.0322772	0.0341575	0.216622	0.0190178	-0.0133811	0.160708	0.246591	0.071553	-0.0464194	-0.0784633	0.018968	0.174131	-0.0233517	-0.1008	-0.0664622	-0.116689	-0.0455832	-0.00230048	-0.0166614	0.0348344	0.234841	0.190758	0.0491448	-0.0434351	0.0379206	0.00211032	0.116018	0.0843588	0.237227	0.10305
DO6424	-0.0415836	0.127485	0.128455	-0.0504462	-0.094188	-0.0165952	0.206566	0.306227	0.13141	0.0548836	0.107738	0.0555745	0.109293	-0.0862833	-0.0327121	-0.0911807	0.222159	0.0275752	0.146379	-0.0629144	0.00560293	0.207631	0.000261653	-0.00564769	0.208244	0.272796	0.0791597	0.0613024	0.00246419	0.0598329	0.0831407	0.00932616	-0.0589992	-0.107711	-0.0805896	-0.121163	0.0410804	0.019745	-0.000883096	0.213753	0.172911	0.0462432	-0.00956851	0.030437	-0.0134604	0.105804	0.0894236	0.254637	0.102346
DO6426	-0.0411629	0.0967735	0.12185	-0.0571271	-0.0853088	-0.00497285	0.194999	0.300962	0.115608	0.0259611	0.0859021	0.0281365	0.1238	-0.0962381	-0.0175796	-0.0464283	0.217463	0.0343497	0.132932	-0.0673997	-0.00649867	0.234464	-0.0100971	-0.015113	0.177966	0.231935	0.0624987	-0.045453	0.030507	0.0660617	0.163974	0.0369976	-0.0451646	-0.0637819	-0.129739	-0.143131	0.0637091	0.0271557	0.0431979	0.252431	0.215469	0.0491729	-0.00861455	0.00398417	-0.0208774	0.0778073	0.0948511	0.251798	0.082704
DO6428	-0.0184939	0.103021	0.106494	-0.0475211	-0.101691	0.0212331	0.205109	0.280178	0.118654	0.00292952	0.0845017	0.0131903	0.0818243	-0.154662	-0.0255611	-0.0324205	0.244704	0.0261528	0.134475	-0.0594625	0.00570961	0.20934	0.00383615	-0.016801	0.149769	0.225252	0.0553968	0.0465553	0.051146	0.0762472	0.112876	0.0642972	-0.0420249	-0.104228	-0.231234	-0.123748	0.0882246	0.0433968	0.00601372	0.236549	0.200798	-0.0345408	-0.0159634	-0.016897	-0.0300521	0.178645	0.107341	0.232472	0.0684
DO6430	-0.0198699	0.115887	0.13759	-0.00793008	-0.10261	-0.0647346	0.196003	0.309024	0.135512	0.0504873	0.106226	0.0555406	0.108954	-0.155477	-0.0250063	0.020782	0.20963	0.0438252	0.150172	-0.0550852	0.00914813	0.218554	0.0182527	-0.0219049	0.152307	0.21717	0.061784	-0.0297373	-0.0309591	0.0623819	0.146511	-0.0315217	-0.100206	-0.080637	-0.169053	-0.0487641	0.018383	-0.00131868	0.0214492	0.220787	0.194786	-0.0145469	-0.0325301	-0.00658086	-0.00667732	0.0986541	0.0974711	0.253913	0.0894536
DO6432	-0.0399684	0.114328	0.142806	-0.0313516	-0.0941614	0.0101772	0.188961	0.302326	0.12522	0.0541599	0.0945312	0.0505052	0.0700452	-0.141221	-0.0148307	-0.109877	0.191952	0.0490973	0.154403	-0.0338672	-0.120498	0.151527	0.00664663	-0.0227106	0.2076	0.267226	0.0737431	0.016582	-0.139122	0.013916	0.0276824	-0.0573685	-0.0974597	-0.107544	-0.100398	-0.169476	-0.0320381	-0.0219088	-0.0141926	0.154028	0.141692	0.0495185	-0.0144748	0.0307151	-0.00718457	0.170768	0.085232	0.258766	0.107294
DO6434	-0.0298696	0.10355	0.139933	-0.0599855	-0.0981336	-0.0401029	0.181523	0.29836	0.110993	0.0295809	0.0830637	0.0306785	0.121814	-0.0962	-0.019604	-0.0822761	0.230081	0.0283651	0.13944	-0.0610533	0.0506718	0.245142	-0.0041916	-0.00326091	0.158985	0.256818	0.0452514	-0.0317388	-0.0795392	0.0466902	0.140819	0.00663965	-0.0645096	-0.0759668	-0.184791	-0.0890619	0.0170587	0.0154432	0.0232564	0.275641	0.223449	0.0118341	-0.0133251	0.00311615	-0.0297384	0.118198	0.101582	0.250431	0.0851454
DO6436	-0.0353822	0.0911472	0.10063	-0.0417189	-0.102525	-0.0112257	0.171623	0.252168	0.123273	0.0270739	0.0699723	0.02409	0.117599	-0.125942	0.0319691	-0.0726156	0.20462	0.0205063	0.129547	-0.0564099	4.62888e-05	0.241829	-0.004278	-0.0101235	0.130281	0.204997	0.0495144	-0.0385652	-0.0141006	0.0389948	0.12189	0.0137257	-0.0551189	-0.0776311	-0.17336	-0.14199	0.0252078	-0.00213645	0.0175054	0.258306	0.199595	0.025703	-0.0205753	0.0185667	-0.0214129	0.0873018	0.116598	0.226428	0.0892842
DO6438	-0.0446186	0.0903068	0.137784	-0.0634591	-0.147582	-0.029245	0.173824	0.299534	0.117702	0.0335091	0.10748	0.0394344	0.0669687	-0.13546	-0.0187909	-0.0506056	0.148642	0.0300451	0.153821	-0.0636669	0.0501576	0.149627	-0.0120591	-0.0302659	0.152794	0.247122	0.0416823	0.00387905	-0.0445856	0.0414762	0.0519871	-0.116737	-0.159087	-0.125252	-0.164564	-0.0888562	-0.0312092	-0.039966	-0.0242194	0.128124	0.106879	0.0257683	-0.0548909	0.00717872	-0.0280237	0.104781	0.078505	0.24686	0.0922194
DO6440	-0.0488806	0.113676	0.11601	-0.0367142	-0.0980249	-0.0325399	0.185546	0.312483	0.10978	0.0352215	0.109565	0.0429094	0.109915	-0.134131	-0.0303784	-0.0533866	0.204511	0.031874	0.162106	-0.0406645	0.0251202	0.226969	0.00407104	-0.00376899	0.165896	0.230271	0.0580301	0.026427	-0.130632	0.0142993	0.156005	-0.00571922	-0.0773415	-0.0638169	-0.0792886	-0.11644	-0.00498772	-0.016711	0.0355007	0.222281	0.173498	0.06204	-0.0299429	0.0131181	-0.0109737	0.0962011	0.100307	0.248531	0.0975962
DO6442	-0.0323881	0.101329	0.124867	-0.0704846	-0.131539	-0.033639	0.174798	0.278868	0.13719	0.0532473	0.0802291	0.0437688	0.0977498	-0.0858752	0.0237595	-0.0844158	0.178792	0.0219511	0.123794	-0.0655629	0.0421282	0.210296	-0.0118252	-0.0121744	0.200584	0.28195	0.0808091	-0.0438505	-0.0878108	0.0234291	0.148594	-0.0419765	-0.0936588	-0.0695873	-0.107299	-0.126902	-0.00168863	-0.0121396	0.0333683	0.239974	0.187177	0.0689557	-0.0462005	0.0234446	-0.0229736	0.125879	0.109972	0.235421	0.080013
DO6444	-0.043714	0.107452	0.142286	-0.0411702	-0.125458	-0.00504213	0.199839	0.307478	0.139072	0.054439	0.0990836	0.0540531	0.119923	-0.0801436	-0.0207773	-0.0775873	0.205485	0.0379348	0.165373	-0.0529349	0.0137905	0.187752	0.0159367	-0.0119015	0.210163	0.272055	0.0823885	-0.00789647	-0.103219	0.0136538	0.0545266	-0.0701797	-0.10019	-0.0986127	-0.124132	-0.0891649	-0.0276169	-0.0191821	0.000344173	0.166873	0.153032	0.0439126	-0.028266	0.0382601	-0.0120131	0.120839	0.107086	0.268052	0.124058
DO6446	-0.0418434	0.096755	0.154174	-0.0530611	-0.143005	-0.0387722	0.198999	0.305022	0.13193	0.0263289	0.081828	0.0342918	0.149157	-0.0819774	-0.0361058	-0.0940254	0.197772	0.0490651	0.17006	-0.0381939	0.0903314	0.168576	0.00179928	-0.0119031	0.201864	0.313364	0.0884998	-0.0262496	-0.0374096	0.0529417	0.0984101	0.00808918	-0.0678393	-0.102293	-0.131439	-0.1034	0.0314751	0.0144821	0.00575877	0.181972	0.151031	0.0246481	-0.0451982	0.01607	-0.0164302	0.120635	0.0991366	0.250409	0.117461
DO6448	-0.00304346	0.100908	0.170109	-0.0557616	-0.120758	-0.0591957	0.170537	0.270721	0.12615	0.02393	0.0892673	0.0231581	0.0698254	-0.060764	0.0545847	-0.0709218	0.182674	0.0292037	0.0840737	-0.0944654	-0.00031259	0.244615	-0.011956	-0.0165771	0.113491	0.242929	0.0497263	-0.0659696	-0.0973311	0.0351418	0.169181	-0.0121698	-0.0769762	-0.0806492	-0.176103	-0.133755	0.00674306	0.0079045	0.0204689	0.266495	0.197862	0.0471983	-0.040794	0.0288731	-0.0135702	0.120014	0.10634	0.235674	0.0813959
DO6450	-0.0382367	0.0900066	0.100711	-0.0515318	-0.10142	-0.0500474	0.200356	0.322231	0.119856	0.0316094	0.0719583	0.0273266	0.105025	-0.119655	-0.0308794	-0.0149391	0.205289	0.0307405	0.181291	-0.0690331	-0.0156982	0.196454	-0.0177883	-0.0186831	0.177606	0.251276	0.0559097	-0.0277438	0.069746	0.0763935	0.0773391	-0.0340594	-0.0989565	-0.0786618	-0.155919	-0.0647015	0.0465177	0.016514	0.0194149	0.206438	0.179866	0.0391443	-0.0150352	0.0203842	-0.0197809	0.097285	0.0819311	0.243115	0.0852804
DO6452	-0.0275624	0.0915881	0.147728	-0.0414082	-0.155045	-0.0141599	0.172011	0.296206	0.155293	0.0320598	0.102688	0.0385557	0.113226	-0.127353	-0.0109159	-0.0493806	0.153994	0.0427976	0.162295	-0.0598452	0.0989599	0.131428	-0.00399087	-0.0277496	0.192047	0.290146	0.103632	-0.0141505	-0.1204	0.023088	-0.00028345	-0.13934	-0.16791	-0.0640498	-0.156861	-0.124668	-0.0615351	-0.0414186	0.00758109	0.1049	0.100644	0.0198021	-0.0498499	-0.00576218	-0.0250597	0.15324	0.103044	0.250211	0.0779121
DO6454	-0.0403576	0.108156	0.140659	-0.0507087	-0.12153	-0.036649	0.188669	0.285227	0.13452	0.0558171	0.0993198	0.0529171	0.118045	-0.0478064	-0.0222817	-0.115031	0.230671	0.0372678	0.173144	-0.0536862	0.0298808	0.250199	-0.00371248	-0.0178931	0.169019	0.259059	0.066155	0.0523324	-0.0824437	0.023263	0.158604	-0.013282	-0.0883106	-0.0979462	-0.180562	-0.108936	0.0169508	0.0041513	0.0220952	0.279346	0.225892	0.0124074	-0.0284016	0.0258596	-0.0198188	0.113978	0.0933201	0.240049	0.0877505
DO6456	-0.00478508	0.110676	0.123261	-0.0299627	-0.0794361	-0.00021261	0.181867	0.287579	0.113211	0.0315786	0.0942902	0.0294133	0.0310644	-0.133751	-0.0019259	-0.114657	0.186994	0.0493485	0.13804	-0.0467917	0.0806079	0.21112	0.0140549	-0.0184877	0.166444	0.23774	0.0624242	-0.0118442	0.0376938	0.0877049	0.114054	0.015192	-0.0766419	-0.0626281	-0.213128	-0.10816	0.0330309	0.0230485	0.0229112	0.211294	0.15854	0.0143545	-0.00795499	0.00946889	-0.00606121	0.103341	0.0816683	0.247201	0.0654083
DO6458	-0.0383962	0.107017	0.131223	-0.0450695	-0.124909	-0.022505	0.191046	0.276317	0.145892	0.0436876	0.0876859	0.0410494	0.0940498	-0.113994	-0.0162399	-0.0861444	0.199363	0.0517842	0.15339	-0.0512834	0.0398509	0.206438	0.00776103	-0.0259315	0.164186	0.257234	0.0587703	0.0285379	-0.104973	0.015047	0.112469	-0.0552962	-0.103877	-0.0814912	-0.164237	-0.117329	-0.0121078	-0.00504993	0.0161622	0.213044	0.154706	0.0313471	-0.0349112	0.00698641	-0.0141907	0.11854	0.111345	0.255522	0.0899363
DO6460	-0.0454441	0.101958	0.113866	-0.0584377	-0.134428	-0.0102675	0.189989	0.295225	0.122028	0.0473073	0.0933056	0.046791	0.120309	-0.0860513	-0.0162272	-0.0458332	0.227519	0.0152738	0.106832	-0.0858074	0.0477303	0.245566	-0.00847899	-0.011271	0.157288	0.247766	0.052583	0.00178217	-0.073676	0.0284626	0.159886	0.00498295	-0.0606463	-0.0936692	-0.162612	-0.101533	0.0244466	0.0129455	0.0188372	0.276129	0.228856	0.0202864	-0.0451239	0.00442242	-0.0257789	0.147685	0.105077	0.244854	0.0714241
DO6462	-0.0344253	0.116597	0.119664	-0.0545928	-0.105711	-0.0190141	0.205198	0.311786	0.156663	0.0345775	0.0812646	0.0344032	0.0976188	-0.122421	-0.0624699	-0.11632	0.176501	0.0354981	0.164485	-0.0606587	0.0470376	0.161493	-0.00626608	-0.0368414	0.209713	0.331117	0.101978	0.00659337	-0.0125883	0.0652633	0.0302702	-0.0696238	-0.127047	-0.104186	-0.26291	-0.0948992	0.00692319	0.00226097	-0.00645375	0.172309	0.153469	-0.00511517	-0.012894	0.000862195	-0.0288218	0.104292	0.0968868	0.258295	0.0974334
DO6464	-0.0313888	0.101209	0.122955	-0.0233862	-0.123955	-0.0423859	0.185363	0.309739	0.132487	0.0413591	0.0873714	0.0415351	0.105067	-0.0950822	-0.03193	-0.103638	0.239716	0.0578013	0.173522	-0.0400658	0.0455989	0.259086	0.0178616	-0.00688664	0.180459	0.261376	0.0788343	0.0106176	-0.0905265	0.0116972	0.130296	-0.00943577	-0.0744946	-0.0993953	-0.128598	-0.131998	0.000743906	-5.42272e-05	0.0194522	0.255798	0.237473	0.0259779	-0.0290126	0.0406681	-0.00662747	0.120015	0.0888278	0.247865	0.115237
DO6466	-0.046442	0.0941462	0.11957	-0.0306322	-0.0855175	-0.0229189	0.202344	0.313971	0.130275	0.0547236	0.0880001	0.0461032	0.145769	-0.10326	0.0299251	-0.104267	0.220105	0.0422741	0.160305	-0.0508677	0.0328305	0.241835	0.00213887	-0.0115092	0.126648	0.214201	0.0493899	-0.037152	0.0768272	0.0893287	0.157762	0.0245285	-0.038427	-0.0660798	-0.266583	-0.100644	0.0869697	0.0382481	0.0410287	0.248426	0.205357	0.016575	-0.0167219	0.0122563	-0.0114932	0.115387	0.108425	0.236187	0.0620312
DO6468	-0.0310165	0.0881764	0.140083	-0.0341304	-0.129155	-0.00953508	0.182321	0.281562	0.14856	0.0177216	0.106741	0.0225149	0.0445146	-0.107032	0.0105507	-0.0994131	0.17759	0.0363707	0.130664	-0.0731976	-0.0127305	0.218269	-0.00340512	-0.00827194	0.131497	0.187292	0.0663845	-0.0494186	-0.0208059	0.0513134	0.17723	-0.0423216	-0.123613	-0.0535186	-0.138114	-0.0699274	-0.00284737	-0.0181277	0.0451918	0.213026	0.166179	0.0739661	-0.042456	0.0306569	0.00255816	0.0997093	0.0793526	0.242506	0.0781672
DO6470	-0.0145344	0.0792925	0.123497	-0.0476554	-0.135869	-0.0339406	0.183895	0.286057	0.142431	0.0171025	0.070109	0.0122711	0.080654	-0.121675	0.0217488	-0.0253443	0.197412	0.0424461	0.136685	-0.0624757	0.0645915	0.204755	-0.00249945	-0.022161	0.110348	0.215597	0.0390429	-0.0591914	-0.0635998	0.0501566	0.140254	-0.0015889	-0.0887449	-0.0915371	-0.198793	-0.0869433	0.0151714	-0.00511434	0.0134705	0.224955	0.183434	0.0172352	-0.0305499	0.00826949	-0.0184307	0.167073	0.111959	0.242918	0.0574767
DO6472	-0.0352851	0.111717	0.131017	-0.0398797	-0.0869153	-0.048492	0.179396	0.284064	0.115148	0.0438687	0.0789689	0.0384301	0.092586	-0.127513	0.0230962	-0.0794642	0.204654	0.0195155	0.128695	-0.052465	0.0236201	0.233074	0.00328641	-0.00881732	0.140266	0.253205	0.0383224	-0.0579593	0.019092	0.0833249	0.14951	0.015196	-0.0502989	-0.0529646	0.023527	-0.0989759	0.0346873	0.0283643	0.0459393	0.284138	0.220981	0.117066	-0.000210558	0.0342799	-0.00578101	0.131978	0.111978	0.23306	0.0646391
DO6474	-0.0301504	0.120714	0.122659	-0.0568996	-0.1117	-0.019218	0.193785	0.307849	0.109785	0.0316525	0.114765	0.0428686	0.112271	-0.0732158	-0.0212357	-0.0718516	0.250275	0.0451084	0.179877	-0.0476093	0.0871177	0.229831	-0.00333494	-0.0144124	0.19443	0.280623	0.0640643	0.0200557	-0.0327493	0.0551136	0.135632	0.0439979	-0.0502998	-0.0839069	-0.179809	-0.0499632	0.0411232	0.0260285	0.0234156	0.252429	0.214377	0.00658956	-0.0212623	0.0213412	-0.0196193	0.187407	0.0961081	0.243848	0.10265
DO6476	-0.0531292	0.121447	0.140849	-0.0504383	-0.11803	0.00351117	0.195326	0.294305	0.134521	0.0428851	0.107335	0.0460795	0.111578	-0.0841975	-0.0279599	-0.0898571	0.211686	0.0346527	0.155766	-0.0715419	0.104739	0.175927	-0.00249477	-0.0206702	0.150875	0.322398	0.0753662	0.0123798	-0.0665709	0.0342444	0.0611137	-0.0349762	-0.0963603	-0.0783496	-0.174875	-0.0911265	0.00389726	0.0124169	0.00713842	0.18218	0.162292	0.0150159	-0.0313601	0.00802865	-0.0187809	0.157883	0.0937526	0.248459	0.115512
DO6478	-0.0149077	0.108375	0.16642	-0.0169358	-0.109122	-0.0340567	0.192253	0.297531	0.150167	0.0407955	0.100191	0.0444031	0.109916	-0.0623729	-0.0219253	-0.0988327	0.254016	0.0628917	0.16983	-0.0408689	0.0598501	0.249661	0.0229201	-0.00443363	0.146148	0.247592	0.0650989	-0.0233518	-0.116915	0.01286	0.15529	-0.0213129	-0.0937722	-0.0704394	-0.156699	-0.115567	-0.0136592	-0.00798189	0.0334259	0.283902	0.243587	0.00543905	-0.0231649	0.0275771	-0.000625711	0.134602	0.0908794	0.253346	0.0976549
DO6480	-0.0480731	0.100981	0.126419	-0.0197704	-0.109887	-0.0389204	0.185256	0.31921	0.144134	0.0472951	0.0734786	0.039469	0.14559	-0.0842809	-0.0426088	-0.0366621	0.224545	0.0506159	0.178436	-0.0604172	0.115295	0.248237	0.0159504	-0.0106044	0.142719	0.320777	0.0928148	-0.0666271	-0.0946128	0.0175169	0.185809	-0.0124215	-0.111497	-0.0769735	-0.116986	-0.141343	0.00129577	-0.0220196	0.0382273	0.280842	0.240636	0.043152	-0.028095	0.0375646	-0.00364349	0.113561	0.108757	0.2503	0.106927
DO6482	-0.0212092	0.0858625	0.122311	-0.0309872	-0.0875058	-0.000501057	0.194091	0.280752	0.144974	0.0248043	0.0824805	0.0265694	0.122846	-0.0961106	-0.0463462	-0.0646318	0.229768	0.0400735	0.153599	-0.0520391	0.0914172	0.230552	0.0128862	-0.0027651	0.172006	0.323287	0.104382	-0.0770647	-0.0728566	0.0146139	0.183237	-0.0315072	-0.12268	-0.0582806	-0.0304964	-0.105282	-0.00880081	-0.0358749	0.0568906	0.270906	0.228276	0.0674932	-0.0118247	0.0168867	-0.00705686	0.120831	0.101657	0.245036	0.102359
DO6484	-0.023969	0.0942526	0.120236	-0.0377234	-0.142489	-0.0336421	0.193162	0.29708	0.14574	0.0483547	0.0908868	0.0433088	0.092076	-0.112971	0.00302745	-0.0276415	0.215988	0.0552576	0.165051	-0.0599123	0.0698862	0.239432	0.00639401	-0.0112081	0.167191	0.276508	0.0698254	-0.0330409	-0.021401	0.0367443	0.198732	0.0472762	-0.0431548	-0.119087	-0.175907	-0.117319	0.0468235	0.014154	0.0162957	0.263759	0.223738	0.035384	-0.0430055	0.0143185	-0.0148697	0.126141	0.0935507	0.237706	0.114447
DO6486	-0.0288505	0.111432	0.13172	-0.0511742	-0.141372	-0.0183325	0.195453	0.285804	0.155756	0.0129533	0.0857154	0.0247881	0.100581	-0.115767	-0.0120389	-0.0724929	0.198319	0.0448682	0.142478	-0.0593921	0.105514	0.203552	-0.00348067	-0.019592	0.154628	0.29702	0.0837048	0.0185913	-0.0961917	0.0297933	0.12318	0.00610949	-0.0863272	-0.0780477	-0.15104	-0.121018	0.0146419	0.00754605	0.0276628	0.223827	0.199745	0.0216253	-0.0391443	-0.00643653	-0.0258114	0.134211	0.104056	0.249388	0.0716398
DO6488	-0.0241305	0.0867686	0.118957	-0.0367235	-0.116224	-0.0482132	0.192539	0.320512	0.14822	0.0264697	0.104606	0.0369092	0.0889802	-0.127566	-0.0337886	-0.0429885	0.179477	0.0490835	0.151941	-0.0350747	0.0731037	0.167604	0.0196067	-0.026267	0.176942	0.267941	0.0935008	0.00496452	0.00207194	0.0544771	0.0359369	-0.0743612	-0.125086	-0.0955592	-0.20177	-0.115616	-0.00207151	-0.0139657	-0.00766516	0.152842	0.128717	0.0229576	-0.0280573	0.00645905	-0.0131458	0.130313	0.102241	0.246342	0.0924361
DO6490	-0.00988539	0.0975107	0.14374	-0.0415133	-0.118941	-0.0224272	0.175343	0.28631	0.114388	0.0325591	0.0950239	0.0381448	0.108854	-0.0420286	-0.0512377	-0.0603517	0.209102	0.0275535	0.128241	-0.0630198	0.0619778	0.234797	0.0029988	-0.0145556	0.145305	0.249023	0.0620034	-0.0320135	0.000249842	0.0662914	0.139859	-0.0287672	-0.0822541	-0.0587531	-0.190951	-0.159568	0.017482	0.0113901	0.0383918	0.248381	0.199919	0.0184429	-0.0371887	0.0249901	-0.0101921	0.115816	0.100791	0.232251	0.0730121
DO6492	-0.0239513	0.0928559	0.151979	-0.0488486	-0.165552	-0.0219594	0.193984	0.286944	0.135537	0.0332882	0.102339	0.0391516	0.122262	-0.0989187	-0.0123632	-0.058293	0.172149	0.0638065	0.16667	-0.0457475	0.125683	0.171938	0.00264631	-0.0277656	0.160417	0.323564	0.0864509	-0.0133005	-0.0305703	0.0383056	0.0965594	-0.0421083	-0.0858138	-0.0926244	-0.191224	-0.138654	0.00333847	-0.00690024	0.00937881	0.196584	0.177894	-0.0171332	-0.0505804	-0.00905694	-0.0231837	0.13816	0.0983062	0.258276	0.105904
DO6494	-0.004534	0.0997759	0.122079	-0.0195453	-0.125941	-0.045553	0.18462	0.293591	0.129697	0.0265617	0.0745271	0.0266757	0.0456671	-0.139016	0.0209598	-0.113229	0.187362	0.0615434	0.148166	-0.0338863	-0.0410407	0.219563	0.0087339	-0.0113894	0.169795	0.203553	0.0689538	-0.0353105	0.0597951	0.102568	0.175029	-0.0308341	-0.134289	-0.0469432	-0.194833	-0.159952	0.0474912	0.017106	0.0440513	0.240187	0.197826	-0.00520315	-0.0198472	0.0148511	-0.00342443	0.109997	0.0946417	0.243093	0.0568425
DO6496	-0.0361257	0.0925253	0.143701	-0.0140028	-0.102768	-0.0252685	0.199402	0.320434	0.11692	0.0554605	0.107238	0.0558231	0.135082	-0.0623455	-0.00875348	-0.00127843	0.244646	0.0706346	0.192548	-0.0371623	0.0395003	0.249588	0.0225143	-0.00667169	0.167328	0.233893	0.0582532	-0.00171153	-0.120902	0.0194114	0.148764	-0.0185781	-0.09509	-0.102848	-0.162393	-0.110286	-0.0044996	-0.00548949	0.019516	0.288361	0.240186	0.00316985	-0.0188943	0.033194	-0.00495259	0.108951	0.101118	0.258536	0.101317
DO6498	-0.0278577	0.115276	0.109587	-0.032673	-0.111998	-0.0081855	0.187284	0.312295	0.119551	0.0365446	0.105895	0.0417648	0.106023	-0.0862375	-0.0537934	-0.0698961	0.218626	0.0421253	0.137208	-0.0490305	0.116177	0.236504	0.00794132	-0.0200931	0.164007	0.297025	0.0817102	0.00203938	-0.12189	0.0151321	0.139549	-0.0357294	-0.108646	-0.111617	-0.226086	-0.112039	-0.0160826	-0.00478188	0.0144539	0.269895	0.23449	-0.0142549	-0.0267908	0.00851303	-0.0162982	0.12592	0.0902249	0.244095	0.106371
DO6501	-0.0416912	0.101384	0.148958	-0.0508819	-0.146285	-0.00881499	0.204645	0.327534	0.15242	0.0407637	0.11301	0.0477755	0.128954	-0.086066	-0.0312198	-0.0547114	0.208376	0.0467071	0.172237	-0.0431247	0.0175465	0.170605	0.00146993	-0.0167439	0.239542	0.279373	0.0691363	0.0151303	-0.0447332	0.0488408	0.0484339	-0.0563853	-0.12226	-0.0846461	-0.233842	-0.0937961	-0.0107375	-0.0233149	0.00525619	0.170042	0.150182	-0.0276727	-0.0385767	0.00230738	-0.0243404	0.143737	0.112171	0.252327	0.120106
DO6504	-0.0348628	0.1084	0.136913	-0.0388652	-0.117279	-0.000350631	0.195692	0.304225	0.151649	0.0487675	0.112447	0.0528572	0.14447	-0.0675041	-0.0108647	-0.0527958	0.202178	0.0542897	0.156094	-0.0462954	0.0215014	0.21479	0.00379458	-0.0246769	0.199908	0.251644	0.0847181	0.0274397	-0.116544	0.0122075	0.121594	-0.0247623	-0.100577	-0.0946386	-0.182291	-0.083998	-0.0129683	-0.0213447	0.0146558	0.221936	0.184998	0.0207854	-0.0274742	0.024999	-0.00618373	0.110193	0.102026	0.247546	0.105274
DO6507	-0.0334467	0.0977372	0.121037	-0.0375281	-0.156174	-0.0161175	0.194373	0.307801	0.144354	0.0496192	0.0880077	0.0447801	0.105647	-0.0980993	-0.0274893	-0.0530528	0.191973	0.0468071	0.155985	-0.049621	0.0461901	0.219845	0.00752317	-0.0245194	0.165212	0.222409	0.069429	-0.0811677	-0.0579707	0.0363878	0.157666	-0.0652879	-0.11587	-0.0885635	-0.229014	-0.113776	-0.00785536	-0.00261651	0.02301	0.223571	0.191082	-0.00107408	-0.0478786	-0.0062376	-0.0130073	0.112123	0.102137	0.250278	0.0661274
DO6510	0.00925529	0.1108	0.200836	-0.0220154	-0.109787	-0.0677213	0.17668	0.272437	0.149146	0.0375675	0.0881647	0.033086	0.0690703	-0.0593241	0.041834	-0.0454862	0.208218	0.0854512	0.155359	-0.0241071	-0.0391249	0.259629	0.0120502	-0.0266597	0.153249	0.262703	0.0729466	-0.0632999	-0.0276399	0.0561855	0.226876	-0.0045447	-0.0812297	-0.0940441	-0.192283	-0.0784724	0.0274057	0.0132833	0.0321908	0.30822	0.236635	-0.0123386	-0.0382865	0.0238367	0.00371239	0.155137	0.0999687	0.239444	0.0953947
DO6513	-0.025047	0.107931	0.140415	-0.00573015	-0.0797683	-0.0237142	0.20002	0.287305	0.141499	0.0608446	0.0896574	0.0599068	0.103589	-0.0409084	-0.0380966	-0.0625384	0.243893	0.0427411	0.168075	-0.0450389	0.020176	0.267446	0.0162953	-0.00251386	0.149491	0.26121	0.0789274	-0.0481058	-0.0713847	0.0136505	0.186988	0.00309108	-0.078572	-0.095865	-0.195717	-0.14004	0.0180602	-0.00440997	0.028113	0.29703	0.250532	-0.0053178	-0.0131827	0.0286869	0.00296282	0.120258	0.0894258	0.256864	0.114273
DO6516	-0.0180273	0.110326	0.149935	-0.0318586	-0.126462	-0.0293412	0.196555	0.286243	0.153797	0.0412784	0.105512	0.0464679	0.10078	-0.0915769	-0.00221718	-0.00719924	0.230314	0.0458245	0.156783	-0.0427301	0.0436466	0.247267	0.00948876	-0.0169386	0.177044	0.258198	0.0749212	-0.0108169	-0.039054	0.0459607	0.185233	-0.0080803	-0.0894804	-0.109994	-0.232575	-0.111538	0.0304054	0.00805152	0.0226818	0.296752	0.250191	-0.0234181	-0.0300323	0.0125534	-0.0103085	0.165488	0.0992341	0.247787	0.0943179
DO6519	-0.0441811	0.111632	0.132114	-0.0290458	-0.129832	-0.00749054	0.172984	0.302613	0.129237	0.0540235	0.0964259	0.0521792	0.122326	-0.0737527	-0.0437472	-0.067396	0.206475	0.0609066	0.201621	-0.0355034	0.0513242	0.189025	0.0134082	-0.0229846	0.194686	0.282748	0.0731521	0.00317972	-0.127493	0.0189311	0.0467898	-0.0987164	-0.150771	-0.094326	-0.197711	-0.125147	-0.0475299	-0.0323464	0.00484338	0.189475	0.160543	-0.0129463	-0.0287275	0.0104899	-0.0158881	0.121398	0.0944245	0.250265	0.105417
DO6522	-0.0368356	0.0993387	0.1463	-0.0517283	-0.0981947	-0.0218006	0.197837	0.28921	0.131904	0.0467044	0.0982119	0.0500547	0.115003	-0.105127	-0.00858537	-0.0785508	0.21072	0.0583055	0.156824	-0.0547046	0.0759694	0.197866	-0.00237573	-0.016924	0.192335	0.309332	0.0939226	0.00639822	-0.0225952	0.0453688	0.113678	0.000999051	-0.085626	-0.083959	-0.210217	-0.0652562	0.0238621	-0.000890558	0.022977	0.211906	0.201403	-0.0314007	-0.0138983	-0.0167553	-0.030131	0.137559	0.0820209	0.251919	0.0949122
DO6525	-0.0398801	0.110009	0.141194	-0.0648967	-0.137804	-0.0409787	0.206965	0.293652	0.140202	0.0440206	0.109525	0.0499444	0.147099	-0.0591566	-0.0349269	-0.0625221	0.208916	0.0431325	0.161469	-0.040704	0.0862517	0.208612	0.00064384	-0.0224227	0.199445	0.316643	0.0902752	0.0325886	-0.0408046	0.0406391	0.122287	-0.00696675	-0.0755335	-0.116148	-0.171068	-0.0854242	0.0277725	0.00245297	0.00550634	0.236748	0.189864	0.00561236	-0.0334319	0.0152426	-0.0202582	0.131611	0.11034	0.261229	0.123243
DO6528	-0.0299338	0.104035	0.155481	-0.0384291	-0.129168	-0.0400391	0.206721	0.290792	0.130608	0.0552496	0.106081	0.0593262	0.134093	-0.0746116	-0.0227833	-0.101409	0.212582	0.0687655	0.1791	-0.043875	-0.00210705	0.222809	-0.00345171	-0.0225288	0.18097	0.240511	0.0554734	0.0465831	0.0522543	0.0920164	0.135358	0.00880487	-0.0635938	-0.123003	-0.209732	-0.0770114	0.0623136	0.0283726	0.0047594	0.254315	0.203722	-0.00978456	-0.0238765	0.0174062	-0.0115156	0.116245	0.0973986	0.261077	0.128524
DO6531	-0.0420148	0.116919	0.142966	-0.0532362	-0.102785	-0.0169426	0.194059	0.288546	0.118401	0.0468615	0.113011	0.0516263	0.120219	-0.0914224	-0.0480941	-0.0659818	0.203573	0.0298997	0.126433	-0.0504234	0.0873646	0.175164	0.00682127	-0.019104	0.222624	0.334022	0.100069	0.0227093	-0.0553393	0.0400347	0.068755	-0.0501552	-0.0992837	-0.0761675	-0.0294733	-0.100242	-0.00493989	-0.00259807	0.0118392	0.168878	0.151276	0.0765907	-0.0134753	0.0297033	-0.0125982	0.154057	0.100039	0.250463	0.113861
DO6534	-0.0459293	0.118987	0.126923	-0.0586962	-0.0965265	-0.00976137	0.21418	0.323847	0.121918	0.0605475	0.111703	0.0615656	0.14711	-0.0891016	-0.0367754	-0.0511186	0.207561	0.06031	0.179754	-0.0164705	0.0381513	0.189162	-0.00251589	-0.025824	0.225555	0.281707	0.0710949	0.078486	-0.0459133	0.0434982	0.0879299	0.0164754	-0.0540832	-0.0962934	-0.186123	-0.123465	0.0389134	0.0124114	0.00440942	0.219617	0.174487	0.00318335	-0.0161577	0.00196587	-0.0231355	0.106987	0.108997	0.267553	0.0998037
DO6537	-0.041011	0.0888487	0.157323	-0.0326198	-0.125809	-0.0445987	0.186878	0.306704	0.11679	0.0442887	0.0886776	0.0385481	0.150701	-0.0370578	-0.016815	-0.0720782	0.22714	0.0473949	0.129092	-0.0645149	0.0804643	0.227706	0.0129435	-0.00718883	0.136021	0.26217	0.0738371	-0.0854229	-0.0585928	0.0178279	0.124581	-0.0500564	-0.0924754	-0.0934484	-0.181886	-0.120563	-0.00595385	-0.0106863	0.0174207	0.236773	0.203787	0.00937757	-0.0360999	0.0135995	-0.0151867	0.16619	0.119646	0.232092	0.052051
DO6540	-0.0281698	0.101819	0.128773	-0.0521118	-0.149533	0.0406578	0.205623	0.303447	0.144546	0.026669	0.108232	0.0376373	0.0951015	-0.120238	-0.0250212	-0.0780592	0.213329	0.0323022	0.151566	-0.046676	0.100811	0.239729	0.00193442	-0.0154599	0.204823	0.320926	0.09877	0.0263675	0.0212857	0.0481017	0.111678	-0.0166969	-0.0832317	-0.0888658	-0.198669	-0.0390868	0.0449315	0.00450056	0.0151605	0.275074	0.220555	0.0090649	-0.0422333	0.00347134	-0.0234769	0.186535	0.105768	0.251221	0.115901
DO6543	0.00452404	0.0788714	0.146118	-0.0298082	-0.122002	0.0209091	0.180902	0.282872	0.131161	0.0561299	0.0878872	0.0607094	0.0765343	-0.0101148	-0.0783754	-0.000210483	0.203424	0.0253253	0.138736	-0.0849013	0.047402	0.211026	0.0104223	-0.0185432	0.133117	0.328623	0.0587626	-0.0267309	-0.128645	0.0194606	0.128282	-0.0210687	-0.0812647	-0.0777683	-0.223991	-0.145527	-0.0108194	0.00161534	0.0317172	0.243567	0.214366	-0.0217767	-0.0314707	0.0324406	-0.00496601	0.0971416	0.0973393	0.231562	0.0520034
DO6546	-0.0438738	0.106753	0.1392	-0.0488762	-0.123424	-0.0138099	0.191221	0.300253	0.125026	0.0295276	0.0880972	0.0309958	0.0906627	-0.0732693	-0.00425167	-0.104909	0.256997	0.029901	0.127642	-0.0728493	0.0372588	0.286272	-0.00346892	-0.00239182	0.156707	0.277897	0.0833143	0.0130463	-0.0456332	0.0420378	0.171603	0.0318122	-0.0601458	-0.0431339	-0.0694346	-0.137811	0.0386963	0.0218232	0.0579529	0.310047	0.251655	0.076354	-0.0277277	0.0417905	-0.0107113	0.1391	0.0907948	0.23936	0.0922026
DO6549	-0.0341733	0.104537	0.114308	-0.0529537	-0.098173	-0.0626557	0.190384	0.320701	0.106278	0.0456955	0.0874526	0.0449029	0.108959	-0.110587	-0.05679	-0.0197266	0.235899	0.040276	0.168098	-0.0559691	0.0293206	0.204865	-0.00538543	-0.0201126	0.184713	0.287063	0.0658371	-0.0494164	-0.0221032	0.056451	0.0791407	0.0169544	-0.0573761	-0.0818214	-0.173178	-0.140214	0.0222968	0.00599533	0.0141209	0.21404	0.185238	0.00312832	-0.0216954	0.00520533	-0.029418	0.134352	0.0892081	0.249	0.114236
DO6552	-0.0379309	0.10394	0.1154	-0.0608709	-0.108768	0.00898153	0.199693	0.306521	0.109419	0.0522494	0.0939927	0.0475163	0.0995611	-0.099735	-0.0246849	-0.0395749	0.210773	0.0268103	0.134685	-0.0572572	0.026941	0.217601	-0.000170346	-0.0131988	0.176238	0.256998	0.0566163	-0.0299087	0.062671	0.0754774	0.104841	0.0171449	-0.0543031	-0.085227	-0.16914	-0.171154	0.0591074	0.0220368	0.0209847	0.249744	0.216237	0.0113261	-0.0116955	0.00310773	-0.0264386	0.115259	0.0962098	0.253798	0.0915204
DO6555	-0.0366845	0.0865566	0.132091	-0.0370519	-0.142605	-0.00116226	0.202463	0.313898	0.136519	0.0430705	0.0978362	0.0447694	0.101904	-0.131542	-0.0443497	-0.103814	0.185919	0.0357985	0.158983	-0.0476054	0.0649887	0.170604	0.00183968	-0.0279803	0.198586	0.303603	0.0793802	0.00233546	0.0141556	0.0722814	0.0368865	-0.0761364	-0.122912	-0.112427	-0.223821	-0.119083	0.00310726	-0.0126879	-0.0100484	0.174014	0.146497	-0.00195877	-0.0385725	-0.00388535	-0.0184205	0.139733	0.0794755	0.254235	0.0954914
DO6558	-0.040806	0.110879	0.10645	-0.0532729	-0.0991523	-0.0419601	0.197189	0.314532	0.131052	0.0304792	0.091488	0.0333064	0.0838525	-0.0944695	-0.0165701	-0.0269502	0.246693	0.00143483	0.160579	-0.0904806	-0.0201145	0.250717	-0.012835	-0.00347279	0.199436	0.275045	0.078185	-0.0155706	0.021754	0.0768522	0.142967	-0.0259153	-0.0947908	-0.109404	-0.142536	-0.079475	0.0353145	0.0273477	0.0120978	0.278275	0.237799	-0.00421376	-0.0213497	0.00381122	-0.0300794	0.141349	0.0835575	0.248839	0.118207
DO6561	-0.0334093	0.09875	0.117045	-0.0582536	-0.106207	0.0235074	0.198987	0.277332	0.113715	0.0521986	0.104681	0.0519251	0.0928455	-0.0932011	-0.0279031	-0.0441624	0.254003	0.0227508	0.150489	-0.0680427	0.0185345	0.244384	-0.00123988	0.00608685	0.210885	0.292077	0.0703462	0.0304179	0.0481015	0.0743671	0.108379	0.0150385	-0.059906	-0.0538198	-0.115637	-0.112243	0.0630675	0.0335327	0.0368188	0.24965	0.19427	0.0443247	-0.0130535	0.0141275	-0.02443	0.168167	0.114644	0.254895	0.124135
DO6565	-0.0466441	0.118295	0.144911	-0.0450939	-0.109955	-0.0205749	0.209383	0.310494	0.161416	0.0563149	0.0941883	0.0565893	0.0937882	-0.114677	-0.0294109	-0.115664	0.228998	0.0436066	0.149801	-0.0735424	0.103457	0.197012	0.00755585	-0.0159027	0.18828	0.312176	0.0802347	-0.0169958	-0.123473	0.0115693	0.078793	-0.0177417	-0.115084	-0.070487	-0.232323	-0.122089	-0.00735014	-0.0166419	0.0170539	0.22467	0.191424	-0.0261507	-0.0269088	0.0029077	-0.0244144	0.143391	0.0984434	0.271933	0.125734
DO6568	-0.0359158	0.12173	0.144524	-0.0420583	-0.136573	-0.00920664	0.204826	0.311993	0.141521	0.0363735	0.0900964	0.04396	0.0873326	-0.112132	-0.0530604	-0.0821202	0.207355	0.0522044	0.154874	-0.0428791	-0.0939627	0.202358	0.00465397	-0.0311278	0.208834	0.270916	0.0745951	0.0195067	0.0692502	0.0898516	0.0633875	0.00359033	-0.0594561	-0.115087	-0.196034	-0.125384	0.0643881	0.034013	-0.00550698	0.22817	0.201292	0.0139087	-0.0342829	0.00380559	-0.0166157	0.158723	0.0929516	0.254681	0.110376
DO6572	-0.0311341	0.109508	0.131184	-0.0124309	-0.11945	-0.0348759	0.197713	0.331058	0.13854	0.0435781	0.116266	0.0494605	0.130353	-0.0406487	-0.0068773	-0.0505221	0.218625	0.052326	0.171282	-0.0320731	0.101912	0.211413	0.0165957	-0.0158024	0.221087	0.311135	0.0946376	0.0358109	-0.103966	0.0360408	0.123274	0.00294482	-0.0702415	-0.0954752	-0.0737014	-0.122993	0.0102537	0.0086374	0.0174008	0.242139	0.213295	0.0545699	-0.0282794	0.0411535	0.00508047	0.121202	0.0982833	0.248502	0.117258
DO6576	-0.0485634	0.094885	0.124375	-0.0303178	-0.125932	-0.0249111	0.201903	0.328154	0.157631	0.0448766	0.0984852	0.0517589	0.0757915	-0.128267	-0.0354061	-0.0589491	0.192608	0.048994	0.173403	-0.0286776	0.0466447	0.157833	0.0169176	-0.0285968	0.204169	0.315691	0.0939117	0.0159495	-0.105398	0.0201384	0.0250516	-0.0761776	-0.126805	-0.102503	-0.173588	-0.13028	-0.0335907	-0.0296201	-0.0111284	0.141992	0.140507	0.00354585	-0.0277295	0.00221323	-0.0129119	0.129583	0.0826696	0.254457	0.0976848
DO6580	-0.0546032	0.0677621	0.111235	-0.0640975	-0.114336	-0.0151789	0.193543	0.287241	0.108542	0.0746475	0.0587852	0.0539907	0.141804	-0.0957058	0.00153328	-0.0470855	0.191668	0.013904	0.13526	-0.0591104	0.141868	0.19783	-0.00208215	-0.0268915	0.235897	0.387667	0.116243	-0.0259555	0.0252877	0.0632336	0.0966479	-0.0407996	-0.112322	-0.0701052	-0.133559	-0.13854	0.0272819	-0.00472837	0.0258472	0.219655	0.192495	0.028969	-0.0135597	0.0154671	-0.0273596	0.125048	0.11001	0.261735	0.077147
DO6585	-0.0262343	0.103694	0.0989516	-0.038786	-0.147532	-0.0116408	0.191922	0.315209	0.137789	0.0618532	0.0981406	0.053442	0.116128	-0.0495854	-0.0567895	-0.0931277	0.233673	0.0348396	0.191299	-0.0535996	0.00252868	0.251086	0.00288505	0.00782628	0.200276	0.289512	0.0998228	0.0160747	-0.055986	0.025241	0.174792	-0.0262842	-0.0976473	-0.101392	-0.13877	-0.126977	0.00733575	-0.00513971	0.0277261	0.303295	0.252408	0.0323759	-0.0378352	0.0422946	-0.00694584	0.105632	0.0984912	0.246882	0.123079
DO6590	-0.0243001	0.103242	0.117427	-0.0622438	-0.0814085	-0.00885681	0.199348	0.275216	0.134424	0.0439869	0.088979	0.0412044	0.147026	-0.0617917	-0.0288092	-0.0432266	0.232475	0.0242833	0.167525	-0.0670431	0.0604941	0.201395	-0.00567252	-0.0137869	0.204179	0.285242	0.0749807	-0.0319836	-0.032071	0.037527	0.110119	-0.0240398	-0.104279	-0.099698	-0.178582	-0.111788	0.0213483	-0.00457812	0.0118744	0.239022	0.199056	-0.000643579	-4.06364e-05	0.0133277	-0.0239626	0.164017	0.122231	0.254409	0.104635
DO6595	-0.0405397	0.120807	0.131782	-0.0488002	-0.117566	-0.00476141	0.195966	0.299179	0.152746	0.0391082	0.106673	0.0469438	0.0908077	-0.114278	-0.00298484	-0.0551143	0.202068	0.0465105	0.160576	-0.0468202	0.0749063	0.201767	0.00425564	-0.0124884	0.234984	0.331075	0.103682	0.0489871	-0.102491	0.0220678	0.113067	-0.0424721	-0.102599	-0.0780196	-0.163314	-0.17101	-0.0162014	-0.0123673	0.0248291	0.224653	0.190203	0.0214962	-0.0266895	0.0117472	-0.0183654	0.143737	0.0904478	0.255649	0.106068
DO6600	-0.0294573	0.0966421	0.11891	-0.0299259	-0.148154	-0.004552	0.193245	0.301979	0.152775	0.0468274	0.104314	0.0535771	0.140696	-0.0618925	-0.0249607	-0.0590079	0.222593	0.0252525	0.172147	-0.0551548	0.0738913	0.22721	0.00583937	-0.0058831	0.206951	0.327729	0.0920112	0.0455814	-0.100067	0.023219	0.121693	-0.0221765	-0.0797392	-0.0989487	-0.11393	-0.133432	-0.00639403	-0.00795703	0.0148451	0.238254	0.219283	0.042926	-0.0468986	0.0195614	-0.0122484	0.142156	0.102818	0.25756	0.116347
DO6605	-0.0604358	0.138	0.125194	-0.0323669	-0.131003	0.0480856	0.203217	0.320016	0.150003	0.0311231	0.0821624	0.0352967	0.00634614	-0.112337	-0.0108753	-0.016444	0.201975	0.0393003	0.172007	-0.0445066	-0.162589	0.168917	-0.000652115	-0.0120243	0.173114	0.25649	0.0676262	0.00312823	-0.0529835	0.0296226	0.0918025	-0.0488985	-0.0916076	-0.1401	-0.230628	-0.131074	-0.00136527	-0.0142754	-0.0247335	0.166121	0.153268	0.0272851	-0.0453813	0.00329827	-0.0099481	0.14051	0.0623026	0.270898	0.128368
DO6610	-0.037113	0.113209	0.144042	-0.0364657	-0.107132	-0.0759134	0.197645	0.30123	0.136047	0.0484109	0.0950911	0.0445972	0.0971709	-0.0834722	-0.0527932	-0.0829147	0.261752	0.0188113	0.145785	-0.0744059	-0.00414281	0.253532	0.00611677	-0.00321048	0.174113	0.308255	0.0741328	-0.0234568	0.0221704	0.0749122	0.161543	0.0151605	-0.0495867	-0.0866175	-0.130625	-0.177076	0.0500066	0.0366431	0.0273762	0.293122	0.247346	0.0237629	-0.0174712	0.0253124	-0.0129581	0.182938	0.103409	0.248975	0.104564
DO6615	-0.0152982	0.0987699	0.11872	-0.0559269	-0.116503	-0.0257839	0.184162	0.277323	0.139632	0.0265791	0.0959115	0.0319286	0.0625739	-0.152245	0.0335044	-0.0569078	0.182475	0.0307632	0.133202	-0.0577515	0.0377151	0.220866	-0.0083546	-0.0216754	0.141015	0.243483	0.0656565	-0.00900995	0.00756969	0.0477631	0.127654	0.0303878	0.00765276	-0.06241	-0.235286	-0.0863452	0.0453941	0.030954	0.0283333	0.238753	0.175943	0.0125033	-0.0311092	0.0134304	-0.022462	0.117357	0.100806	0.243092	0.0869991
DO6620	-0.0162865	0.10753	0.133038	-0.0570875	-0.104971	-0.00297712	0.167672	0.249954	0.125892	0.040235	0.0632706	0.0270321	0.068992	-0.101917	0.0485737	-0.096156	0.193957	0.0378522	0.131488	-0.0651322	0.0235674	0.248671	-0.00494584	-0.00993512	0.0929792	0.201708	0.0252425	-0.0914884	-0.0107382	0.055711	0.148074	-0.0292362	-0.0163508	-0.0101612	-0.0412806	-0.126862	0.015805	0.0323039	0.0745807	0.287764	0.219547	0.11098	-0.0158741	0.0426921	-0.00160259	0.101189	0.101694	0.242558	0.0394773
DO6625	-0.00615462	0.106118	0.109303	-0.044843	-0.124509	0.0104799	0.168845	0.261818	0.126946	0.0250038	0.0662403	0.0188422	0.0678736	-0.159229	0.0322293	-0.115956	0.179366	0.0603009	0.137684	-0.0229314	0.0342319	0.217982	0.00101153	-0.0113623	0.150265	0.246793	0.0616821	-0.0413163	-0.120085	0.00854491	0.130056	-0.00105358	-0.00562172	-0.0329768	-0.0641752	-0.0849715	0.00329047	0.0151018	0.0542961	0.251804	0.195304	0.0760562	-0.0176489	0.02489	-0.00540011	0.102213	0.0924028	0.242425	0.0806165
DO6630	-0.0336204	0.119017	0.1267	-0.0542485	-0.138787	-0.0190261	0.194748	0.286432	0.156861	0.0180203	0.0641167	0.0227054	0.0660607	-0.137783	0.0263608	-0.0972095	0.182977	0.0275373	0.136473	-0.0458072	0.0871984	0.164056	-0.00412985	-0.0158719	0.156412	0.294304	0.0706951	-0.0740368	-0.0575779	0.0419301	0.095284	-0.0145022	-0.0633382	-0.0774232	-0.230207	-0.144939	0.0229883	0.0114199	0.0104615	0.177858	0.145994	-0.00717296	-0.0482644	-0.00778537	-0.0278304	0.13344	0.089815	0.2426	0.102463
DO6635	-0.0365515	0.112624	0.130732	-0.0690597	-0.0891182	-0.00351754	0.184775	0.275544	0.135939	0.0492945	0.0858176	0.0419672	0.0988743	-0.133547	0.0278908	-0.0996847	0.19902	0.0321054	0.142312	-0.0630064	0.0533485	0.22263	-0.0141226	-0.016823	0.167076	0.261153	0.0686114	-0.00274624	0.00908183	0.0501662	0.150343	0.0324348	-0.00706781	-0.0539853	-0.066345	-0.122926	0.0628528	0.0346834	0.0408672	0.251438	0.196365	0.0969837	-0.0131936	0.0175626	-0.0261791	0.110242	0.105507	0.241446	0.0513089
DO6640	-0.0252086	0.0889367	0.131938	-0.0552657	-0.122537	-0.0756144	0.183898	0.277519	0.119934	0.045357	0.0975206	0.0442817	0.0766289	-0.0934761	-0.015581	-0.0904828	0.220526	0.0403581	0.1518	-0.0659093	0.00952457	0.239576	-0.00395235	-0.0119793	0.165794	0.230756	0.05687	-0.0291451	-0.0602305	0.0281223	0.162039	0.042557	-0.0189802	-0.0687293	-0.189105	-0.134835	0.030608	0.0103212	0.0315549	0.276634	0.212078	0.0129192	-0.02135	0.0198518	-0.0169094	0.125092	0.0921219	0.243531	0.111845
DO6645	-0.0257166	0.103815	0.12259	-0.0471819	-0.121247	-0.0250631	0.18051	0.299767	0.134973	0.0431613	0.0709635	0.0378057	0.0943604	-0.0973195	-0.0504823	-0.00535681	0.219916	0.0279086	0.173026	-0.0725797	-0.0608205	0.240218	-0.0084991	-0.0238262	0.206327	0.297089	0.0850262	-0.0419228	-0.0419315	0.0488852	0.139579	-0.0497102	-0.114171	-0.113161	-0.158324	-0.152778	0.00365938	-0.00675409	0.00756751	0.273325	0.222589	-0.00345453	-0.0361952	0.0213156	-0.0230539	0.125044	0.0818874	0.24543	0.119095
DO6650	-0.0538319	0.102387	0.133297	-0.0564973	-0.131685	-0.00241631	0.203981	0.325854	0.145891	0.0257301	0.0968744	0.0331964	0.0865669	-0.0962275	-0.016057	-0.0845368	0.197233	0.044238	0.17418	-0.0486984	0.062089	0.17759	-0.006333	-0.0127632	0.210278	0.310189	0.0956175	0.0149128	0.0142925	0.0602781	0.054325	-0.0509803	-0.103196	-0.0944934	-0.171254	-0.134693	0.0157252	-0.00171552	0.00573688	0.192705	0.167286	0.0259422	-0.0447009	0.0226254	-0.0181686	0.167571	0.0971207	0.252994	0.105178
DO6655	-0.0386018	0.111403	0.180033	-0.0260531	-0.145917	-0.0364697	0.191924	0.301235	0.149931	0.0350846	0.0903757	0.0382586	0.0854863	-0.0992693	-0.0427386	-0.100113	0.211375	0.0642943	0.176612	-0.0501532	-0.00179858	0.209505	0.00696391	-0.0178361	0.191179	0.271197	0.0613726	-0.01935	0.00178674	0.0524676	0.0881084	-0.0343415	-0.0690234	-0.127806	-0.143295	-0.128857	0.010805	0.00705258	-0.0107152	0.208689	0.170828	0.0311664	-0.0378811	0.041056	-0.00233934	0.176472	0.0892747	0.247269	0.122493
DO6660	-0.0237537	0.125578	0.142329	-0.060137	-0.0945699	-0.0203054	0.203636	0.313743	0.12027	0.0575562	0.106562	0.0550725	0.140142	-0.081648	-0.0205409	-0.0648179	0.221815	0.0320993	0.147466	-0.068961	0.0462774	0.194276	-0.00805186	-0.0138195	0.219276	0.285265	0.0927528	0.029709	-0.118479	0.0249336	0.0765668	0.0195052	-0.0646739	-0.117059	-0.164796	-0.141051	0.0205584	0.0106786	-0.00342715	0.218887	0.18956	0.00593971	0.00190994	0.0112314	-0.0278794	0.141145	0.098268	0.255813	0.101992
DO6665	-0.0477182	0.0906435	0.125432	-0.0417083	-0.131611	-0.0153893	0.179727	0.291704	0.128309	0.026462	0.0672848	0.0219555	0.0737466	-0.105822	-0.0515427	-0.0953622	0.208605	0.0216209	0.142887	-0.0747559	0.0246103	0.249612	-0.00339726	-0.0277337	0.191487	0.305121	0.0790286	-0.0681888	-0.0222239	0.0461123	0.163649	-0.0674093	-0.139626	-0.116206	-0.123108	-0.126369	-0.0114484	-0.0238091	0.0032639	0.261056	0.207435	0.00723117	-0.0327079	0.00899314	-0.0153443	0.172113	0.0748037	0.241066	0.101388
DO6670	-0.0425846	0.113039	0.125673	-0.0489024	-0.115914	-0.0171515	0.191486	0.308934	0.14564	0.0123284	0.108333	0.0265471	0.0848463	-0.109154	-0.0196398	-0.0752428	0.207313	0.036179	0.117782	-0.0558845	0.122382	0.186591	0.00595656	-0.0210563	0.214319	0.380575	0.133224	0.0253006	-0.0480282	0.0418741	0.0819302	-0.0204421	-0.093111	-0.0961776	-0.186728	-0.135955	0.00979977	0.00229111	0.00334106	0.212786	0.192232	0.00618056	-0.0347352	-0.0150168	-0.028405	0.139012	0.0846724	0.256932	0.111764
DO6675	-0.0413104	0.095573	0.134896	-0.0427318	-0.111952	-0.00225523	0.215456	0.31667	0.142845	0.0506866	0.093114	0.0472977	0.135823	-0.0809594	-0.0274709	-0.0579205	0.231952	0.0422293	0.16192	-0.0376541	0.172076	0.236276	0.0202091	0.000235046	0.196615	0.378911	0.116623	-0.0292615	-0.0219197	0.043922	0.135934	0.0416905	-0.04578	-0.0834357	-0.104115	-0.0858088	0.0420789	0.0107538	0.0263548	0.263594	0.234177	0.0489887	-0.0259813	0.0353487	-0.00705633	0.161972	0.12382	0.258727	0.104115
DO6680	-0.0450887	0.106564	0.136031	-0.0591904	-0.10543	0.00796508	0.18685	0.295968	0.127121	0.0306757	0.073159	0.0231493	0.105255	-0.114449	0.00698914	-0.0168354	0.19027	0.042366	0.14917	-0.0538347	0.0372779	0.205804	-0.00549445	-0.0143654	0.128104	0.212929	0.0455108	-0.0386784	-0.125017	0.0180861	0.169256	0.0160423	-0.0808401	-0.0744675	-0.104679	-0.164212	0.0170657	0.00504613	0.0287999	0.242541	0.187519	0.0914035	-0.0265032	0.0153265	-0.0128646	0.153444	0.121342	0.243358	0.0504692
DO6685	-0.030491	0.106367	0.13236	-0.0241982	-0.139462	-0.0113002	0.193116	0.299016	0.130684	0.0361343	0.0911212	0.0412962	0.095139	-0.0762834	-0.0411398	-0.0763233	0.220721	0.0547686	0.19713	-0.0449866	0.070673	0.213229	0.0141988	-0.0161889	0.193736	0.32033	0.0829683	-0.0202405	-0.100327	0.0253015	0.117755	-0.0214364	-0.0957962	-0.104071	-0.107415	-0.0705195	0.000896485	-0.00756614	0.00755974	0.238766	0.199188	0.0157875	-0.0357678	0.0387496	-0.00339302	0.161875	0.0978212	0.257768	0.145851
DO6690	-0.0698465	0.0952494	0.111485	-0.00678443	-0.119991	-0.00940382	0.196391	0.264637	0.122197	0.0453627	0.111872	0.0514044	0.0980437	-0.102345	-0.0214524	-0.0554538	0.219039	0.0820726	0.247589	-0.0134282	0.0406147	0.22309	0.0224127	-0.00162232	0.198806	0.257162	0.0655047	0.00651557	0.0775136	0.101959	0.143446	0.00204677	-0.0865613	-0.0945745	-0.0985783	-0.127005	0.0611	0.0208555	0.0216625	0.274657	0.235896	0.0467119	-0.0187077	0.0342015	0.00679421	0.116599	0.0946289	0.253047	0.0811571
DO6695	-0.0548444	0.0928932	0.117899	-0.0478217	-0.105689	-0.000361555	0.20757	0.274807	0.12608	0.0412747	0.0912462	0.0373352	0.0870719	-0.105681	-0.0244834	-0.0583379	0.263177	0.00933281	0.12073	-0.0718613	0.0363647	0.24753	0.00384472	0.00485866	0.183124	0.232969	0.0560707	0.00330454	0.0832177	0.095366	0.141961	0.040147	-0.0517523	-0.0824434	-0.171916	-0.176396	0.0865396	0.0367987	0.0318153	0.308725	0.261295	0.00273764	-0.0144085	0.0140958	-0.0224761	0.146328	0.0963146	0.236551	0.0880142
DO6700	-0.0496402	0.124272	0.147796	-0.0480484	-0.0813342	-0.0141341	0.198025	0.280328	0.12484	0.0323963	0.0890189	0.0309551	0.0659642	-0.113855	0.0137785	-0.0484215	0.214893	0.0602341	0.146507	-0.0181992	-0.235949	0.223824	-0.00221145	-0.00119911	0.181352	0.247084	0.0767596	0.0396748	0.0199352	0.066552	0.161245	0.00675806	-0.00778346	-0.085151	-0.0836402	-0.0613803	0.0619838	0.0514277	0.0242011	0.260935	0.212102	0.0823058	-0.00762046	0.0276785	-0.00519926	0.170404	0.105083	0.249531	0.0773669
DO6706	-0.0518145	0.0924766	0.117724	-0.0599791	-0.103184	-0.0138009	0.188055	0.29666	0.123762	0.0253515	0.112748	0.0389781	0.0860988	-0.140836	-0.0329993	-0.0360325	0.240985	0.023777	0.13719	-0.050643	0.0338605	0.26056	-0.000816778	-0.00563009	0.195145	0.29764	0.0796947	-0.0188704	-0.0669086	0.0233567	0.150704	-0.0062058	-0.0893787	-0.0610733	0.00758235	-0.112787	0.014051	-0.010649	0.046267	0.296618	0.250868	0.0999185	-0.0122114	0.018685	-0.0195711	0.13251	0.0860622	0.250109	0.0995745
DO6712	-0.0196569	0.108443	0.119586	-0.0557828	-0.0638165	-0.0102314	0.157209	0.275407	0.0988751	0.0450337	0.0649239	0.0263181	0.0197847	-0.107869	0.00566216	-0.0715233	0.264057	0.0196058	0.0872025	-0.0828958	-0.286409	0.349144	-0.0269128	0.016697	0.198047	0.267371	0.0907447	-0.107535	-0.0742534	0.0182596	0.286706	-0.0245939	-0.0699299	-0.0174071	0.116514	-0.165957	0.00296296	0.00519933	0.0881972	0.375061	0.298345	0.216819	0.0179407	0.0528765	-0.00378116	0.159507	0.0778855	0.236261	0.109527
DO6718	-0.0460661	0.108701	0.129206	-0.0399658	-0.0959825	-0.041704	0.19671	0.309492	0.143029	0.0402316	0.0971572	0.0399111	0.101304	-0.0582746	-0.0353288	-0.0769526	0.258951	0.0443807	0.152913	-0.0526755	0.0381083	0.26462	0.00489234	0.00514798	0.184238	0.268289	0.0684307	-0.00979515	-0.0725859	0.02669	0.143849	0.00487396	-0.0783279	-0.0611478	-0.0281803	-0.116278	0.0213618	0.0092082	0.0454327	0.307397	0.255817	0.0824885	-0.0105925	0.0504769	0.000323646	0.158273	0.0941373	0.242759	0.104351
DO6724	-0.0549926	0.0992273	0.125613	-0.0637068	-0.116801	-0.0369206	0.175767	0.27818	0.12063	0.022205	0.0824317	0.0270032	0.0716785	-0.101806	0.00691049	-0.0874916	0.204301	0.0272557	0.117967	-0.0589341	0.00887095	0.235516	-0.0122214	-0.0129048	0.16441	0.274044	0.0781155	-0.0431797	-0.0294724	0.0388855	0.17788	0.001596	-0.0785283	-0.0644405	-0.0735798	-0.151814	0.0308435	-0.000751953	0.0407531	0.26628	0.205643	0.057934	-0.0312541	0.0180004	-0.0244465	0.116075	0.0828444	0.234767	0.0549409
DO6730	-0.0421684	0.141953	0.163817	-0.0225504	-0.119595	0.0853685	0.199454	0.307646	0.152058	0.0501538	0.0927978	0.0467555	0.0188767	-0.112528	-0.0321315	-0.075114	0.187069	0.0571319	0.131739	-0.0218001	-0.228346	0.159311	0.0153604	-0.00499048	0.207099	0.287977	0.0664662	0.0234461	-0.0452117	0.0316241	0.0934607	-0.0293718	-0.0246751	-0.140722	-0.160425	-0.13751	0.00642827	0.0101438	-0.0256556	0.161352	0.148437	0.0518076	-0.030369	0.0479872	0.00691382	0.176457	0.0776022	0.268505	0.15387
DO6736	-0.0342773	0.125441	0.123568	-0.0517555	-0.105167	-0.0289536	0.204902	0.299224	0.115008	0.0239683	0.115411	0.0381749	0.0668779	-0.119815	-0.0293076	-0.0566071	0.25734	0.0367584	0.154531	-0.0597508	0.017504	0.268971	-0.00139423	0.00732857	0.195429	0.28576	0.0915801	0.0622892	0.0342579	0.0757727	0.144601	0.00445122	-0.0948509	-0.108613	-0.0905917	-0.145614	0.0473979	0.0219069	0.0150723	0.280524	0.249213	0.0551711	-0.01035	0.0197691	-0.0169825	0.160214	0.0880967	0.259782	0.0941776
DO6742	-0.0341597	0.104704	0.137608	-0.0391298	-0.105076	-0.0342398	0.175943	0.289432	0.140557	0.0416856	0.089641	0.0393573	0.0538938	-0.136992	-0.028979	-0.0827091	0.202072	0.0258712	0.11457	-0.0555908	0.0508242	0.207495	0.00947297	-0.00978914	0.170203	0.239059	0.0591374	-0.0246324	-0.0934853	0.041877	0.0872306	-0.0151341	-0.0811666	-0.0614035	-0.106567	-0.111112	0.00270278	0.0102215	0.0220015	0.24486	0.187496	0.0477223	-0.022588	0.0199544	-0.00968606	0.150796	0.0879134	0.241269	0.105348
DO6748	-0.0805541	0.0984538	0.0980375	-0.0487399	-0.0984337	0.00622073	0.200294	0.325939	0.135227	0.0266042	0.0728969	0.02512	0.126495	-0.108581	-0.0249863	-0.0976257	0.203353	0.0302228	0.146958	-0.0486035	0.01245	0.212944	-0.00340318	-0.0136399	0.190319	0.246573	0.0504727	-0.0163678	0.0768716	0.094589	0.123943	0.000968665	-0.0853296	-0.117876	-0.187365	-0.117664	0.067198	0.019684	-0.00329882	0.238127	0.185068	0.0251313	-0.0188846	0.0111199	-0.0177376	0.111807	0.0975552	0.255764	0.0869947
DO6754	-0.0385243	0.0996638	0.12224	-0.045003	-0.147617	-0.0118131	0.192034	0.284533	0.125698	0.0470538	0.0774413	0.0456259	0.132088	-0.0762107	-0.0452477	-0.0420153	0.210658	0.0492794	0.187055	-0.0301363	0.0600059	0.222483	0.00401234	-0.0192244	0.180769	0.300179	0.0749173	-0.031482	-0.00234616	0.0557879	0.157442	-0.0180857	-0.0891431	-0.0780042	-0.194676	-0.0980345	0.0303379	-0.00172203	0.0337602	0.26549	0.21731	-0.00163092	-0.042037	0.0066268	-0.0226066	0.119808	0.0947198	0.252725	0.0873697
DO6760	-0.0383988	0.111922	0.16005	-0.0512475	-0.133135	0.00406819	0.197383	0.313465	0.136947	0.0212094	0.102603	0.0295257	0.0845606	-0.0939063	0.0138053	-0.0863839	0.222739	0.0255984	0.0924056	-0.067574	0.0434146	0.24255	-4.33703e-05	-0.011909	0.137176	0.250701	0.0723657	-0.00115773	-0.102915	0.041798	0.142578	-0.0117346	-0.0802203	-0.0966959	-0.217922	-0.11299	0.0119187	0.0109546	0.00978506	0.248839	0.188001	0.00489576	-0.0503907	-0.00603625	-0.0206137	0.120352	0.0981053	0.250814	0.0899348
DO6766	-0.0270275	0.106274	0.100002	-0.0123662	-0.126051	-0.0303202	0.212676	0.311004	0.13816	0.048518	0.124614	0.0559505	0.0957594	-0.0887442	-0.0496242	-0.0843232	0.251643	0.0457275	0.198411	-0.0385668	0.0349687	0.253976	0.016241	0.00585711	0.181954	0.294464	0.0838249	0.031805	0.0124594	0.0599059	0.165035	0.0198708	-0.0798466	-0.101915	-0.186291	-0.153187	0.0543823	0.0141359	0.0225922	0.316622	0.255251	0.00766418	-0.019776	0.0315083	-0.00178175	0.141296	0.0904382	0.250832	0.117087
DO6772	-0.0329411	0.105217	0.142604	-0.0594563	-0.132895	-0.00683439	0.193374	0.288248	0.135997	0.0274701	0.0698437	0.0247288	0.104672	-0.0732521	0.00524222	-0.107986	0.203521	0.0376508	0.125623	-0.0555728	0.0884186	0.227325	-0.0041485	-0.00496277	0.137604	0.288638	0.0710729	-0.0735708	-0.0847537	0.0294	0.162714	0.00579876	-0.0730417	-0.0811007	-0.146675	-0.129825	0.0232997	0.0198215	0.0278815	0.268686	0.220575	0.0425507	-0.0404219	0.00965864	-0.0216229	0.134608	0.113493	0.245734	0.0658389
DO6916	0.0292938	0.076639	0.119651	-0.0316443	-0.099201	-0.121294	0.170598	0.211413	0.139192	0.0482425	0.104398	0.0476008	0.102292	-0.0796084	-0.0329845	-0.0678089	0.232159	0.0441131	0.125343	-0.0357565	-0.000305596	0.254073	0.0113991	-0.0152762	0.0820403	0.156545	0.0546298	-0.0434003	-0.0719662	0.079125	0.159361	0.0184857	-0.0734697	-0.0906623	-0.20813	-0.0299328	0.0235868	0.0260548	0.0262167	0.264786	0.218706	-0.0211759	-0.0309571	0.00582232	-0.00401774	0.0775479	0.122321	0.239332	0.043809
DO6928	-0.0508117	0.118701	0.118423	-0.0455853	-0.1267	-0.0370254	0.19558	0.304863	0.139458	0.0453417	0.0762161	0.0407197	0.0948483	-0.105478	-0.04045	-0.0811374	0.198511	0.0391909	0.172352	-0.0385969	0.0855511	0.200546	0.00967865	-0.0118989	0.206629	0.31256	0.093628	-0.0115824	-0.0573558	0.037751	0.0790468	-0.0351771	-0.0970766	-0.0665932	-0.204285	-0.13447	0.00635202	0.00596139	0.0311515	0.21146	0.198981	0.0205735	-0.0272345	0.0114792	-0.0194652	0.111483	0.0956118	0.252308	0.122767
DO6934	-0.074136	0.125603	0.107252	-0.0568643	-0.110183	0.00141249	0.204202	0.258241	0.125469	0.0462786	0.0949197	0.0437245	0.0710848	-0.138806	-0.0276678	-0.0427422	0.225076	0.0232873	0.136872	-0.032581	0.083166	0.206525	0.0148192	0.00383589	0.187865	0.286505	0.0696816	0.0302806	-0.117806	0.0139805	0.119697	0.0261112	-0.041382	-0.121277	-0.176271	-0.12715	0.0109814	0.0165179	0.00579975	0.279206	0.231888	-0.00913939	-0.0140411	-0.00881453	-0.0336188	0.126342	0.113634	0.257286	0.119561
DO6940	-0.0353007	0.0714568	0.123183	-0.0397056	-0.106143	-0.0190244	0.1922	0.293234	0.115437	0.0356994	0.0632473	0.0323538	0.0646755	-0.154554	0.0323314	-0.080584	0.208784	0.0212253	0.132246	-0.0701061	0.0595333	0.202087	0.00661363	-0.0162832	0.193847	0.302654	0.0829377	-0.049284	0.0573044	0.10489	0.111551	-0.0109892	-0.0727307	-0.0946239	-0.161878	-0.069556	0.0585362	0.0324597	0.0137132	0.235319	0.190575	0.0102716	-0.010421	0.0132548	-0.0192474	0.110572	0.0842277	0.237766	0.091237
DO6946	-0.0491241	0.111203	0.11767	-0.0652954	-0.121912	-0.0476455	0.185877	0.296471	0.102687	0.0192363	0.0675721	0.0199743	0.0568952	-0.139626	-0.0454179	-0.0670483	0.224955	0.0212606	0.124343	-0.0682033	-0.00464935	0.239579	-0.00571079	-0.00446024	0.184656	0.278965	0.0597713	-0.00879428	0.0539747	0.0895628	0.120968	0.00491944	-0.0731361	-0.0925763	-0.174358	-0.148672	0.062034	0.0405845	0.0127667	0.262537	0.20574	0.0187278	-0.0319718	0.00735446	-0.0286026	0.126618	0.0925524	0.23727	0.0868123
DO6952	-0.0410829	0.133751	0.125382	-0.0753274	-0.0675941	-0.0192832	0.193055	0.298509	0.127651	0.0521441	0.111617	0.0578489	0.108815	-0.0810676	-0.033014	-0.0582124	0.201203	0.0256966	0.128823	-0.0816381	0.0650153	0.18237	-0.0102267	-0.0234457	0.212927	0.356055	0.107263	0.044763	-0.0807377	0.0310478	0.0350216	-0.0389984	-0.104131	-0.109782	-0.256347	-0.113809	-0.00629256	-0.00342122	-0.00620556	0.205076	0.197063	-0.0170091	0.00211132	0.000492612	-0.0393102	0.140702	0.0998553	0.249433	0.103299
DO6982	-0.00322434	0.0895089	0.136178	-0.0463509	-0.0966996	-0.0508508	0.168279	0.255803	0.11259	0.0392436	0.0849012	0.0316321	0.0621848	-0.123708	0.0362296	-0.0889066	0.2128	0.0690034	0.143139	-0.0370514	0.0836187	0.256241	-0.0046927	-0.0117217	0.142401	0.21995	0.0515443	-0.0421855	-0.0891026	0.0260933	0.192784	0.0380892	-0.00357971	-0.0529475	-0.0753111	-0.0864712	0.0252306	0.0274624	0.0483716	0.28312	0.212005	0.0641988	-0.00431571	0.0452344	-0.000889371	0.10841	0.0626532	0.237043	0.0758121
DO6988	-0.00231541	0.0926811	0.12689	-0.0473663	-0.137706	0.0386949	0.169746	0.257086	0.127523	0.0421134	0.0982003	0.0362226	0.0784972	-0.13651	0.029386	-0.112862	0.197248	0.0493592	0.135613	-0.0409546	0.049419	0.222363	-0.0011379	-0.0278338	0.153063	0.235963	0.0495851	-0.0420553	-0.0306307	0.0599657	0.142454	0.0302254	0.00766834	-0.0496409	-0.0250475	-0.181364	0.038232	0.0403863	0.040608	0.251644	0.180706	0.117042	-0.0319605	0.0488742	0.00120786	0.135003	0.109317	0.239716	0.0705875
DO6994	-0.0199494	0.0905608	0.149651	-0.0462215	-0.128642	-0.021555	0.176359	0.274182	0.122892	0.0359829	0.0992267	0.0400892	0.0679639	-0.109816	-0.00274999	-0.0533228	0.200851	0.037924	0.115313	-0.066698	0.0315095	0.241558	0.00667948	0.00091669	0.147341	0.239492	0.055371	-0.0233546	-0.104074	0.00874418	0.134141	-0.0301807	-0.0897713	-0.0794218	-0.113002	-0.127642	-0.00508618	-0.00483591	0.0143406	0.236219	0.179043	0.0592137	-0.0398367	0.0184421	-0.00893414	0.131292	0.104929	0.248945	0.0924897
DO7000	-0.0147991	0.0855105	0.135335	-0.0464218	-0.127364	-0.0195717	0.197272	0.293142	0.144275	0.0180279	0.089999	0.0279775	0.109319	-0.090265	0.00272357	-0.0327492	0.193597	0.045812	0.139538	-0.0155553	0.065795	0.203492	0.00631656	-0.00933573	0.164529	0.254234	0.0706435	0.015608	-0.057964	0.0489065	0.122589	0.0260739	-0.0597324	-0.0944901	-0.173996	-0.0924357	0.0305627	0.00618936	0.0172921	0.204981	0.180003	0.0181649	-0.0359923	0.00875397	-0.010519	0.149254	0.110831	0.252606	0.0806999
DO7006	-0.0441138	0.099188	0.105055	-0.0644862	-0.0946066	-0.051827	0.182184	0.282991	0.142894	0.0471511	0.0857084	0.0459334	0.0865931	-0.0998758	-0.0341448	-0.0524779	0.195654	0.0208571	0.143093	-0.0542713	-0.0304789	0.208581	-0.0148467	-0.0141989	0.142274	0.20175	0.0453949	-0.00453587	-0.147823	0.00629375	0.108419	-0.0369702	-0.0864879	-0.0801974	-0.177241	-0.119202	-0.0272833	-0.0076123	0.0144836	0.209938	0.153285	0.0302078	-0.0114937	-0.0123409	-0.0252049	0.117232	0.0877161	0.240135	0.0514245
DO7012	-0.0401444	0.103973	0.118926	-0.0551889	-0.116787	-0.0221291	0.185456	0.289738	0.114775	0.058155	0.0958773	0.0496569	0.0788928	-0.162662	0.0126863	-0.0246349	0.20373	0.0476233	0.143978	-0.0595514	0.0158415	0.224377	-0.00170869	-0.0225616	0.157051	0.219993	0.0614787	-0.0379139	0.00435459	0.0615549	0.125531	-0.0158317	-0.0923928	-0.0841061	-0.152189	-0.0944506	0.0356012	0.0132079	0.0143731	0.24076	0.189112	0.0385659	-0.0347798	0.00340174	-0.0223609	0.116438	0.0897466	0.247246	0.0579923
DO7018	-0.0136089	0.135753	0.138474	-0.0404262	-0.118784	-0.00840634	0.204403	0.303865	0.125787	0.0474172	0.0941974	0.0462042	0.146008	-0.0577699	-0.0543636	-0.0145706	0.200853	0.0421448	0.180811	-0.0490729	0.0868582	0.205105	0.0121336	-0.0174853	0.183357	0.378867	0.123116	-0.0052494	-0.00669593	0.0553249	0.0848833	-0.0477758	-0.103572	-0.0976748	-0.194035	-0.0676097	0.0126318	0.00701451	0.0143082	0.22439	0.193392	0.00426913	-0.0284788	0.0251471	-0.0150621	0.0976506	0.115172	0.271778	0.0926516
DO7024	-0.0146861	0.113648	0.132388	-0.0333202	-0.128595	-0.0139961	0.208168	0.309678	0.140771	0.0241655	0.13631	0.0420395	0.104649	-0.0989416	-0.038993	-0.0811221	0.199023	0.0372	0.177759	-0.0592731	0.0667281	0.167268	0.00994286	-0.0164475	0.19354	0.312132	0.0892247	0.0466991	-0.0198142	0.0632403	0.0910634	-0.0376208	-0.0974561	-0.0920411	-0.217217	-0.123579	0.0135668	0.00897022	0.0104975	0.191753	0.170572	-0.0030315	-0.0317021	0.0103579	-0.0142443	0.156057	0.0936263	0.261417	0.112939
DO7030	-0.0183662	0.13198	0.114122	-0.065135	-0.1014	-0.0303529	0.207675	0.290304	0.120232	0.037654	0.104212	0.0391133	0.120131	-0.0776275	-0.0228525	-0.0561919	0.228496	0.0341815	0.162358	-0.0427942	0.0573767	0.209294	-0.00352743	-0.0201931	0.1965	0.306679	0.0723459	0.0476482	0.0404439	0.0750587	0.131801	0.0250614	-0.0655949	-0.128541	-0.221239	-0.131161	0.070945	0.039086	-0.00173866	0.257648	0.214287	0.00132886	-0.0147907	0.00645995	-0.0248979	0.142999	0.106415	0.254309	0.0933609
DO7036	-0.0506283	0.0981386	0.135289	-0.0543264	-0.0967381	0.0280288	0.186539	0.312432	0.117786	0.0383734	0.0933133	0.0367709	0.128089	-0.117148	0.0135554	-0.131682	0.176411	0.0461968	0.15052	-0.0613901	0.120841	0.211738	-0.00793669	-0.009882	0.13645	0.276134	0.0670061	-0.0139031	-0.0763657	0.063192	0.110598	-0.0380844	-0.0881753	-0.0686599	-0.197361	-0.109586	-0.00665819	0.000722229	0.026503	0.20432	0.17297	0.0448446	-0.0241658	0.0182686	-0.0154612	0.118885	0.108008	0.252684	0.0648277
DO7042	-0.0387671	0.113927	0.138839	-0.0528472	-0.119319	-0.0317062	0.203348	0.30493	0.143252	0.0326083	0.101663	0.0378223	0.0739625	-0.10642	-0.036119	-0.0987476	0.235809	0.0301936	0.166012	-0.0532842	-0.00106818	0.227966	-0.00146874	-0.0150626	0.17739	0.257898	0.0581741	0.00716674	-0.0456952	0.0462163	0.114542	0.0192856	-0.0703539	-0.0857193	-0.193834	-0.0807939	0.0396316	0.0139505	0.013869	0.243562	0.187655	0.00285261	-0.0312634	0.000798438	-0.0272477	0.206556	0.101964	0.257481	0.0831133
DO7048	-0.0391767	0.0928449	0.134842	-0.0454436	-0.102385	-0.0135826	0.197494	0.289172	0.107051	0.0333281	0.0544788	0.0336126	0.118133	-0.0923388	-0.0261442	-0.044575	0.201956	0.0327222	0.160113	-0.0401814	-0.00224332	0.208037	0.00664226	-0.0120316	0.127287	0.27873	0.0448657	-0.119538	0.0386733	0.0725854	0.115204	-0.00465289	-0.0889334	-0.084297	-0.226404	-0.110888	0.0492249	0.0115324	0.023279	0.218546	0.187213	-0.0208066	-0.0203927	0.00348229	-0.028199	0.121317	0.101823	0.250065	0.0920213
DO7054	-0.0436973	0.125521	0.150928	-0.0286213	-0.11711	-0.0173466	0.190215	0.317531	0.137661	0.028002	0.121158	0.0415467	0.084494	-0.108478	-0.0353535	-0.0728672	0.203249	0.0517401	0.163205	-0.0541056	0.0658369	0.162568	0.0142012	-0.0270675	0.226166	0.325942	0.0982733	0.0457089	-0.0991119	0.0234968	0.013769	-0.0598598	-0.109884	-0.0888155	-0.116425	-0.109801	-0.0250247	-0.0133748	-0.00959537	0.166781	0.146634	0.0070493	-0.0256753	0.0121938	-0.0124565	0.146465	0.0873742	0.252428	0.123285
DO7060	-0.0352148	0.117854	0.154961	-0.0412167	-0.120929	-0.0226654	0.191423	0.300902	0.135493	0.0381547	0.105999	0.0437654	0.130894	-0.0498918	-0.0412473	-0.0821845	0.244057	0.0408896	0.149462	-0.0545952	0.060022	0.246532	0.00587377	-0.0122565	0.219415	0.293917	0.0852788	0.0235739	-0.106944	0.00351697	0.15808	0.0151569	-0.0671159	-0.0754382	-0.126846	-0.102636	0.0146996	-0.00629577	0.0341497	0.28814	0.238359	0.0127573	-0.0305532	0.0236077	-0.0093383	0.176218	0.113255	0.249042	0.107163
DO7066	-0.0376732	0.108489	0.139653	-0.035114	-0.0960618	-0.022772	0.183108	0.29094	0.139249	0.0553923	0.0967328	0.0524144	0.149747	-0.0697696	-0.0356881	-0.0572226	0.223704	0.0610279	0.197808	-0.0486404	0.0853214	0.253052	0.00519659	-0.00932521	0.185647	0.295407	0.0794631	0.001027	-0.0952205	0.00541032	0.155541	-0.00406054	-0.0602191	-0.0771339	-0.0872082	-0.0852676	0.00785686	0.00443761	0.0318356	0.289524	0.243212	0.0702323	-0.0198471	0.0486174	-0.002147	0.119853	0.104904	0.243551	0.111899
DO7072	-0.0391104	0.112257	0.139673	-0.0567621	-0.121056	-0.0202732	0.195092	0.28589	0.134912	0.0354179	0.101127	0.0407239	0.139978	-0.105271	-0.0232017	-0.0781354	0.184897	0.0373286	0.15805	-0.0639208	0.078835	0.208278	-0.00894139	-0.0381776	0.167141	0.314674	0.0793391	0.0419603	-0.0396878	0.0289249	0.0963378	-0.0299591	-0.0765863	-0.0932799	-0.192806	-0.156299	0.00992413	-0.00389567	0.0085237	0.229391	0.184737	0.0200356	-0.0362884	-0.0025434	-0.0212146	0.139966	0.121175	0.252631	0.0873083
DO7078	-0.0422135	0.134347	0.124611	-0.0292508	-0.139534	-0.0413043	0.208293	0.3135	0.135997	0.0686627	0.1147	0.0647058	0.135221	-0.0514126	-0.0227956	-0.0300247	0.211597	0.0365041	0.182709	-0.0740359	0.0906262	0.220473	0.0114965	-0.00732139	0.169831	0.307826	0.0894862	-0.00691973	-0.00903549	0.0627641	0.0954009	-0.045756	-0.110404	-0.0798944	-0.106651	-0.11546	0.00932424	-0.00144024	0.0317528	0.239265	0.209481	0.037458	-0.0318582	0.0308592	-0.00821551	0.117365	0.112314	0.256103	0.0997971
DO7084	-0.0372544	0.107315	0.114279	-0.0510563	-0.0744058	0.00315684	0.200616	0.292593	0.114835	0.0647706	0.109426	0.0594791	0.103892	-0.120306	-0.0164346	0.0163596	0.2267	0.040439	0.161415	-0.0540426	0.0613147	0.231365	0.00521902	-0.0106492	0.177898	0.260592	0.0541032	0.0151989	0.0742045	0.086067	0.137686	0.0517181	-0.0546394	-0.0909576	-0.0863444	-0.16182	0.0737445	0.0333755	0.0266383	0.26237	0.219137	0.065419	0.00298956	0.0290968	-0.0162503	0.143633	0.0965446	0.241304	0.0980355
DO7090	-0.0458589	0.123197	0.144616	-0.0457217	-0.129637	0.0152675	0.207096	0.322523	0.161465	0.026338	0.113856	0.0429615	0.0921363	-0.108482	-0.0448595	-0.0378843	0.202919	0.031485	0.145193	-0.0483341	0.0698909	0.166755	0.00796875	-0.0253083	0.212509	0.342697	0.109202	0.0500742	-0.0498976	0.0346421	0.076593	0.00247928	-0.0841778	-0.107481	-0.198534	-0.160175	0.00752667	-0.00837315	-0.00455099	0.189956	0.183248	-0.013116	-0.0357315	-0.00196996	-0.0246491	0.138063	0.088988	0.261747	0.10696
DO7096	-0.0608849	0.0913828	0.134297	-0.0330511	-0.150169	-0.0453995	0.186857	0.282883	0.152215	0.0420552	0.0829187	0.0390222	0.0980274	-0.0873409	-0.034311	-0.126283	0.21412	0.0490429	0.171818	-0.0450747	0.104444	0.233249	0.00884249	-0.0138989	0.184729	0.35217	0.105264	-0.0143583	0.0142615	0.0642678	0.162959	-0.0304814	-0.0930036	-0.078292	-0.135345	-0.134381	0.0299096	0.0133586	0.0341284	0.276652	0.224544	0.0403035	-0.0418714	0.0278767	-0.00507144	0.130535	0.0892974	0.242378	0.106359
DO7102	-0.0507709	0.116673	0.127951	-0.0508012	-0.133402	-0.0278301	0.20068	0.320395	0.135905	0.0384249	0.115708	0.050675	0.100666	-0.0803709	-0.02047	-0.0250308	0.203513	0.0426152	0.139321	-0.0522561	0.100065	0.202822	0.00689184	-0.016105	0.224801	0.330713	0.102787	0.0649706	-0.0598042	0.0480713	0.0934453	-0.0166353	-0.0885388	-0.100093	-0.197718	-0.121055	0.00271635	-0.00170419	0.00545335	0.215272	0.188922	0.0109947	-0.0386104	0.00404514	-0.0191792	0.137288	0.0994756	0.257939	0.121157
DO7108	-0.0427691	0.104954	0.10835	-0.0432933	-0.134731	-0.0097218	0.19633	0.306451	0.131009	0.0538688	0.0993252	0.0533332	0.121195	-0.0939366	-0.0517093	-0.0339677	0.218426	0.0359914	0.168751	-0.0413951	0.0465404	0.215736	0.00434846	0.0046836	0.195389	0.318257	0.100188	0.0531019	-0.0760502	0.0398776	0.131486	-0.0127601	-0.0923707	-0.0817335	-0.201663	-0.119372	0.0089575	0.000784624	0.0277581	0.24336	0.214928	0.0037377	-0.0391499	0.0134695	-0.0178643	0.131833	0.105289	0.249476	0.0923727
DO7112	-0.0320225	0.100769	0.148283	-0.0544419	-0.130888	0.00501525	0.20129	0.318318	0.146219	0.0337591	0.0799673	0.0381492	0.0305498	-0.129158	-0.0380628	-0.0351882	0.218678	0.0533185	0.167191	-0.0200002	-0.00803756	0.199084	0.00321684	-0.0117226	0.197017	0.274817	0.0731824	-0.0211058	-0.0718443	0.045363	0.105874	-0.0370732	-0.0960348	-0.106744	-0.187666	-0.123467	0.00216848	0.00815822	-0.00553503	0.203698	0.169917	0.000647044	-0.0297963	-0.00307449	-0.0223052	0.159871	0.0774157	0.26113	0.0938145
DO7118	-0.0292481	0.11079	0.125228	-0.0259352	-0.0961797	-0.0387712	0.198518	0.310088	0.141453	0.0487295	0.106324	0.055495	0.066069	-0.129413	-0.0284218	-0.077066	0.209301	0.0453723	0.151326	-0.0478948	0.0376254	0.191014	0.0124992	-0.0189721	0.207617	0.269625	0.075833	-0.0219981	-0.00326892	0.0712811	0.0778407	-0.0144278	-0.0746896	-0.0714242	-0.202567	-0.146925	0.0313762	0.0210794	0.0261797	0.227975	0.196953	-0.00390114	-0.0147323	0.0149156	-0.00702772	0.147448	0.081081	0.250289	0.121758
DO7124	-0.0391558	0.105753	0.154567	-0.0540605	-0.0939114	-0.00852207	0.155989	0.244169	0.126873	0.0219397	0.0638716	0.0200206	0.0818093	-0.100803	0.00430952	-0.0936792	0.161108	0.0279882	0.0716379	-0.0657302	-0.0213592	0.196243	-0.0117317	-0.0327725	0.145089	0.232743	0.0355891	-0.0292576	-0.0210133	0.051783	0.0952053	-0.0257782	-0.091375	-0.0901281	-0.245996	-0.0663516	-0.000364901	-0.00666295	-0.005644	0.19763	0.150861	-0.000327319	-0.0315338	0.00979538	-0.0224097	0.115761	0.0921931	0.234065	0.0603104
DO7130	-0.0274843	0.0959658	0.114152	-0.0245213	-0.114988	-0.0637715	0.186881	0.293514	0.118585	0.0735413	0.0805412	0.0601907	0.133835	-0.06768	-0.0508092	-0.126685	0.28345	0.0338273	0.192763	-0.0594125	0.0304634	0.324362	0.00720189	0.00492492	0.14996	0.268717	0.0709448	-0.0216834	0.0396331	0.0871886	0.211888	0.00131536	-0.072265	-0.0854815	-0.100451	-0.138822	0.0565438	0.0305034	0.0459054	0.381576	0.316593	0.0471624	-0.0279016	0.0419467	-0.010026	0.137918	0.0969591	0.229819	0.0966648
DO7136	-0.0288287	0.11808	0.134027	-0.0527081	-0.132131	-0.0379167	0.193835	0.286479	0.156541	0.0123819	0.0954876	0.0209602	0.046205	-0.103689	-0.00495931	-0.116811	0.21771	0.0391072	0.114888	-0.0477764	-0.00696191	0.2354	-0.00576193	-0.0124791	0.169852	0.23522	0.0702183	-0.0109822	0.0175669	0.0717075	0.153899	-0.00145434	-0.0531418	-0.0772268	-0.193064	-0.136312	0.0493862	0.042063	0.0273068	0.279876	0.211836	0.033596	-0.0428441	0.0124693	-0.0117498	0.137289	0.0908558	0.240191	0.0737156
DO7142	-0.0495525	0.107721	0.11093	-0.0518013	-0.149645	0.00689668	0.188048	0.285365	0.137502	0.0241754	0.0788698	0.0297137	0.102513	-0.132994	0.00502465	-0.121465	0.189208	0.0197875	0.145868	-0.0476193	0.0693026	0.214838	-0.00592895	-0.0349553	0.155655	0.285285	0.0662741	-0.0224278	-0.0150347	0.0505054	0.121589	-0.0260001	-0.0975526	-0.0902697	-0.203199	-0.13949	0.0233492	0.00327648	0.0194327	0.231101	0.18383	0.026301	-0.048133	0.00853883	-0.01987	0.127171	0.0903008	0.245651	0.0719405
DO7148	-0.0402576	0.109844	0.141047	-0.0297553	-0.117491	-0.0231404	0.196769	0.302603	0.15288	0.0243417	0.0910755	0.032082	0.0643141	-0.103167	0.00198598	-0.0279325	0.217362	0.0637968	0.172582	-0.0350437	0.00563188	0.237836	0.0115001	-0.0110754	0.173544	0.235505	0.0671855	-0.0332853	-0.067883	0.0324792	0.163289	-0.00577845	-0.0611455	-0.0918144	-0.248371	-0.106411	0.0109989	0.0119621	0.0205124	0.262078	0.202948	0.0115057	-0.0241218	0.0214597	0.000854146	0.127673	0.0943175	0.254104	0.082631
DO7154	-0.0528862	0.1021	0.144795	-0.0487201	-0.107467	-0.0127795	0.195394	0.30092	0.135707	0.0291233	0.0947658	0.0368788	0.0676981	-0.136123	-0.0175389	-0.0455455	0.237379	0.0444779	0.145035	-0.0688489	-0.0476017	0.220046	-0.00105284	-0.0155497	0.167285	0.22463	0.043064	0.0231849	0.051055	0.0775513	0.104199	-0.00590156	-0.0915874	-0.0717103	-0.235334	-0.0758917	0.0289853	0.00747171	0.0202296	0.211374	0.167616	-0.0125196	-0.0160147	0.0128047	-0.0162652	0.131138	0.0808705	0.253385	0.105283
DO7160	-0.0462175	0.113212	0.146809	-0.0450124	-0.122203	-0.039654	0.195034	0.301041	0.131581	0.026193	0.120941	0.0438097	0.07951	-0.121238	-0.0201073	-0.0695158	0.198589	0.0626048	0.147358	-0.0337618	0.06082	0.168105	0.00834722	-0.0238814	0.179308	0.288313	0.0816241	0.0279974	-0.01685	0.0589058	0.0425317	-0.071276	-0.135192	-0.104357	-0.227894	-0.125957	0.00921797	1.62999e-05	-0.0115417	0.142577	0.119411	-0.0200616	-0.032879	-0.00791005	-0.0216273	0.134691	0.0889204	0.258484	0.0860579
DO7166	-0.01582	0.112551	0.11903	-0.0668535	-0.107574	0.0177753	0.218765	0.313203	0.141625	0.0306501	0.0806464	0.0345798	0.0945938	-0.127323	-0.0246497	-0.0303818	0.222485	0.015654	0.140973	-0.083745	0.000944799	0.175814	-0.00485096	-0.0119932	0.193728	0.258504	0.0650319	-0.00774399	-0.0226843	0.0558242	0.0622192	-0.0133682	-0.0785817	-0.105745	-0.218041	-0.0827189	0.0298297	0.0103242	0.00573653	0.199501	0.176593	-0.0118009	-0.01715	-0.00671908	-0.0342232	0.167451	0.100852	0.260187	0.123113
DO7172	-0.0330457	0.12163	0.132188	-0.0724682	-0.103536	0.0135343	0.210341	0.302472	0.133435	0.0379342	0.0775406	0.0376493	0.115752	-0.115325	-0.034903	-0.0612429	0.191851	0.020128	0.140199	-0.0816575	0.0405149	0.165344	-0.0126006	-0.0213818	0.209108	0.285829	0.0785956	0.0248464	-0.00714238	0.0617104	0.0145811	-0.0258394	-0.103161	-0.0606222	-0.135299	-0.120631	0.0228062	0.0027	0.0186229	0.174259	0.154669	0.00784878	-0.0159591	0.00149547	-0.033141	0.154199	0.0995325	0.257036	0.0730424
DO7178	-0.0166431	0.102451	0.136642	-0.0403823	-0.0984994	-0.0123187	0.193501	0.299921	0.13431	0.0393653	0.115174	0.0488678	0.10938	-0.0763483	-0.0206474	-0.113675	0.241575	0.0484838	0.18946	-0.0268492	0.104963	0.237446	0.0126282	0.00202495	0.199522	0.336578	0.0862941	0.00412247	-0.0370866	0.0511058	0.132784	-0.0105949	-0.0847949	-0.0971578	-0.126021	-0.056059	0.0227474	0.00942133	0.025	0.266067	0.225134	0.0448301	-0.0113722	0.0292698	-0.00363178	0.146213	0.0941659	0.251861	0.0993558
DO7184	-0.0264125	0.120038	0.125375	-0.0510382	-0.133449	-0.0131181	0.192046	0.287156	0.134761	0.0356456	0.0877056	0.0343772	0.0752826	-0.101442	-0.0293133	-0.0629882	0.232009	0.0330495	0.155535	-0.0503091	0.0626817	0.252998	-0.00453691	-0.0183965	0.200938	0.286701	0.0810553	-0.0170024	-0.0890685	0.0168267	0.174348	-0.00749135	-0.0888276	-0.0800069	-0.192958	-0.0840539	0.0179731	0.00458257	0.0334075	0.296234	0.237406	-0.00261893	-0.0321635	0.00905645	-0.0235605	0.14729	0.0936262	0.248861	0.0837233
DO7190	-0.0383395	0.126012	0.128043	-0.0494459	-0.100973	-0.0261419	0.200738	0.297865	0.142088	0.0482337	0.11189	0.051928	0.137304	-0.0739747	-0.0460251	-0.082829	0.239819	0.0246577	0.137564	-0.0667153	0.0851402	0.220791	0.00405551	-0.0101481	0.221614	0.341519	0.0957735	0.0313731	-0.0468353	0.0378595	0.118959	0.0165504	-0.0662116	-0.100491	-0.113622	-0.118326	0.0255873	0.0178606	0.00988482	0.261927	0.214455	0.0449272	-0.0178702	0.0265616	-0.0188774	0.171203	0.110721	0.249105	0.107342
DO7196	-0.0119323	0.132055	0.127713	-0.0508737	-0.113649	0.0133197	0.204304	0.303238	0.145609	0.0199613	0.100417	0.0307931	0.0626907	-0.119017	-0.0350648	-0.0630216	0.197322	0.0180921	0.145709	-0.0496217	0.0732209	0.194025	0.00436976	-0.0237664	0.200477	0.295096	0.0779037	0.0132333	-0.0485113	0.0418125	0.0994208	-0.0474097	-0.0954199	-0.105031	-0.185922	-0.134111	0.0050368	0.00495867	0.00335432	0.2307	0.197209	-0.00643424	-0.0156781	-0.00165137	-0.0299171	0.142896	0.0942014	0.250095	0.0713822
DO7202	-0.0442108	0.109879	0.166376	-0.0641372	-0.140966	-0.0318549	0.210778	0.299441	0.140752	0.0439936	0.0898052	0.0416331	0.126456	-0.0726927	-0.0213457	-0.0791261	0.189886	0.0442255	0.154742	-0.0514277	0.0845648	0.168958	0.00146706	-0.0198011	0.196012	0.309255	0.090296	0.0112959	0.060737	0.0810126	0.0649322	0.00356827	-0.0744258	-0.0973847	-0.201305	-0.0847047	0.0576454	0.0160824	0.00398219	0.200531	0.16839	0.00065618	-0.0433308	0.0100138	-0.0205805	0.122347	0.105316	0.25224	0.0763396
DO7208	-0.0309673	0.107789	0.128448	-0.0519794	-0.10734	-0.0296136	0.205106	0.299247	0.119756	0.053099	0.111197	0.0550096	0.100857	-0.137226	-0.0220326	-0.0482457	0.224645	0.0440556	0.175157	-0.0447937	0.0609138	0.224614	-0.000888151	-0.0153899	0.168829	0.275771	0.0687174	0.0187769	0.0268513	0.0753246	0.110516	0.0048035	-0.0806545	-0.112282	-0.21934	-0.0991543	0.0581276	0.0361901	0.0046485	0.238533	0.1961	-0.00534254	-0.0252386	-0.00720211	-0.0270934	0.137211	0.0822419	0.247934	0.0805753
DO7214	-0.0260668	0.0996932	0.113937	-0.0443226	-0.144213	0.0123582	0.206629	0.290017	0.152186	0.0244443	0.0953072	0.0340362	0.0677195	-0.100492	-0.0383771	-0.0236121	0.188471	0.0349132	0.145262	-0.0687335	-0.0390907	0.191338	-5.75093e-05	-0.00734325	0.22327	0.297928	0.0927349	0.010989	-0.0701661	0.0273543	0.0647646	-0.0545314	-0.112201	-0.0683389	-0.234377	-0.125722	-0.0105718	-0.024147	0.024732	0.200445	0.18249	-0.00415415	-0.0382098	-0.00587031	-0.0260023	0.136172	0.0960201	0.253941	0.0925882
DO7220	-0.0204442	0.112924	0.124297	-0.0565115	-0.130063	-0.0222786	0.194269	0.294004	0.146529	0.0215723	0.109498	0.0385336	0.0517119	-0.101053	-0.0380368	-0.0874567	0.204769	0.0323128	0.168141	-0.0585144	0.0839552	0.16605	-0.00329541	-0.0299865	0.182145	0.298918	0.0801445	0.0230645	-0.0621294	0.0330344	0.00754704	-0.0681045	-0.130071	-0.0955221	-0.231183	-0.105164	-0.0189439	-0.0223448	-0.00926649	0.146143	0.126434	-0.0231765	-0.0223015	-0.0013701	-0.0233446	0.148506	0.0726343	0.254131	0.103177
DO7226	-0.0365301	0.0971562	0.126453	-0.0430304	-0.137843	-0.0386336	0.198105	0.31025	0.127424	0.0201281	0.102381	0.0295159	0.083872	-0.122431	-0.0193408	-0.0600457	0.211291	0.0333008	0.136088	-0.0582128	0.0323054	0.214639	0.00477403	-0.0280187	0.182805	0.273821	0.0698907	0.0292591	-0.0440988	0.0403511	0.128835	-0.000247202	-0.0754735	-0.116949	-0.190492	-0.135353	0.0375772	0.00666477	-8.55915e-05	0.24253	0.194446	0.0187971	-0.0393033	0.0143679	-0.0132025	0.10196	0.091021	0.244129	0.0891985
DO7232	-0.0237155	0.099125	0.123392	-0.0368927	-0.121846	-0.00585933	0.190163	0.284124	0.155594	0.0202803	0.111948	0.0325236	0.0962369	-0.113545	0.0254437	-0.103979	0.219494	0.039454	0.156985	-0.0290783	0.0961713	0.228886	0.0142192	-0.00380347	0.17344	0.313521	0.0885128	-0.00329705	-0.105369	0.02643	0.13801	0.00407782	-0.061396	-0.0988206	-0.153593	-0.0891438	0.0206145	0.00878306	0.0113912	0.249844	0.194725	0.0574596	-0.037469	0.0155617	-0.0101991	0.157847	0.10655	0.243415	0.0636942
DO7244	-0.0350531	0.116518	0.148104	-0.0210117	-0.126322	-0.00970169	0.199796	0.297182	0.126664	0.0514548	0.103215	0.0494468	0.133663	-0.0543856	-0.0604967	-0.0850415	0.207168	0.0560738	0.190605	-0.0336935	0.00135172	0.206728	0.0141047	-0.0110817	0.183043	0.249132	0.0645697	0.00244546	-0.0130781	0.0398944	0.116244	-0.0299067	-0.0948771	-0.120539	-0.135191	-0.18312	0.0222661	-0.00152472	0.00420235	0.242856	0.208951	0.0336182	-0.0284953	0.0528721	-0.000754876	0.114312	0.101421	0.252697	0.141681
DO7250	-0.022848	0.101532	0.10069	-0.052871	-0.15782	-0.0301486	0.197196	0.303288	0.14707	0.010425	0.0960733	0.0208872	0.0782994	-0.0896134	0.018638	-0.0675503	0.185779	0.0049211	0.108796	-0.070048	0.0677695	0.215755	-0.0079716	-0.00663767	0.125182	0.24526	0.0473288	-0.00426473	-0.0679108	0.0443708	0.158397	-0.0556067	-0.1218	-0.0750731	-0.213321	-0.0919107	-0.000138054	-0.0107995	0.0358569	0.246973	0.204907	0.048923	-0.0484364	0.0178486	-0.0177646	0.110094	0.106637	0.237881	0.0662352
DO7256	-0.0156172	0.090473	0.103685	-0.0608824	-0.138243	-0.00800532	0.193674	0.292241	0.1226	0.00502562	0.0854311	0.0139332	0.0593476	-0.0967314	0.0323857	-0.0560455	0.1683	0.0140179	0.104877	-0.0930678	0.0196342	0.193848	-0.0186717	-0.0238314	0.138346	0.231484	0.042238	-0.103363	0.0115875	0.081016	0.14445	-0.00578218	-0.0946495	-0.0988878	-0.210282	-0.119103	0.0434289	0.0158259	0.0175778	0.245654	0.210034	0.0463426	-0.0452747	0.0144389	-0.0183978	0.134766	0.0832943	0.24245	0.0614359
DO7262	-0.0513688	0.106254	0.137462	-0.0567754	-0.140348	0.0300439	0.188077	0.287261	0.148985	0.014735	0.105789	0.0275296	0.0329462	-0.141799	-0.00642107	-0.0843704	0.167047	0.042713	0.155207	-0.0632301	0.0234331	0.225411	-0.0137258	-0.0166521	0.15306	0.23561	0.0533174	-0.0122094	-0.0366358	0.0514914	0.141355	-0.0337018	-0.0860043	-0.0666151	-0.193491	-0.119702	0.0167367	0.00567273	0.0346178	0.260257	0.21373	0.0355415	-0.0399209	0.0234816	-0.0167282	0.143069	0.0849489	0.241818	0.0859405
DO7268	-0.0505148	0.144358	0.132845	-0.0710639	-0.125787	0.0204746	0.205431	0.273556	0.150979	0.0204608	0.101926	0.0301185	0.107473	-0.0899664	-0.0472036	-0.0978038	0.202433	0.0194469	0.136419	-0.0842609	0.149773	0.18802	-0.00574795	-0.0212807	0.180662	0.371544	0.111919	0.0707458	-0.0742559	0.0249274	0.0674859	-0.0274707	-0.100267	-0.071176	-0.184166	-0.101939	0.0124097	-6.23777e-05	0.0191385	0.20995	0.184819	0.00474787	-0.0315085	0.0156547	-0.0307909	0.149678	0.100307	0.260228	0.0972228
DO7274	-0.0308788	0.0981291	0.136475	-0.0660027	-0.139229	-0.0256127	0.18027	0.294541	0.123305	0.0222862	0.0861605	0.0249545	0.0717624	-0.0973683	-0.0186247	-0.129475	0.187402	0.0386981	0.150927	-0.0578353	0.10146	0.217926	-0.00773484	-0.016592	0.154313	0.303679	0.0864002	-0.0259055	-0.0866749	0.0273238	0.0984445	-0.0396055	-0.103661	-0.0720304	-0.132807	-0.0932652	-0.00433862	-0.00392594	0.0215042	0.21484	0.176901	0.0465615	-0.0440955	0.00659432	-0.0270678	0.0907989	0.0854249	0.240774	0.0754283
DO7280	-0.0205819	0.123629	0.126105	-0.0310089	-0.113338	-0.0438742	0.192615	0.283074	0.15249	0.0351958	0.0831492	0.0345596	0.0226082	-0.118948	-0.0532776	-0.0784526	0.186309	0.0498921	0.157996	-0.062228	-0.0932652	0.182167	0.00637106	-0.030162	0.177865	0.24795	0.0524337	-0.0420827	-0.0766779	0.0287939	0.0235188	-0.0687123	-0.101683	-0.10991	-0.224175	-0.118082	-0.0169929	0.00440709	-0.0189777	0.156105	0.142364	-0.0061686	-0.0136804	0.00311192	-0.0122442	0.13517	0.065855	0.250271	0.120596
DO7286	-0.00637215	0.114576	0.14201	-0.0438745	-0.117346	-0.00759655	0.214258	0.306133	0.154446	0.0368255	0.105316	0.0411894	0.121804	-0.093421	-0.00863745	-0.0787043	0.226688	0.0189221	0.145129	-0.0713286	0.117532	0.20975	0.00988325	-0.0112764	0.175812	0.331029	0.0899656	-0.0239879	-0.0775683	0.045029	0.098659	0.0386397	-0.0341989	-0.06912	-0.194488	-0.0779595	0.0436535	0.0306321	0.0305358	0.238278	0.216396	-0.00106684	-0.0194765	0.00790333	-0.0153159	0.138466	0.118131	0.259693	0.0831667
DO7292	-0.00838061	0.11654	0.148963	-0.0204988	-0.0830774	0.0322821	0.182296	0.283602	0.142253	0.0438849	0.0764039	0.032272	0.0691903	-0.0544313	0.00619714	-0.079927	0.214801	0.0344908	0.1467	-0.0555637	-0.15115	0.244454	0.013075	-0.0108383	0.121795	0.200449	0.0397549	-0.0666087	-0.120023	0.0259737	0.15096	-0.0200023	-0.0430267	-0.0953519	-0.150978	-0.0850027	-0.0158428	0.0180325	0.0124192	0.255652	0.207074	0.0546635	-0.0115526	0.0628717	0.0113126	0.143803	0.120314	0.261006	0.0970704
DO7298	-0.0403009	0.125417	0.112944	-0.0594749	-0.103352	-0.0421159	0.205773	0.299562	0.134643	0.0469361	0.100783	0.0476065	0.105732	-0.0853742	-0.0457837	-0.0900933	0.211477	0.00669133	0.128079	-0.0705502	0.0775947	0.208065	-0.00576567	-0.0202173	0.185219	0.317978	0.0792101	0.0238021	-0.00119769	0.0646682	0.111213	-0.0191462	-0.0838251	-0.110249	-0.222173	-0.126696	0.0362131	0.0210774	0.00812413	0.26316	0.228672	0.0115882	-0.0167719	0.0154393	-0.0243396	0.126559	0.0983883	0.248892	0.0949407
DO7304	-0.0170407	0.126342	0.14536	-0.0606354	-0.133489	0.00250617	0.201578	0.303635	0.156172	0.0615614	0.0951636	0.0545135	0.124387	-0.0823364	-0.0360551	-0.0275981	0.18701	0.0191606	0.150038	-0.0721892	0.0948972	0.167189	-0.00117613	-0.0232802	0.192187	0.364392	0.109214	0.0193501	-0.115709	0.0169935	0.0266396	-0.0695447	-0.135487	-0.104865	-0.147957	-0.104308	-0.0238457	-0.0225919	-0.00748225	0.171352	0.156539	0.0366327	-0.0326681	0.0147516	-0.0284936	0.144038	0.109331	0.259822	0.102948
DO7310	-0.015732	0.0879146	0.120511	-0.0508033	-0.118543	-0.00922716	0.190082	0.28094	0.106225	0.0433952	0.0969385	0.0424166	0.113661	-0.108062	0.0171696	-0.0662692	0.200806	0.0405333	0.139312	-0.0541342	0.0420445	0.207451	0.00110407	-0.0166141	0.175846	0.267886	0.0544319	-0.0323419	-0.0614762	0.0441461	0.155941	-0.0133085	-0.0900905	-0.075112	-0.104719	-0.112458	0.0264875	0.00509124	0.0322877	0.228418	0.185188	0.0497504	-0.0248667	0.0158029	-0.0130882	0.106885	0.105562	0.246124	0.0753555
DO7316	-0.0381528	0.122638	0.147373	-0.0213603	-0.109798	-0.0330529	0.209365	0.321761	0.145154	0.0377543	0.118454	0.0477558	0.129012	-0.0572424	-0.0359328	-0.112444	0.210756	0.0373432	0.177747	-0.0631283	0.0674357	0.193472	0.0169842	-0.0245583	0.192542	0.294607	0.0683824	0.00200095	-0.0373389	0.0533226	0.0788584	-0.0219989	-0.081989	-0.0874102	-0.127823	-0.0428815	0.0128258	0.0180159	0.0139807	0.213723	0.178342	0.0200407	-0.0138216	0.0450754	0.00163104	0.12499	0.10483	0.251257	0.0967974
DO7322	-0.0545303	0.107176	0.152025	-0.0571641	-0.157007	-0.0342403	0.188215	0.290248	0.136448	0.0275342	0.0982568	0.0369833	0.0415352	-0.137338	-0.0364726	-0.0937506	0.19591	0.039183	0.149529	-0.046768	-0.0196654	0.20487	-0.00127912	-0.0114848	0.194721	0.244201	0.0609532	0.0447426	-0.0543348	0.0371794	0.0869877	-0.0441541	-0.0945718	-0.0622468	-0.136235	-0.122539	0.00343285	-0.00639305	0.0342893	0.236935	0.198983	0.0604414	-0.0515518	0.0256998	-0.017025	0.119928	0.0729629	0.244255	0.0954002
DO7328	-0.0418602	0.0977706	0.121578	-0.0335488	-0.0929171	-0.0286705	0.208322	0.308301	0.148567	0.0371278	0.0991001	0.0399349	0.119726	-0.119746	-0.0202033	-0.0670009	0.236316	0.0602339	0.171006	-0.0254706	0.0325881	0.239698	0.00870824	-0.0116476	0.201223	0.268015	0.0835966	-0.0123233	0.0133596	0.0614267	0.188421	0.0423761	-0.0386449	-0.101842	-0.187571	-0.105486	0.0693348	0.0333682	0.0240917	0.278878	0.237581	-0.0172413	-0.0155092	-0.00459937	-0.0144086	0.125245	0.101869	0.250389	0.0944428
DO7334	-0.0384179	0.0994393	0.0972999	-0.0367664	-0.120104	0.0120046	0.206299	0.28547	0.15402	0.0197956	0.0991649	0.0315033	0.0472597	-0.120274	-0.00372149	-0.0920219	0.207453	0.0221453	0.139689	-0.0606249	0.00682176	0.210667	0.00150927	-0.00164175	0.181841	0.23173	0.0703494	0.000254643	-0.0277522	0.058084	0.121526	-0.0102362	-0.089666	-0.0794438	-0.224351	-0.084036	0.0232639	0.00475389	0.0230712	0.239006	0.195155	0.0505474	-0.0255933	0.0216522	-0.00204247	0.127702	0.0882694	0.249668	0.090784
DO7340	-0.031232	0.11547	0.135809	-0.0402219	-0.131473	-0.0212408	0.198287	0.308459	0.162087	0.0338286	0.11371	0.0424237	0.0717997	-0.110726	-0.0253439	-0.0587531	0.202092	0.0496161	0.168872	-0.0493922	-0.00721139	0.233004	0.00510642	-0.00800297	0.165062	0.247753	0.0661724	0.0472811	-0.111639	0.0292305	0.111752	-0.0507993	-0.105728	-0.0799248	-0.186082	-0.123748	-0.0111834	-0.00572882	0.0275486	0.248051	0.210037	0.0203729	-0.0312381	0.0267493	-0.00935126	0.111968	0.0996159	0.253116	0.0874923
DO7346	-0.031791	0.124106	0.138989	-0.0402187	-0.122957	-0.0186072	0.208061	0.297865	0.153933	0.0436106	0.0885395	0.0438632	0.101449	-0.0707471	-0.0481191	-0.0571055	0.210259	0.0336855	0.145892	-0.0497175	0.0964082	0.206284	0.0114291	-0.0103374	0.201242	0.370111	0.117833	-0.00650112	-0.0830786	0.00863386	0.0952803	-0.00192135	-0.0870688	-0.0697423	-0.149502	-0.0744671	0.0112511	-0.0107479	0.0310815	0.237432	0.206036	0.0136993	-0.0334933	0.0184731	-0.0159661	0.133374	0.106256	0.258624	0.102119
DO7352	-0.00762618	0.102169	0.092289	-0.0506675	-0.146422	-0.0344151	0.173879	0.292211	0.137354	0.027098	0.0855733	0.0316905	0.108833	-0.107666	0.0122512	-0.0976016	0.107678	0.0147034	0.0895949	-0.0734819	-0.0366496	0.123222	-0.0157805	-0.0498799	0.166494	0.248656	0.0848365	-0.0330423	-0.00597451	0.0661347	-0.00222545	-0.2047	-0.205208	-0.0702816	-0.291998	-0.0577638	-0.0624924	-0.0342658	-0.00152696	0.0997418	0.0850209	-0.00365703	-0.0481462	0.000200971	-0.0256231	0.101448	0.0990942	0.227027	0.0741866
DO7358	0.0126404	0.0885655	0.114064	-0.0582697	-0.0914282	-0.012411	0.161063	0.27153	0.115801	0.0185193	0.108864	0.0231531	0.0525423	-0.0832216	-0.0321905	-0.073891	0.16049	0.0279282	0.103422	-0.0565847	0.0326397	0.195554	-0.0154265	-0.0278196	0.102851	0.166152	0.0520177	-0.0803408	0.00990711	0.0636559	0.12764	-0.0459989	-0.0927217	-0.079016	-0.171019	-0.0864152	0.00740811	2.14983e-06	0.0144574	0.2232	0.185611	0.0179874	-0.0122614	0.031296	-0.016936	0.096126	0.0814475	0.224127	0.0531481
DO7364	-0.0273577	0.115561	0.125626	-0.0285829	-0.121541	-0.0326006	0.190948	0.28043	0.131599	0.0307975	0.12396	0.040746	0.0516097	-0.0910885	0.0377518	-0.0653886	0.212818	0.0271877	0.111581	-0.0598087	-0.00268977	0.244578	0.00515274	-0.011612	0.137104	0.220119	0.0422642	-0.02223	-0.0871113	0.0496119	0.143347	-0.0154481	-0.0784589	-0.0553148	-0.1667	-0.0984185	0.00590691	0.0155189	0.044345	0.277519	0.220844	0.0557427	-0.0262399	0.0217555	-0.00537356	0.121415	0.0962949	0.238703	0.0838299
DO7388	-0.0468115	0.094777	0.102968	-0.0667081	-0.0995031	-0.0405754	0.196393	0.305968	0.131361	0.0148504	0.0896888	0.0210008	0.0865539	-0.106329	0.000659987	-0.0723857	0.215277	0.0141988	0.123735	-0.0716398	0.00744407	0.217433	-0.0176406	-0.00648203	0.172068	0.278408	0.0753403	0.00579788	-0.0492672	0.0493936	0.144708	-0.0118262	-0.0882575	-0.0802311	-0.226191	-0.133736	0.0327596	0.0203113	0.0274703	0.227685	0.183165	0.0203279	-0.0322115	-0.0105645	-0.0345809	0.123225	0.0906871	0.244327	0.0863238
DO7394	-0.0271891	0.0867818	0.116781	-0.0523384	-0.108588	-0.017775	0.199575	0.286553	0.126205	0.0351538	0.0853555	0.033106	0.10516	-0.116204	-0.00358831	-0.0981558	0.236235	0.0308407	0.141382	-0.0444502	0.0211222	0.217637	-0.00396432	0.000245173	0.21585	0.258436	0.0752794	-0.0202412	-0.00528579	0.0589546	0.150608	0.0277777	-0.0586826	-0.0954238	-0.169741	-0.116044	0.0522157	0.0142277	0.0209093	0.243672	0.193871	0.0428976	-0.017971	0.00859312	-0.0212965	0.159952	0.0919678	0.237058	0.0704025
DO7400	-0.0414151	0.101741	0.119478	-0.0451394	-0.145353	-0.00639994	0.204783	0.305924	0.148613	0.0265397	0.125046	0.0439872	0.0992171	-0.127996	-0.0167074	-0.0808822	0.188497	0.0434014	0.126363	-0.0518733	0.0397576	0.167834	-0.00158059	-0.00756849	0.186177	0.268449	0.0734904	0.00052403	-0.0702994	0.04969	0.0980433	-0.01732	-0.0991897	-0.113334	-0.207988	-0.0794601	0.00247178	-0.00724983	-0.000565574	0.186795	0.159409	0.0153174	-0.0500595	-0.00483958	-0.0216607	0.139778	0.0891462	0.262901	0.121304
DO7406	-0.0388767	0.129161	0.119074	-0.0424156	-0.133558	-0.0122913	0.198898	0.307609	0.134322	0.0240622	0.112284	0.0326893	0.107625	-0.0900967	-0.01446	-0.104464	0.201102	0.00561643	0.135985	-0.0768884	0.077649	0.205931	-0.00140362	-0.0386986	0.155254	0.289768	0.0513015	-0.0199545	-0.0702015	0.0467821	0.0870492	-0.0183778	-0.0893763	-0.0472156	-0.0814047	-0.0246108	0.00555514	0.005407	0.0344981	0.20885	0.173309	0.0540643	-0.0258419	0.0143747	-0.0198458	0.152352	0.11068	0.246346	0.0683596
DO7412	-0.0218567	0.11318	0.139176	-0.0438537	-0.124387	-0.00588959	0.185933	0.280852	0.126488	0.0240387	0.0799328	0.0241176	0.078079	-0.0762718	0.0145036	-0.0867031	0.198335	0.0316073	0.115822	-0.0493172	0.0340745	0.225746	0.00161596	-0.0291583	0.156102	0.238208	0.0436866	-0.0605456	-0.109075	0.0417784	0.1545	-0.00417597	-0.0627839	-0.0449083	-0.0762115	-0.0739244	0.00914719	0.0143634	0.0550833	0.261701	0.206699	0.0658347	-0.0200409	0.0240956	-0.0103967	0.130753	0.100955	0.240986	0.0529537
DO7418	-0.0303979	0.0933551	0.127605	-0.0701517	-0.130929	-0.0430592	0.207719	0.290287	0.141944	0.0177032	0.0739119	0.0270228	0.122522	-0.152189	-0.00333456	-0.120251	0.193768	0.0304201	0.149405	-0.076818	0.0348941	0.177456	-0.018751	-0.0121895	0.167535	0.249286	0.0709298	-0.0231823	0.00468998	0.0632768	0.109201	0.0170263	-0.0564526	-0.0792974	-0.16793	-0.0574008	0.0623698	0.0360983	0.0214803	0.202851	0.182118	0.0376856	-0.0280877	0.0100473	-0.0276074	0.131103	0.107439	0.253894	0.0702673
DO7424	-0.0261098	0.106468	0.114496	-0.0469846	-0.162674	-0.0296711	0.182858	0.278923	0.129027	0.0245391	0.0789883	0.0291778	0.0971766	-0.108552	0.0149388	-0.0663662	0.162135	0.0330829	0.150526	-0.0430746	0.0288929	0.178069	-0.00568419	-0.0265192	0.175269	0.239523	0.0701747	-0.0410633	-0.119989	0.00316323	0.121126	-0.0320418	-0.0771225	-0.0503332	-0.125913	-0.0711449	-0.00601002	-0.0164547	0.0429395	0.213693	0.177805	0.0623454	-0.0371097	0.0215998	-0.0143107	0.124074	0.0964222	0.247139	0.0814415
DO7430	-0.0404305	0.102647	0.12759	-0.0571274	-0.119254	-0.0248052	0.202728	0.30131	0.153065	0.0311972	0.111495	0.0405749	0.125471	-0.121454	-0.00133464	-0.0613118	0.188939	0.0438651	0.147646	-0.039348	0.0348145	0.177015	-0.00265928	-0.0241977	0.166691	0.255534	0.0667164	0.00448489	-0.0344365	0.0614377	0.0770166	-0.0154197	-0.0793504	-0.0973232	-0.199721	-0.0880791	0.0290556	0.0206357	0.000572255	0.211696	0.160245	0.0193279	-0.0268279	0.0100808	-0.0183907	0.124743	0.103594	0.249451	0.0684687
DO7436	-0.0561162	0.112915	0.168171	-0.048455	-0.1622	0.00284404	0.207878	0.301464	0.167196	0.0288973	0.0895198	0.03262	0.156065	-0.10065	-0.0174878	-0.0545655	0.175071	0.0384047	0.144068	-0.0702228	0.0102221	0.177116	-0.00659945	-0.0326947	0.19663	0.270246	0.0731594	0.0093612	-0.0756873	0.0222117	0.0726503	-0.04223	-0.104612	-0.0816917	-0.140417	-0.127091	0.000294552	-0.0203895	0.0204557	0.197426	0.176691	0.0417585	-0.0587653	0.0112375	-0.0171829	0.11775	0.110117	0.258126	0.0868929
DO7442	-0.0334991	0.0986724	0.127661	-0.048421	-0.131418	-0.0465038	0.206541	0.30988	0.135309	0.0151466	0.0653016	0.0202421	0.0751838	-0.131382	-0.0591908	-0.104145	0.194356	0.0199442	0.143692	-0.0748927	0.0524292	0.181815	-0.00329173	-0.0274581	0.220676	0.343644	0.100267	-0.0142587	-0.0133439	0.0489304	0.0731699	0.0356341	-0.0345236	-0.0936693	-0.158692	-0.0896436	0.0338409	0.00895841	0.00408351	0.209247	0.166953	0.0221073	-0.0380638	0.0195832	-0.0254846	0.149547	0.0894701	0.254255	0.105442
DO7448	-0.0180327	0.107035	0.110943	-0.0311697	-0.106795	-0.027038	0.199014	0.320866	0.13122	0.0417477	0.102187	0.0478543	0.105299	-0.101827	-0.0248911	-0.06009	0.207328	0.0366061	0.162361	-0.0603006	0.0309724	0.192291	0.00417036	-0.0128017	0.180479	0.235825	0.0702612	0.0291356	-0.0930106	0.0283639	0.0912305	-0.0576557	-0.122802	-0.100336	-0.178478	-0.0861356	-0.0156625	-0.0198703	0.00522691	0.221892	0.181748	0.0280977	-0.0194874	0.0253024	-0.0143145	0.153586	0.0891085	0.247917	0.103293
DO7454	-0.0220819	0.106897	0.12613	-0.0492547	-0.135597	-0.0110075	0.206016	0.317008	0.14456	0.0517815	0.103275	0.0526511	0.119032	-0.0722085	-0.0328833	-0.0507864	0.238605	0.0280438	0.171774	-0.0533753	0.0842471	0.235634	-0.00283644	-0.00355542	0.183462	0.294787	0.0769113	0.0294038	-0.109137	0.0223751	0.155015	0.0322109	-0.0652093	-0.105229	-0.174384	-0.102054	0.0222312	0.00475567	0.0174836	0.263804	0.216145	0.02138	-0.0345006	0.0267533	-0.016615	0.148754	0.0920827	0.248979	0.102349
DO7460	-0.0619489	0.107296	0.126046	-0.0503325	-0.149848	-0.012231	0.188439	0.286284	0.157942	0.0315598	0.0921012	0.0331242	0.05681	-0.124347	-0.0322886	-0.0896248	0.172882	0.0430371	0.159549	-0.0449395	0.029642	0.176194	-0.0067763	-0.0286475	0.194288	0.277614	0.0886994	0.0236507	-0.0439798	0.0304043	0.0980337	-0.0796281	-0.130564	-0.0676143	-0.225584	-0.108559	-0.020785	-0.0289001	0.0214944	0.177437	0.135003	-0.00126904	-0.0533375	-0.0117566	-0.0219697	0.130886	0.0673574	0.253552	0.0850041
DO7466	-0.0274248	0.103914	0.113271	-0.0396554	-0.106419	-0.0177921	0.212378	0.306387	0.126009	0.0504824	0.103478	0.0501504	0.12318	-0.102051	-0.0263987	-0.061242	0.239758	0.0428691	0.201825	-0.0417214	0.0895886	0.238882	0.0063611	-0.0100135	0.20343	0.297302	0.0761943	0.040727	0.0279872	0.0989536	0.169911	0.0211898	-0.0530094	-0.106865	-0.185788	-0.0721413	0.0625461	0.0407332	0.0181075	0.27334	0.220641	-0.00171729	-0.0181241	0.00749127	-0.0209781	0.135337	0.100938	0.255656	0.0910187
DO7472	-0.0351231	0.119237	0.134947	-0.0306749	-0.11633	-0.0172979	0.197594	0.317636	0.13166	0.0433652	0.12649	0.0515709	0.119825	-0.0836882	-0.0398754	-0.0947766	0.22285	0.0593517	0.186614	-0.0326494	0.0551695	0.196337	0.0136518	-0.0129267	0.212036	0.288395	0.0875913	0.0226174	-0.0406427	0.0342214	0.0970601	-0.0340417	-0.107681	-0.107528	-0.182089	-0.0756621	-0.0015138	-0.0025994	-0.000516399	0.196894	0.159532	0.00305484	-0.0241435	0.0267026	-0.00618186	0.131401	0.0929945	0.254182	0.114561
DO7478	-0.0194114	0.106188	0.125139	-0.0608925	-0.165138	-0.0104983	0.198964	0.294461	0.151231	0.0440065	0.104596	0.0493083	0.0918059	-0.128051	-0.021678	-0.0461765	0.19153	0.0250265	0.162255	-0.0546935	-0.00094026	0.183989	-0.00469974	-0.0199919	0.185039	0.218707	0.0600706	0.0397404	0.0169667	0.062283	0.0751734	-0.0618145	-0.133587	-0.0775992	-0.216652	-0.0775848	0.00569249	-0.00970364	0.023215	0.204935	0.168966	-0.0127603	-0.057531	-0.0139432	-0.0318816	0.167533	0.101886	0.25335	0.110457
DO7484	-0.0423705	0.0837675	0.113658	-0.0613683	-0.0701317	-0.00967005	0.194265	0.294813	0.115412	0.049411	0.084542	0.0451071	0.115066	-0.10122	-0.0248018	-0.0898262	0.210314	0.0203466	0.126237	-0.066397	0.0384471	0.199116	-0.00505437	-0.0198291	0.238702	0.346389	0.0910013	0.0351771	0.00813211	0.0420436	0.111598	-0.0044465	-0.0777008	-0.117902	-0.202997	-0.077409	0.035157	-0.00346514	-0.00208778	0.213276	0.17048	-0.00580835	-0.0155949	-0.00367076	-0.0350656	0.109172	0.0991821	0.263556	0.120158
DO7490	-0.046997	0.105117	0.119718	-0.041662	-0.079621	-0.0161718	0.206996	0.299062	0.135337	0.026309	0.106311	0.0358879	0.114178	-0.0851281	-0.0253858	-0.0764531	0.236619	0.0315421	0.134426	-0.0613806	0.0649024	0.244454	0.00223914	-0.00668512	0.190786	0.277248	0.0743261	-0.0204904	0.0286303	0.0668995	0.152602	0.0378905	-0.0421668	-0.0807713	-0.0739043	-0.129534	0.0564795	0.0312674	0.0328749	0.272816	0.222201	0.0711941	-0.00282677	0.0288927	-0.00897323	0.145495	0.104598	0.244607	0.0858004
DO7496	-0.0441185	0.0773547	0.128769	-0.0342452	-0.127663	-0.0248385	0.209717	0.320209	0.134884	0.0250373	0.110245	0.0371189	0.0804929	-0.135912	-0.0100997	-0.113299	0.207353	0.0407061	0.151708	-0.0466592	0.056826	0.192562	0.00788397	-0.0154957	0.176288	0.250016	0.0668302	0.0110815	-0.0355275	0.0656127	0.109957	0.0149952	-0.0462162	-0.099357	-0.267402	-0.0758827	0.0339071	0.0192162	0.0104986	0.231165	0.179845	-0.0189702	-0.0332569	-0.00907508	-0.0121815	0.150692	0.0933165	0.249713	0.0988009
DO7502	-0.0202915	0.0897512	0.147094	-0.0328317	-0.114054	-0.0102916	0.218575	0.331453	0.143984	0.01978	0.121004	0.0383452	0.105951	-0.103446	-0.00703567	-0.0957345	0.209279	0.0526068	0.160452	-0.0466166	0.06638	0.185162	0.00888336	-0.0147329	0.200862	0.28649	0.0904348	0.00173189	-0.00624761	0.0708202	0.0932834	0.0193068	-0.072081	-0.0955695	-0.209612	-0.101761	0.0411543	0.00906402	0.0107431	0.187507	0.152569	0.0134338	-0.0271562	0.00828308	-0.0129346	0.189049	0.0999119	0.259224	0.118787
DO7505	-0.0292378	0.125819	0.134668	-0.0512683	-0.125579	-0.016677	0.201137	0.293348	0.12797	0.0562772	0.114425	0.0572644	0.142273	-0.0508068	-0.0268802	-0.0977852	0.211695	0.0558634	0.18732	-0.0621815	0.0544761	0.203245	0.00403287	0.000756484	0.200061	0.280646	0.0851488	0.0301624	0.042998	0.0741016	0.100793	-0.0274474	-0.097156	-0.0864163	-0.20546	-0.105905	0.0380515	0.0170807	0.0226497	0.232523	0.20687	-0.00108629	-0.0206672	0.023148	-0.0188349	0.125829	0.110087	0.251982	0.099902
DO7511	-0.0257065	0.0986101	0.158656	-0.0536762	-0.149021	-0.00438383	0.199644	0.31208	0.14703	0.0553436	0.0961333	0.0529249	0.155012	-0.0550429	-0.00261503	-0.0988673	0.199949	0.059706	0.160856	-0.0294634	-0.0136362	0.216396	-0.000722936	-0.0159031	0.167525	0.222954	0.0474761	0.0276503	-0.0939993	0.0572824	0.141148	-0.0248403	-0.0838365	-0.0846976	-0.182043	-0.061054	0.00676458	0.00655759	0.030051	0.255288	0.2224	0.0335652	-0.0450998	0.0106974	-0.0148312	0.178965	0.121455	0.246286	0.0836091
DO7517	-0.0410481	0.0929698	0.122001	-0.0497336	-0.112155	-0.0312081	0.205165	0.305529	0.123748	0.024236	0.132062	0.0448391	0.0994353	-0.0815385	-0.0141198	-0.109401	0.248837	0.0334634	0.163973	-0.0451039	0.0249292	0.255951	-0.000422323	0.00169772	0.20018	0.284983	0.0809216	0.0337671	0.01466	0.0714487	0.156259	0.0224547	-0.074166	-0.104921	-0.203525	-0.094084	0.0617599	0.0288946	0.015408	0.264556	0.206381	0.0205208	-0.0291992	0.00578405	-0.0165422	0.123152	0.0897123	0.235015	0.105514
[truncated: 38 more columns]
