# Supplementary material for: Fatty acid metabolism shapes immune responses in chronic lymphocytic leukemia
Source: Biomark Res. 2025 Mar 12;13:42. doi: 10.1186/s40364-025-00753-7 (PMC11905569; doi:10.1186/s40364-025-00753-7)
Supplement: Supplementary file 3 — Supplementary Material 3: Table S2 [file 40364_2025_753_MOESM3_ESM.xlsx]

## Sheet: CIBERSORT-Results
Table S2. CIBERSORT results.
Mixture	B cells naive	B cells memory	Plasma cells	T cells CD8	T cells CD4 naive	T cells CD4 memory resting	T cells CD4 memory activated	T cells follicular helper	T cells regulatory (Tregs)	T cells gamma delta	NK cells resting	NK cells activated	Monocytes	Macrophages M0	Macrophages M1	Macrophages M2	Dendritic cells resting	Dendritic cells activated	Mast cells resting	Mast cells activated	Eosinophils	Neutrophils	P-value	Correlation	RMSE
DO223355	0.836833	0	0	0	0.0736596	0.00287228	0	0	0.0435463	0.00256057	0	0	0	0.0062528	0	0	0	0.00943412	0.00923178	0	0	0.0156098	0	0.441204	1.01498
DO223356	0.614806	0	0	0	0.0275666	0.115455	0	0.0387014	0.0174554	0.0417419	0	0.0458954	0	0.01396	0	0	0	0.00721565	0.0660475	0	0.00624093	0.00491447	0	0.359001	0.997386
DO223357	0.774171	0	0.0185374	0	0.0535816	0	0.00407361	0	0.0132431	0.0278472	0	0	0	0.0140723	0	0.00515236	0	0.00880418	0.0730639	0	0	0.00745348	0	0.53217	0.907772
DO223358	0.783231	0	0	0	0.118325	0	0	0	0.0684763	0	0	0	0.0104831	0.00238016	0	0	0	0.00818596	0	0	0	0.008918	0.001	0.344575	1.07652
DO223359	0.612321	0.287277	0.0193251	0	0	0.0113263	0	0.00204453	0.0120676	0.00433428	0	0.0178996	0	0.00884999	0	0	0	0.00885554	0	0	0.00298423	0.0127156	0	0.532495	0.939243
DO223360	0.455105	0.24887	0.015774	0	0.086836	0.0513225	0	0	0.0199892	0	0	0.0991437	0	0	0	0.0015059	0	0.008074	0	0	0	0.0133802	0	0.475219	0.928871
DO223361	0.614892	0	0.0158735	0	0.108624	0	0.0140737	0	0.0386551	0.0255591	0.0613581	0	0	0.000366504	0	0	0	0.012717	0.0831299	0	0.00422494	0.0205261	0	0.43108	0.94549
DO223362	0.857103	0	0.0152008	0	0.0458821	0	0	0.00259367	0.00572588	0.011409	0	0.00163902	0	0.0241753	0	0	0	0.00868213	0.001677	0	0.0203108	0.00560142	0	0.540516	0.931803
DO223363	0.647805	0.0761094	0	0	0.0736877	0	0.00522344	0	0.0212082	0.0496072	0.0871961	0	0	0.00411874	0	0	0	0.00934851	0.0184829	0	0.00174739	0.005465	0	0.541612	0.87803
DO223364	0.714342	0	0.00313731	0	0.108863	0	0.00246137	0	0.0659092	0	0.00113989	0	0.00515721	0.0143157	0	0	0	0.00918155	0.0696123	0	0	0.00588091	0	0.488846	0.926187
DO223365	0.742403	0	0	0	0.0969589	0	0.00541777	0	0.0353373	0.0280002	0.056868	0	0	0.00574719	0	0.000257989	0	0.0085699	0.0111103	0	0	0.00932958	0	0.547333	0.882103
DO223366	0.590038	0.101575	0.0539566	0.00465736	0	0.0747593	0	5.05537e-05	0.0222112	0	0	0.101807	0.0103668	0.00878859	0	0.0164684	0	0	0.00283816	0	0.00754903	0.00493358	0	0.527588	0.893264
DO223367	0.599786	0	0	0	0.115943	0	0.0124266	0	0.0457744	0.0431272	0.0862038	0	0	0.0116382	0	0	0	0.00712731	0.0456432	0	0.0235799	0.00874988	0	0.529639	0.864241
DO223368	0.808013	0	0	0	0.122976	0	0	0	0.021996	0.00193735	0.0135568	0	0	0.00507047	0	0	0	0.00911646	0.00898634	0	0	0.00834758	0.003	0.288265	1.13071
DO223369	0.527082	0	0	0	0.0682436	0	0	0	0.094296	0	0	0.146027	0.0190965	0.0164653	0	0	0	0.00515675	0.109775	0	0	0.0138585	0.001	0.336214	0.991392
DO223370	0.495684	0.210867	0	0	0.000211779	0.0263482	0	0.0334882	0.0458059	0	0	0.143155	0.0217654	0.00166622	0	0	0	0.00980231	0	0	0.011205	0	0.002	0.328548	1.04336
DO223371	0.805758	0	0	0	0.074722	0	0.0171202	0	0	0.0185892	0.0298275	0	0	0.0106411	0	0.01505	0	0.00738815	0.00952878	0	0.000239491	0.0111353	0	0.549212	0.898307
DO223372	0.718939	0	0	0	0.0345023	0.0011758	0	0.000534821	0.0410794	0	0	0.067354	0.00910992	0.0180721	0	0	0	0.00522064	0.0904265	0	0.0100402	0.00354534	0.033	0.177489	1.16215
DO223374	0.69319	0.0389517	0	0	0.0711805	0	0	0.00452149	0.0324694	0	0.130494	0	0	0	0	0.00875878	0	0.010356	0	0	0.00786937	0.00220946	0	0.487964	0.930734
DO223376	0.520098	0.121337	0.0122804	0	0.0793912	0	0	0.0106258	0.0307509	0	0	0.145348	0	0.00144554	0	0.0220037	0	0.00849719	0.0186481	0	0.0169184	0.0126563	0	0.482093	0.910984
DO223377	0.580035	0.183113	0	0	0.0489487	0.0511543	0.00149347	0.00451995	0	0	0.0922685	0	0.0079586	0.00732281	0	0	0	0.00964388	0	0.000308855	0.013059	0.00017356	0.002	0.32812	1.06099
DO223378	0.16258	0.544331	0	0	0.0286759	0.0706095	0	0.00711307	0.0224058	0	0	0.146927	0	0	0	0	0	0.00902538	0	0	0.00186453	0.00646759	0.001	0.338808	1.02479
DO223379	0.832181	0.00454627	0	0	0.0461151	0	0	0	0.0840218	0	0	0	0	0.00551518	0	0.00492526	0	0.0110559	0	0	0	0.01164	0	0.460874	0.997497
DO223380	0.736652	0.00474307	0	0	0.117231	0	0	0	0.0394621	0.00359064	0.0652262	0	0	0.00288194	0	0	0	0.00993659	0	0	0	0.0202762	0	0.524207	0.903712
DO223381	0.813688	0	0	0	0.0153245	0.0807925	0	0	0.070784	0	0	0	0.00204654	0.00540418	0	0	0	0.00641023	0	0	0	0.00554999	0	0.426377	1.01957
DO223382	0.762644	0	0	0	0.0681078	0.0982113	0	0.00495998	0.0243577	0.0275398	0	0	0	0.000475204	0	0	0	0.00777049	0	0	0	0.00593411	0.003	0.276927	1.11981
DO223383	0.463308	0.28146	0	0	0.101195	0	0	0.00380574	0.0749923	0	0	0.043242	0	0	0	0.00864506	0	0.0115505	0	0	0	0.0118016	0	0.395855	0.999945
DO223384	0.573813	0.119205	0	0	0.1251	0	0.0112267	0	0.0148799	0.00305115	0.0412791	0	0	0.00645989	0	0.0171871	0	0.00906018	0.0167432	0	0.048276	0.0137182	0	0.448957	0.943907
DO223385	0.861716	0	0.0316111	0	0.0335067	0	0	0.000943744	0.0158564	0.00364371	0	0.0107544	0	0.0198019	0	0	0	0.00721399	0.00662946	0	0	0.00832292	0	0.527644	0.952618
DO223387	0.75137	0	0	0	0.0399051	0.0832802	0	0	0.0465018	0	0	0.0330564	0	0	0	0.00703982	0	0.0118521	0.00070821	0	0.000492312	0.0257939	0.011	0.225064	1.15034
DO223388	0.920154	0	0	0	0.0210532	0	0	0	0.00475662	0.0125663	0	0.00989592	0	0.0144662	0	7.992e-05	0	0.00620488	0.00541666	0	0.000797149	0.00460936	0	0.548075	0.946802
DO223389	0.499404	0.245858	0	0	0.0551471	0.0432444	0	0	0.00248354	0.0521158	0	0.0618766	0	0	0	0.018567	0	0.00831847	0	0.0034514	0	0.00953358	0	0.510591	0.904559
DO223390	0.678011	0.103355	0	0	0.157859	0	0.00627457	0	0.0316208	0	0	0	0.00333063	0.000211526	0	0.00473117	0	0.0102198	0	0	0	0.00438594	0	0.573047	0.865795
DO223391	0.787835	0	0	0	0.03635	0	0.00591366	0	0.0729868	0	0.0706064	0	0	0.00935801	0	0	0	0.00931273	0	0	0	0.00763717	0	0.504547	0.93647
DO223392	0.833083	0	0	0	0	0.103023	0	0.00749646	0.0328722	0	0	0.004819	0	0.00357798	0	0	0	0.00948983	0	0	0	0.00563902	0.003	0.289165	1.14235
DO223393	0.518386	0.388046	0	0	0.0365157	0	0	0.0108639	0	0.00918895	0.0168315	0	0	0.00851933	0	0.00396406	0	0.00616607	0	0	0	0.00151867	0.002	0.310108	1.12859
DO223394	0.850866	0	0	0	0.0307538	0.0445899	0	0.00423148	0.0537473	0	0	0	0.00381719	0.00110614	0	0	0	0.00937725	0	0	0.000337726	0.0011732	0	0.387685	1.06989
DO223396	0.765087	0	0	0	0.0988036	0	0.01215	0	0	0.032962	0.0351791	0	0	0.0142571	0	0.0140176	0	0.0083178	0	0	0.0148816	0.00434406	0.003	0.281973	1.11106
DO223397	0.747709	0	0	0	0.0996468	0	0	0.00441341	0.00993172	0.0486963	0.0720242	0	0	0	0	0	0	0.0144335	0	0	0	0.00314468	0	0.457097	0.965914
DO223398	0.72833	0	0	0	0.0261706	0.109043	0	0.00479966	0.0177352	0.05087	0	0.0312844	0	0.00444907	0	0	0	0.00843544	0	0	0.0129587	0.00592409	0	0.388118	1.01655
DO223399	0.730854	0	0	0	0.149195	0	0	0	0.0509609	0	0	0	0	0.0136053	0	0	0	0.00828588	0.0263469	0	0.0132152	0.0075373	0	0.477753	0.942594
DO223400	0.72361	0	0	0	0.111855	0	0.0163136	0	0.0418495	0.00902082	0.0738517	0	0	0.00729126	0	0	0	0.00896662	0.00128075	0	0	0.00596137	0	0.474366	0.942291
DO223401	0.709629	0	0	0	0.100924	0	0	0	0.00997929	0.0456684	0.114742	0	0	0.00854058	0	0	0	0.00913584	0	0	0	0.00138076	0	0.362269	1.03038
DO223402	0.703063	0	0	0	0.0247588	0.0176505	0	0	0.0654731	0	0	0.0948431	0	0.0171324	0	0	0	0.0050733	0.0534976	0	0	0.0185084	0	0.388133	1.00467
DO223403	0.804147	0	0	0	0.124304	0	0.000262487	0	0.049894	0	0.000286522	0	0	0.00371499	0	0	0	0.00825839	0.000415097	0	0	0.00871671	0	0.403698	1.0364
DO223404	0.730465	0	0	0	0.125117	0.033715	0	0	0.060778	0.0234101	0	0	0	0.00367137	0	0	0	0.00615077	0	0	0	0.0166927	0	0.364423	1.03913
DO223406	0.588341	0.272593	0.00785361	0.0438546	0	0.00454857	3.74923e-05	0.000353982	0.0154563	0	0	0.0138264	0	0.0372155	0	0.00957274	0	0.00404853	0	0	0	0.00229738	0	0.437082	1.00921
DO223407	0.696738	0.0740634	0.0121175	0	0	0.0450904	0.018846	0	0	0.0593181	0.0564485	0	0	0.00817118	0	0	0	0.0104582	0	0	0	0.0187485	0	0.56762	0.868255
DO223408	0.819197	0	0.0122411	0	0.0263448	0.00293973	0	0	0.0662223	0	0	0.0291002	0	0.0093664	0	0.00384335	0	0.00794743	0	0	0.00921806	0.0135793	0	0.422674	1.0271
DO223409	0.855044	0	0	0	0.025192	0.0032116	0	0	0.0771036	0	0	0	0	0.00711906	0	0.00338242	0	0.00872112	0.00818504	0	0.00384436	0.00819637	0	0.549402	0.919191
DO223410	0.63216	0.0116542	0	0.0199603	0.09019	0	0.00564507	0	0.0697161	0	0.133769	0	0.00235855	0.00824062	0	0	0	0.00768711	0.0160828	0	0	0.0025362	0.003	0.288658	1.05954
DO223412	0.669079	0.121432	0	0	0.101284	0	0.00805809	0	0.0537378	0.00667949	0	0	0	0.00821691	0	0	0	0.0100202	0	0	0	0.0214929	0	0.519151	0.917536
DO223413	0.70269	0.168623	0.0212963	0	0	0.0531144	0	0.0022819	0.0197372	0	0.00692567	0.000230819	0	0.0134589	0	0	0	0.00338276	0	0	0	0.00825853	0	0.479287	0.987812
DO223414	0.763049	0	0	0	0	0.136399	0	0.0105607	0.032822	0	0	0.0261002	0	0	0	0.003115	0	0.0112519	0.0153877	0	0.00131506	0	0	0.42109	1.00219
DO223415	0.764479	0	0	0	0.109702	0	0.00499089	0	0.0413993	0	0.0657941	0	0	0.000399847	0	0	0	0.0101528	0	0	0	0.00308217	0	0.43511	0.991132
DO223416	0.45847	0.121217	0.0233082	0.0602818	0	0.0173818	0.00834636	0.0252166	0.0313528	0	0	0.122253	0	0.00815511	0	0.0146704	0	0.0072471	0	0	0.0814802	0.0206197	0	0.448958	0.923737
DO223417	0.714833	0	0	0	0.156354	0	0.00426006	0	0.062567	0	0.0368103	0	0	0.00172487	0	0	0	0.00715571	0	0	0	0.0162944	0.001	0.344155	1.04819
DO223418	0.731325	0	0	0	0.139099	0	0.00806329	0	0.058316	0.0177997	0	0	0	0.00713207	0	0	0	0.00843413	0.00698614	0	0	0.0228445	0	0.567621	0.861757
DO223419	0.613623	0.0561186	0.0576989	0	0.0836709	0	0.00776135	0	0.0416608	0	0.0743267	0	0	0.00257944	0	0.0160804	0	0.00956702	0.0231336	0	0	0.0137797	0	0.50229	0.910023
DO223420	0.871092	0	0	0	0	0.0811734	0	0	0.0169051	0.00297552	0	0	0	0.000925495	0	0.0054645	0	0.0111854	0	0	0	0.0102787	0	0.486306	0.987549
DO223421	0.268981	0.521226	0.0697218	0	0	0.0298391	0	0.0348197	0.0158692	0	0.00333549	0.00924275	0.00429384	0.00907582	0	0	0	0.0056244	0	0	0.0193059	0.00866491	0	0.507929	0.928348
DO223422	0.731326	0	0	0	0.0815022	0.0517597	0	0	0.0472739	0	0	0.0628644	0	0	0	0	0	0.00886159	0	0	0	0.0164126	0	0.43258	0.982734
DO223423	0.632967	0	0	0	0.150252	0	0.0152359	0	0.0653917	0.0311663	0.07073	0	0	0.0134772	0	0	0	0.00782084	0.00639035	0	0	0.00656873	0	0.524243	0.877414
DO223424	0.733355	0	0	0.0127535	0.110617	0	0.0263368	0	0.0172608	0.0151521	0.0173225	0.0156898	0	0.0010189	0	0.0273765	0	0.0103074	0	0	0	0.0128098	0	0.53382	0.891354
DO223425	0.685457	0	0.0109693	0.0136753	0.0588955	0	0.00247065	0	0.0641493	0	0	0	0	0.0114863	0	0.0208117	0	0.00915743	0.101062	0	0.00116433	0.0207021	0	0.406385	0.984126
DO223426	0.795184	0	0	0	0.039403	0.07843	0	0	0.00969024	0	0.0607876	0	0	0.000758804	0	0	0	0.00993841	0	0	0	0.00580755	0	0.391563	1.03928
DO223427	0.708329	0	0	0	0.0759586	0	0	0	0.112373	0	0	0.0393253	0	0.0189921	0	0	0	0.00898188	0.0212157	0	0	0.0148253	0	0.56289	0.859453
DO223428	0.733884	0	0	0	0.143324	0	0	0	0.0414822	0	0	0.0434201	0	0.012731	0	0	0	0.00485351	0.00631946	0	0	0.0139855	0	0.580956	0.849607
DO223429	0.810714	0	0	0	0.0584353	0	0.00838944	0	0.0385455	0	0.00507202	0	0	0.00118205	0	0.0161206	0	0.0105468	0.041649	0	0	0.00934529	0	0.498128	0.9492
DO223430	0.681989	0	0	0	0.169171	0	0	0	0.0728612	0	0.0062692	0	0	0.010076	0	0	0	0.00771132	0.0320122	0	0	0.0199095	0	0.546571	0.869027
DO223431	0.699558	0	0	0	0.0702325	0.0241356	0.00644909	0	0.0456893	0	0.0924681	0	0.0107099	0.00588186	0	0	0	0.0111618	0.0277294	0	0.00145528	0.00452911	0.018	0.213439	1.1308
DO223432	0.386147	0.414453	0	0	0	0.0840549	0	0.00510118	0	0.0167975	0	0.0309285	0	0.00960936	0	0	0	0.00490039	0	0	0.0336478	0.014361	0	0.400513	1.00613
DO223433	0.583955	0.0834364	0	0	0.158061	0	0.0289062	0	0.0177533	0.00235839	0.0678039	0	0	0	0	0.00324994	0	0.0115821	0.0240536	0	0	0.0188394	0	0.435643	0.950863
DO223434	0.648516	0	0.0372933	0.00377926	0	0.0337901	0	0	0.127174	0	0	0.0563381	0	0.0161188	0	0.01099	0	0.00729938	0.04304	0	0	0.0156617	0	0.532994	0.877425
DO223436	0.780658	0	0.00555614	0	0.122107	0	0.00784994	0	0.0376724	0	0.0193403	0	0	0.00643817	0	0	0	0.00918352	0	0	0	0.011194	0	0.583325	0.860991
DO223437	0.769013	0	0	0	0.0556692	0.0249474	0.000670681	0	0.0394328	0	0	0	0.00271024	0.014993	0	0	0	0.00696444	0.0713292	0	0	0.0142701	0	0.414084	1.00674
DO223438	0.691509	0	0	0	0.121841	0	0.00810565	0	0.0410371	0.0408152	0.0764546	0	0	0.00275316	0	0	0	0.0102591	0	1.44284e-05	0	0.00721012	0	0.495823	0.91557
DO223439	0.755063	0	0	0	0.0901112	0	0	0	0.08863	0	0.0365872	0	0	0.0103509	0	0.00221312	0	0.00762519	0	0	0	0.00941887	0	0.572969	0.862723
DO223440	0.460281	0.392968	0	0	0	0.0864002	0	0.00490276	0	0	0.0435962	0	0	0	0	0	0	0.00958025	0	0	0.0022716	0	0	0.508422	0.933273
DO223441	0.489386	0.272639	0	0	0.12928	0	0	0	0.0598804	0	0.0135022	0.00517395	0	0.00613288	0	0	0	0.00842066	0	5.56977e-05	0	0.0155292	0	0.524106	0.897678
DO223442	0.817038	0	0.0067523	0	0.0443745	0	0.0212596	0	0	0.0118917	0.0513298	0.00164137	0	0.00595905	0	0.0252152	0	0.00485819	0.00754527	0	0	0.00213487	0	0.514528	0.937171
DO223443	0.734318	0	0	0	0.0708679	0	0.0264194	0	0.0451019	0.0268942	0.068074	0	0	0.00508892	0	0	0	0.00850058	0	0	0	0.0147352	0	0.522359	0.902378
DO223444	0.514991	0.303298	0	0	0.0330185	0	0	0.00454891	0.0348997	0	0.0670066	0	0.0182389	0	0	0	0	0.0102413	0	0.00523699	0.00851995	0	0	0.376043	1.03818
DO223445	0.784514	0.0938282	0.047067	0.00315513	0	0	0	0.00527871	0.00770341	0	0	0.00431761	0	0.00869552	0	0.0129202	0	0.0018611	0	0.0278993	0	0.00275988	0	0.575315	0.907958
DO223446	0.559808	0.163861	0	0	0.177885	0	0.0124179	0	0.0267332	0.0270246	0.00190185	0	0	0	0	0.0096658	0	0.0106552	0.000193419	0	0	0.00985375	0	0.521984	0.894108
DO223447	0.813743	0	0	0	0.0384943	0	0	0	0.0339435	0.0137735	0.0753732	0	0	0.00371931	0	0	0	0.0101071	0	0	0	0.0108457	0	0.528938	0.922569
DO223448	0.402149	0.444683	0	0	0.0747347	0	0.00241244	0	0.0235299	0	0	0	0	0	0	0.0160252	0	0.00813998	0.0204758	0	0	0.00785016	0	0.524135	0.914215
DO223449	0.835768	0	0	0	0.0543253	0	0	0	0.0492275	0.0100506	0.02049	0	0	0.00918279	0	0.00915029	0	0.00724531	0	0	0	0.00456044	0	0.553852	0.906781
DO223451	0.861464	0	0	0	0.00231094	0.00945333	0.00142949	0	0.00355122	0.00314883	0.0211876	0.0285034	0	0.00252307	0	0.0278846	0	0.00298673	0.0058054	0	0.0156933	0.0140577	0.002	0.31719	1.12968
DO223452	0.622103	0.0934873	0	0.00644753	0.138755	0	0	0.00366202	0.08752	0	0.00225981	0	0.0157332	0.0125377	0	0	0	0.00838483	0	0	0	0.00911002	0	0.469283	0.941496
DO223453	0.53466	0.246244	0	0	0.0731147	0	0	0.00624996	0.0504965	0	0.0598023	0	0.0126597	0.000965358	0	0	0	0.00921438	0	0	0.00659297	0	0	0.370254	1.03297
DO223454	0.275515	0.606348	0	0.0228819	0.0402903	0	0.0060811	0.00698165	0.00548109	0	0	0	0	0	0	0.0134226	0	0.0108358	0	0	0.00904431	0.00311821	0	0.546707	0.899337
DO223455	0.571267	0.124845	0	0	0.134756	0	0.00369116	0	0.0536556	0.0803877	0	0	0	0.00895177	0	0	0	0.00803023	0	0	0.000438352	0.0139779	0	0.433322	0.962731
DO223456	0.653145	0.0651363	0	0	0.169912	0	0.0116435	0	0.0146425	0.0442181	0.0156954	0	0	0.000452912	0	0	0	0.0102753	0	0	0	0.0148791	0	0.552487	0.869432
DO223457	0.703534	0	0	0	0.158349	0	0	0	0.0956452	0	0	0	0.00373355	0.011675	0	0.00760507	0	0.00762744	0	0	0	0.0118313	0	0.436254	0.971997
DO223458	0.696551	0	0	0	0.15385	0	0.00758542	0	0.01139	0.0567654	0.0394994	0	0	0.00734604	0	0	0	0.00895272	0.00374761	0	0	0.0143132	0	0.585865	0.835466
DO223459	0.701776	0.153324	0	0.025645	0.0318856	0	0.00309282	0	0.0360017	0	0	0	0	0	0	0.0120794	0	0.0100493	0	0	0	0.026146	0	0.544989	0.91234
DO223460	0.59498	0.227662	0	0.0135692	0.0305366	0	0	0.00333448	0.0303501	0	0	0.040218	0	0.00499909	0	0.0352208	0	0.00701962	0.00554833	0	0	0.00656134	0	0.450313	0.982184
DO223462	0.896891	0	0.00702128	0	0.0101424	0.0299702	0	0.00188278	0.0140717	0	0	0.0026191	0	0.0170102	0	0.00414336	0	0.00421296	0.00305599	0	0	0.0089794	0	0.390476	1.09007
DO223463	0.786891	0	0.0186821	0	0.0719264	0	0	0	0.0707845	0	0	0.0104732	0	0.0101169	0	0.00585978	0	0.00783943	0	0	0.00896361	0.00846292	0	0.490487	0.955765
DO223464	0.658017	0.0434788	0.0169891	0.0059609	0	0.0270569	0	0.119663	0.0163599	0	0	0.0478947	0.00245957	0.00966074	0	0.0305413	0	0.00850937	0	0	0.0132286	0.00018017	0	0.422416	0.978999
DO223465	0.577275	0.174464	0.00555736	0.0422354	0.0516698	0	0	0.0248079	0.0222251	0	0	0.0643812	0	0.0231046	0	0	0	0.00626762	0	0	0	0.0080116	0	0.423628	0.985837
DO223466	0.707485	0	0	0	0	0.149341	0	0.0102932	0.0652234	0	0.0275811	0	0.0247713	0.00764338	0	0	0	0	0.00746153	0	0.000200115	0	0.007	0.250612	1.11228
DO223467	0.678808	0	0	0	0.120717	0	0.00600437	0	0.053022	0.0414669	0.0760095	0	0	0.00427134	0	0	0	0.00801546	0	0	0	0.011685	0	0.509521	0.900619
DO223468	0.751773	0	0	0	0.0986617	0	0.0319224	0	0.0300202	0	0.0698796	0	0	0.00144513	0	0.00275489	0	0.00865762	0	0	0	0.00488527	0	0.502123	0.926171
DO223469	0.0549446	0.65273	0	0.135429	0	0.00208375	0	0	0.0191475	0	0	0	0.119006	0	0	0	0	0.00546736	0	0.00749581	0.00369624	0	0	0.563416	0.841095
DO223470	0.670128	0.0135261	0	0	0.0943234	0	0.00657201	0	0.0492797	0.0378808	0	0.019849	0	0.00998974	0	0.0177633	0	0.00780615	0.0199219	0	0.0398442	0.013116	0	0.459119	0.939648
DO223471	0.814835	0	0	0	0.102909	0.00463307	0.00203542	0	0.0405832	0.00871327	0	0	0	0.00452535	0	0	0	0.00881939	0.00794332	0	0.000479425	0.00452358	0	0.367175	1.07059
DO223472	0.495053	0.267325	0	0	0.133684	0	0.00514025	0	0.0358867	0	0.0421029	0	0	0	0	0	0	0.00948332	0	0.000466149	0.00636511	0.00449384	0	0.414286	0.991062
DO223473	0.614146	0	0	0	0.0539767	0.0481754	0	0.00106835	0.0590286	0	0	0.0999531	0	0.016359	0	0	0	0.00555609	0.0879335	0	0	0.013803	0	0.439	0.938554
DO223474	0.689808	0	0	0	0	0.077752	0	0.00509627	0.070814	0	0	0.0936853	0	0.00718936	0	0.00380178	0	0.00753161	0.0332184	0	0	0.0111028	0.007	0.252111	1.10293
DO223475	0.758548	0	0.00867318	0	0.0555976	0	0.0115078	0	0.0185047	0	0.0896566	0	0	0.0028918	0	0	0	0.0111177	0.0392617	0	5.01239e-06	0.00423609	0.002	0.306586	1.09085
DO223476	0.795038	0	0	0	0.0518778	0.0374104	0.00184778	0	0.0218896	0	0.0569893	0	0	0	0	0.0207767	0	0.0124578	0	0	0.0017122	0	0	0.458836	0.979837
DO223477	0.32455	0.458643	0	0	0.120665	0	0.00689494	0	0.0391858	0.00742227	0	0	0	0.00341382	0	0.0122308	0	0.00704769	0	0	0.012433	0.00751422	0	0.484087	0.931285
DO223478	0.8119	0	0	0	0.103195	0	0	0	0.047964	0	0.00794248	0	0.0044051	0.00318926	0	0	0	0.00815169	0	0	0	0.0132519	0.002	0.32673	1.10271
DO223479	0.576211	0.253283	0	0	0.0896732	0	0.0020144	0.00428503	0.0317249	0	0.0224266	0	0	0.000648345	0	0	0	0.0118907	0.00314932	0	0.00469313	0	0	0.529426	0.913251
DO223480	0.85314	0	0	0	0.00807141	0.0718875	0	0	0.0289917	0	0.0105212	0	0	0.00416088	0	0.00111776	0	0.009587	0.00771942	0	0.000760251	0.00404329	0.002	0.32644	1.12077
DO223481	0.574595	0	0	0	0	0.0937443	0	0.00875799	0.118567	0	0	0.167036	0	0.0113053	0	0.00142834	0	0.00445485	0	0	0.00487899	0.0152313	0.001	0.337596	1.01275
DO223483	0.788189	0.0109328	0.00789636	0.0166589	0.00469502	0	0.0010285	0.0879745	0.0050487	0	0	0.0200258	0	0.032043	0	0.0122907	0	0.0094077	0.001975	0	0	0.00183357	0	0.40148	1.03268
DO223484	0.876107	0	0	0	0	0.0316389	0	0	0.0166271	0	0.0359181	0	0	0.0051905	0	0.00841566	0	0.00956775	0.00746031	0	0.00446874	0.00460553	0	0.589674	0.883219
DO223485	0.706334	0	0.00150105	0	0	0.120631	0	0.00469818	0.0234841	0	0	0.0998601	0	0.00823561	0	0.0119195	0	0.0089488	0	0	0.00587984	0.00850782	0	0.538567	0.882019
DO223486	0.512478	0.261909	0	0	0.0836616	0.0148691	0.00802366	0	0.0419332	0	0.0497788	0	0	0.00528408	0	0	0	0.0129232	0	0	0	0.00914016	0	0.456229	0.958997
DO223487	0.449809	0	0	0.287238	0	0	0.0153869	0	0.024611	0	0	0.10693	0.056748	0.0150753	0	0	0	0.00634487	0.00012339	0	0	0.0377337	0	0.390944	0.949065
DO223489	0.69313	0.162388	0	0	0	0.0397416	0	0.00529238	0.0342152	0	0.0352627	0	0	0.00461252	0	0	0	0.010942	0	0	0	0.0144156	0	0.509981	0.944982
DO223490	0.605383	0	0	0	0.158192	0	0	0	0.0220957	0.0301473	0.0366588	0	0	0.0141401	0	0	0	0.00914945	0.0557889	0	0.0592285	0.00921659	0	0.373492	0.982559
DO223491	0.505007	0.289113	0	0	0.0886425	0	0.00167041	0	0	0.0455154	0.0524654	0	0	0	0	0	0	0.0118052	0	0	0.00319186	0.00258921	0	0.519144	0.908873
DO223492	0.443112	0.333404	0	0	0.125935	0	0.00402327	0	0.0104419	0.0146919	0.0523968	0	0	0.00166302	0	0.000469783	0	0.00988399	0	0	0	0.00397926	0	0.454102	0.958913
DO223493	0.562689	0.0263397	0.00627172	0	0.145528	0	0.0111881	0	0.0419714	0.0421706	0.0885664	0	0	0.00712759	0	0	0	0.0112748	0.032523	0	0.0103258	0.0140236	0	0.45389	0.922109
DO223494	0.678649	0.0961072	0.0109595	0.0176454	0.133845	0	0	0	0.00926538	0	0	0.0341852	0.00100979	0.00619205	0	0	0	0.00194601	0	0	0.00495632	0.00523892	0	0.48078	0.952653
DO223495	0.710189	0	0.0217717	0	0.0174193	0.0102475	0	0	0.067416	0	0	0.0414912	0	0.0182233	0	0	0	0.00784719	0.0970206	0	0	0.00837363	0	0.480427	0.934465
DO223496	0.84682	0	0	0	0	0.106223	0	0.00308562	0.0162933	0.00772529	0	0	0	0	0	0	0	0.0101327	0.00263665	0	0	0.007083	0	0.564029	0.901233
DO223497	0.516005	0.210376	0	0	0.13181	0	0	0	0.0215935	0.0658066	0	0.032484	0	0.0023454	0	0	0	0.0086885	0	0	0	0.0108907	0	0.547037	0.870286
DO223498	0.736483	0.0903241	0	0	0.0702004	0.0177271	0	0	0.00677108	0	0	0.0398402	0	0.00277121	0	0	0	0.00799438	0	0	0	0.0278888	0	0.56669	0.884817
DO223499	0.617764	0.117363	0	0	0.0499776	0	0.0142647	0	0.0213848	0	0.0601896	0	0	0.012787	0	3.48096e-05	0	0.00866194	0.0878315	0	0.00027166	0.00946957	0	0.385422	1.0059
DO223500	0.533067	0.305562	0	0	0	0.0749224	0	0.00498723	0.0149969	0.0140228	0	0.0218356	0	0	0	0.00581655	0	0.0103138	0	0	0.00268099	0.0117949	0	0.522497	0.919336
DO223501	0.797097	0	0	0	0.0190429	0.0305044	0	0	0.0180029	0.0310257	0	0.0128167	0	0	0	0.00349772	0	0.0114079	0	0.00789591	0	0.0687087	0	0.552176	0.893922
DO223502	0.691966	0	0	0	0.110557	0	0	0	0.0908296	0	0	0.0668636	0	0.00961494	0	0	0	0.00798792	0	0	0	0.0221808	0	0.549413	0.869619
DO223503	0.762947	0	0	0	0.0916633	0	0	0.00400227	0.0320338	0.00846558	0.0878916	0	0	0.0016986	0	0	0	0.0101112	0	0	0	0.00118713	0.002	0.320216	1.084
DO223504	0.791509	0	0	0	0.121385	0.00142899	0.00465215	0	0.0406816	0.000431724	0.0127507	0	0	0.00815486	0	0	0	0.0125866	0	0	0	0.00641988	0	0.403443	1.02967
DO223505	0.759875	0	0	0	0.0867628	0	0	0	0.0814616	0	0	0.0115406	0	0.00615298	0	0.0056189	0	0.00810682	0.0191764	0	0	0.0213048	0	0.453556	0.97316
DO223506	0.746364	0.00677651	0	0	0.121184	0	0.00700677	0	0.0539812	0	0.0282178	0	0	0.011153	0	0	0	0.013964	0	0	0	0.0113521	0	0.489993	0.938527
DO223507	0.845575	0	0	0	0	0.0371093	0	0.00394881	0.0490907	0	0	0.00869218	0	0.00778716	0	0	0	0.0101066	0.0295162	0	0	0.0081737	0	0.393881	1.05862
DO223508	0.76409	0	0	0	0.0878725	0	0.00884583	0	0.0785258	0	0.0197383	0	0	0.00764552	0	0.0112391	0	0.00771726	0.00682449	0	0	0.00750145	0	0.562757	0.874472
DO223509	0.679253	0	0	0	0.00604296	0.0737668	0	0.011425	0.0799274	0	0	0.121712	0	0.00806898	0	0	0	0.00595466	0	0	0.000981226	0.0128684	0	0.359863	1.02457
DO223510	0.307553	0.526303	0	0	0.0474347	0.0487778	0	0.00921062	0	0.0151162	0	0.0160926	0	0	0	0.00740119	0	0.014063	0	0	0	0.00804774	0	0.536237	0.896547
DO223511	0.602095	0.309033	0	0	0.00213085	0.00566758	0	0.00449337	0.0170421	0.00953553	0	0.00372466	0	0.000344635	0	0.0161179	0	0.0101282	0	0	0	0.0196872	0	0.512973	0.955272
DO223512	0.729968	0	0.00909933	0	0.122572	0	0	0	0.0473271	0.0371105	0.0119866	0	0	0	0	0.00333372	0	0.00978495	0	0	0	0.0288187	0	0.459584	0.960698
DO223514	0.529511	0.0907558	0	0	0.146861	0	0.00623102	0	0.0519721	0.0355595	0.106137	0	0	0.00150142	0	0	0	0.00959177	0.00482932	0	0	0.0170496	0	0.461376	0.922108
DO223515	0.606832	0.167638	0	0	0.0982593	0	0.00819272	0	0.0032164	0.037637	0.0544736	0	0	0.00588752	0	0	0	0.0105281	0	0	0	0.00733572	0	0.465068	0.956274
DO223518	0.789222	0	0	0	0.0946297	0	0.000978617	0	0.0693072	0	0	0	0	0.00866957	0	0.00861688	0	0.00812208	0.00696755	0	0	0.0134865	0	0.528098	0.91653
DO223519	0.0767869	0.756228	0	0	0.0472078	0.0126815	0	0.00608937	0.00651325	0	0.053849	0	0	0.00101148	0	0.0104464	0	0.00753939	0	0	0.0164897	0.00515758	0	0.430022	0.983351
DO223521	0.608742	0.207048	0.00649148	0	0.0667043	0	0	0	0.0494396	0	0.00412621	0	0	0.0132561	0	0.00373028	0	0.00903681	0	0	0.0086414	0.0227841	0	0.455739	0.979282
DO223522	0.322695	0.568051	0.00495607	0	0.0230909	0	0.00647919	0	0.019572	0	0	0	0	0	0	0.0207104	0	0.0112858	0.0190693	0	0	0.00409039	0	0.545106	0.9052
DO223524	0.809587	0	0	0	0.0294177	0	1.36041e-05	0	0.0236425	0	0.115939	0	0	0.000128528	0	0	0	0.0108166	0	0	0.00931267	0.00114301	0	0.373712	1.06003
DO223525	0.79419	0	0	0	0.106109	0	0.00684997	0	0.0517425	0	0.0122027	0	0.00958071	0.00486171	0	0	0	0.0118402	0	0	0.00262256	0	0.003	0.282654	1.12871
DO223526	0.801893	0	0	0	0.0649099	0.00287172	0	0	0.0398408	0	0.0694902	0	0	0	0	0	0	0.0100334	0	0	0.00923358	0.00172783	0	0.417229	1.0203
DO223528	0.752356	0	0.0239251	0	0.104746	0	0	0.00603151	0.0646609	0	0	0.0228647	0	0	0	0.0084002	0	0.0103151	0	0.00192078	0.00478024	0	0	0.480689	0.954704
DO223529	0.0103564	0.688837	0.0151887	0	0	0.0157648	0	0.0119921	0.0257091	0	0	0.126319	0	0.0124116	0	0.0182585	0	0.00570081	0.0501652	0	0.00222565	0.0170709	0	0.489943	0.902445
DO223530	0.776612	0	0	0	0.0414418	0.0364071	0	0	0.0309273	0	0	0.027515	0	0.0142331	0	0	0	0.00892666	0.0430305	0	0	0.0209066	0	0.434438	0.992684
DO223531	0.490426	0.347939	0	0	0.0743145	0	0	0.00939547	0.0424325	0	0	0.000539904	0	0	0	0.0148171	0	0.0110577	0	0	0.0090772	0	0	0.544088	0.897849
DO223532	0.747783	0	0	0	0.0281754	0.00696171	0	0	0.0734316	0	0	0.0569917	0	0.0171323	0	0	0	0.00792072	0.0448321	0	0.000146052	0.0166253	0	0.486792	0.937363
DO223533	0.808459	0	0	0	0.0620235	0	0	0	0.0489025	0.0334503	0.0130281	0	0	0.00626061	0	0.00274836	0	0.00969934	0	0	0.00415263	0.0112753	0	0.557811	0.893314
DO223534	0.721338	0	0	0	0.160501	0	0.00643218	0	0.0462106	0.00705418	0.00927748	0	0	0	0	0.00711598	0	0.00943484	0.00986577	0	0	0.0227695	0	0.508092	0.913757
DO223535	0.747428	0	0	0	0.0926603	0	0.00317883	0	0.0347533	0.0110889	0.0923667	0	0	0.00353558	0	0	0	0.00807711	0	0	0	0.00691089	0	0.433076	0.985936
DO223536	0.798673	0	0	0	0.0114231	0.0180714	0	0	0.0850525	0	0	0.0174634	0	0.010234	0	0.00920538	0	0.00666296	0.0335394	0	0	0.00967474	0	0.501128	0.942816
DO223537	0.724476	0	0	0	0.063322	0	0	0	0.111971	0.00365738	0	0.0607254	0	0.00872388	0	0	0	0.00636898	0	0	0	0.0207559	0	0.542261	0.884365
DO223538	0.764367	0	0	0	0.0454491	0.0570441	0.00173985	0	0.00967491	0.0492478	0.0457029	0	0	0.00333245	0	0	0	0.0101881	0	0	0	0.0132542	0	0.511747	0.922099
DO223539	0.763612	0	0	0	0.0187218	0.0520686	0	0.00665844	0.0545112	0	0	0.0573276	0	0.00647674	0	0.00644042	0	0.00691451	0.00585359	0	0	0.0214151	0	0.387344	1.02987
DO223540	0.796552	0	0	0	0.101537	0	0.0091198	0	0.0542663	0	0	0	0.00233228	0.0125901	0	0	0	0.00923727	0	0	0	0.0143654	0	0.573082	0.874954
DO223541	0.697158	0.163584	0	0	0.0501173	0.000371738	0.0023084	0	0.0334272	0	0.0342139	0	0	0	0	0	0	0.0113836	0.00561915	0	0.00181689	0	0	0.445691	1.00732
DO223542	0.417469	0.283526	0	0	0.0896862	0	0.0172944	0	0.0187474	0.0192715	0.0547734	0	0	0.0112171	0	0	0	0.00783216	0.0681047	0	0	0.012078	0	0.455932	0.932417
DO223543	0.504283	0.104721	0	0	0.151226	0	0.0333134	0	0.0358777	0.0331774	0.0979921	0	0	0.00416867	0	0	0	0.00888213	0.0112734	0	0	0.0150853	0	0.434598	0.937652
DO223544	0.523349	0.161385	0	0	0.133277	0	0.012417	0	0.0374101	0.0124595	0	0	0	0	0	0.0294775	0	0.00906486	0.0744242	0	0.000189753	0.00654539	0	0.557998	0.84969
DO223545	0.808808	0	0	0	0.106031	0	0.00340139	0	0.0409611	0	0.00942693	0	0.00240259	0.0115697	0	0.00279301	0	0.00868089	0	0	0	0.0059259	0	0.533771	0.917826
DO223546	0.716587	0	0.00229072	0	0.0472875	0	0.000522426	0	0.0621983	0	0	0.0579718	0	0.0073386	0	0.019865	0	0.00862202	0.0627528	0	0	0.0145637	0	0.540003	0.880011
DO223548	0.653589	0	0.0294346	0	0.0275824	0.0034568	0	0.0097365	0.0757499	0	0	0.140598	0	0.0151261	0	0.0189459	0	0.00646087	0.00546963	0	0	0.0138497	0	0.569489	0.847575
DO223550	0.731879	0.0176604	0	0	0.0877214	0	0	0	0.0556331	0	0	0.0319104	0	0.0129473	0	0.00517165	0	0.00857409	0.0274392	0	0	0.0210637	0	0.604867	0.826929
DO223551	0.481292	0.221695	0	0	0.115418	0	0.0104438	0	0.0436392	0.0444164	0.0478563	0	0	0.00339243	0	0.00165769	0	0.00843787	0.00266725	0	0	0.0190838	0	0.551105	0.859586
DO223552	0.450002	0.347606	0	0	0	0.105023	0	0.0265454	0.0284856	0	0.00350811	0.00583758	0	0	0	0.015249	0	0.00953416	0	0	0	0.00820993	0	0.42876	0.986711
DO223553	0.815707	0	0.0240003	0	0	0.0346975	0	0	0.04836	0	0	0.0559968	0	0.000132817	0	0.00131307	0	0.00891955	0	0	0	0.0108729	0	0.564253	0.896397
DO223554	0.611859	0.0528061	0	0	0.0863599	0	0	0	0.0793794	0.0487125	0	0.0726884	0	0.0187574	0	0.0045359	0	0.00722106	0	0	0	0.0176808	0	0.55044	0.859717
DO223555	0.851492	0	0.00737334	0	0.0326314	0	0.00429621	0	0.0338393	0	0.0248669	0	0	0	0	0.00762362	0	0.00848971	0.022571	0	0	0.00681638	0	0.533568	0.933857
DO223557	0.799621	0	0	0	0.0430351	0.0571388	0	0.00265958	0.0181435	0	0	0.0554113	0	0.00752581	0	0	0	0.00533783	0.00646741	0	0	0.00465971	0.002	0.313343	1.10619
DO51966	0.123984	0.766236	0	0	0.0214622	0	0	0.0285155	0	0.00353637	0	0.0121224	0	0.0106273	0	0	0	0.00721352	0	0	0.0228761	0.00342654	0	0.436829	0.999077
DO51967	0.842625	0	0	0	0.0164522	0.00646636	0.00886691	0	0.0524758	0.00985528	0.0217134	0	0	0.0146757	0	0	0	0.0101673	0	0	0.00684579	0.00985622	0	0.582827	0.878519
DO51968	0.704047	0.00354926	0	0	0.145815	0	0.00837746	0	0.072528	0	0.0330538	0	0.000949986	0.0108603	0	0.000862133	0	0.00985234	0	0	0	0.0101047	0	0.529282	0.890916
DO51969	0.800395	0	0	0	0.0701625	0.00452006	0	0	0.0733772	0	0	0.0224928	0	0.00762767	0	0	0	0.00726519	0	0	0	0.0141593	0	0.379662	1.05361
DO51970	0.498359	0.213539	0.00222964	0	0.137006	0	0	0	0.0610542	0	0	0.0445	0	0	0	0	0	0.00937889	0.00508737	0	0	0.0288455	0	0.484434	0.921391
DO51971	0.735295	0	0	0	0.0318243	0	0	0.00761418	0.090442	0	0	0.102939	0.0119295	0.00408587	0	0	0	0.00677471	0	0	0	0.0090957	0.003	0.289567	1.09837
DO51972	0.70516	0	0	0	0.140324	0	0	0	0.0841271	0	0.0361036	0	0.0049951	0.0101021	0	0	0	0.00840738	0	0	0	0.0107808	0	0.45241	0.957415
DO51973	0.844783	0	0	0	0.0390612	0	0.00823924	0.000336238	0.00359366	0	0	0.0299664	0	0.00729829	0	0.00859086	0	0.0100765	0.0171068	0	0.0267849	0.00416262	0.008	0.24736	1.17694
DO51974	0.717328	0	0	0	0.113558	0	0.00542262	0	0.0379382	0.0289245	0.0774465	0	0	0.00355543	0	0	0	0.00913017	0	0.00391144	6.02423e-05	0.00272453	0	0.50658	0.913094
DO51975	0.809499	0	0	0	0.0108587	0.0840022	0.00356316	0	0.0167128	0.0152522	0.0278831	0	0	0.00466321	0	0.00605221	0	0.010665	0.00183624	0	0.00286446	0.00614775	0	0.487966	0.959344
DO51976	0.780333	0	0	0	0.0981612	0	0.0036745	0	0.0643111	0	0.033728	0	0	0.00456741	0	0	0	0.00888188	0	0	0	0.0063426	0.001	0.336215	1.08009
DO51977	0.498127	0.337886	0	0	0.0904152	0.00737908	0.00327515	0.00234945	0	0	0.0421994	0	0	0.000150249	0	0	0	0.01103	0	0	0.0071888	0	0	0.472101	0.963106
DO51978	0.665163	0.088309	0	0	0.123329	0	0.00977284	0	0.0211822	0	0.050234	0	0	0.010443	0	0	0	0.00954799	0.00350251	0	0.00909714	0.00941951	0	0.415489	0.9954
DO51979	0.710279	0	0	0	0.118339	0	0.00793138	0	0.0467137	0.025393	0.0659957	0	0	0.00960458	0	0	0	0.0083905	0	0	0.00103055	0.00632336	0	0.427188	0.978166
DO51980	0.738547	0	0	0	0.0170407	0.0365195	0	0.0303647	0.0829003	0	0	0.0684704	0	0.0124344	0	0	0	0	0	0	0.00209531	0.0116279	0.003	0.304053	1.08783
DO51981	0.29265	0.569222	0	0	0.053024	0.0199098	0	0.00647253	0	0	0.0392255	0	0	0	0	0	0	0.0094917	0	0	0.00131706	0.00868776	0	0.601347	0.839356
DO51982	0.572043	0.0915738	0	0	0.123422	0	0.00692505	0	0.0435859	0.0186905	0.121956	0	0	0.00545	0	0	0	0.00861218	0	0	0	0.00774171	0	0.48081	0.916386
DO51983	0.747018	0	0	0.0924982	0.0657575	0	0.0029247	0	0.0580647	0	0.0133084	0	0	0.00564342	0	0	0	0.00875255	0	0	0	0.00603209	0	0.447268	0.976751
DO51984	0.590778	0.0511117	0	0	0.0975961	0	0.0234812	0	0.0303424	0.0217943	0.0559317	0	0	0.00102146	0	0.0163032	0	0.014294	0.0734544	0	0	0.0238918	0	0.500774	0.891308
DO51985	0.640109	0.080466	0	0	0.108666	0	0	0.00428094	0.0428503	0	0.10527	0	0	0	0	0	0	0.011838	0	0	0.00652031	0	0.003	0.287445	1.08464
DO51986	0.503611	0.253716	0	0.0121704	0.113373	0	0.00318797	0.00497031	0.00981594	0	0.050561	0	0	0.006752	0	0.000428021	0	0.0101335	0	0	0.0131825	0.0180985	0.003	0.297036	1.07851
DO51987	0.843497	0	0	0	0.021059	0.0534205	0	0	0.0342178	0	0.0140908	0	0	0.0106216	0	0	0	0.00928824	0.00702347	0	0.00181733	0.00496457	0.002	0.312286	1.12712
DO51988	0.821737	0	0	0	0.0703116	0	0	0	0.0360341	0.000385978	0.0407974	0	0	0.010696	0	0.000916555	0	0.00971677	0	0	0	0.00940425	0	0.49869	0.954685
DO51989	0.805053	0	0	0	0.0222774	0.0538505	0	0.0050528	0.0213902	0	0.0659062	0	0	0.00857967	0	0	0	0.00932345	0.00404558	0	0	0.00452112	0.002	0.310595	1.10863
DO51990	0.869369	0	0	0	0.023975	0	0.00613729	0	0.0084125	0.0109699	0.0304757	0	0	0.0106115	0	0.00583902	0	0.00539338	0.0158521	0	0.00483837	0.00812603	0	0.426106	1.03988
DO51991	0.806677	0	0	0	0.0515443	0	0	0.00821434	0.0408876	0	0	0.0295019	0	0	0	0.0021102	0	0.0107279	0.0385218	0	0.0118149	0	0	0.356526	1.07236
DO51992	0.68005	0	0	0	0.164344	0	0.00310861	0	0.0468011	0	0.0474846	0	0.00378637	0.0122142	0	0	0	0.00665346	0.0355575	0	0	0	0.019	0.212309	1.12638
DO51993	0.56784	0.206521	0	0	0.0721436	0	0.00458558	0.00297851	0.0287974	0	0	0.0399542	0.0186406	0.00471714	0	0	0	0.012402	0.0285555	0	0.00672322	0.00614095	0.027	0.1945	1.16172
DO51994	0.508675	0.235115	0	0	0.0911314	0	0	0.00455994	0.0522447	0	0	0.076764	0	0	0	0	0	0.00848556	0.00802522	0	0.00230875	0.0126903	0	0.37749	1.01622
DO51995	0.669049	0.0575511	0	0	0.123926	0	0.0100311	0.0017217	0.0407962	0	0.0669971	0	0	0.00821544	0	0	0	0.011823	0	0	0.0098893	0	0	0.416912	0.987652
DO51996	0.709713	0.00553623	0	0.0197391	0.0794837	0	0.00240832	0.00674917	0.0395048	0	0.0824889	0	0.0123854	0.010495	0	0	0	0.0117037	0.00390364	0	0.0158891	0	0.001	0.341011	1.0455
DO51998	0.257992	0.563292	0	0	0.0901248	0.00172333	0.00392797	0	0.00624016	0	0.0649757	0	0	0	0	0	0	0.00951595	0	0	0.00220833	0	0	0.435596	0.980296
DO52000	0.509874	0.28166	0	0	0.098659	0	0.00369028	0.00261197	0.0230678	0	0.0594688	0	0.00299209	0.00390867	0	0	0	0.00986374	0	0	0.000355646	0.00384827	0	0.412932	1.00039
DO52002	0.501375	0.059427	0.0129033	0	0.104153	0	0.0515417	0	0.0445391	0.0347232	0.0924786	0	0	0.00521404	0	0.00279892	0	0.0083115	0.0622452	0	0	0.02029	0	0.507925	0.873896
DO52003	0.738911	0	0	0	0.0757272	0	0	0	0.0604796	0	0	0.0233848	0.0137789	0.0130881	0	0	0	0.00926162	0.0480641	0	0.0115399	0.00576495	0.002	0.305773	1.08107
DO52004	0.768964	0.107931	0.0368591	0	0	0.0274208	0	0.00438754	0.00719358	0.00905774	0	0	0	0.0122424	0	0	0	0.00940103	0.00202616	0	0.00415864	0.010358	0	0.560618	0.91884
DO52006	0.213977	0.499544	0	0.0317703	0.109623	0	0.00635155	0.00599061	0.0234816	0	0.0535679	0	0	0.0148159	0	0.0106496	0	0.00608451	0	0	0.0241442	0	0.003	0.288309	1.05679
DO52007	0.836324	0	0	0	0.0331113	0	0	0.00763916	0.0743344	0	0	0.0116751	0	0.0161554	0	0	0	0.00991862	0.00289951	0	0.00794229	0	0.03	0.189714	1.22021
DO52008	0.783637	0	0	0	0	0.122628	0.00259191	0	0.0499253	0	0	0.0231505	0	0.00397259	0	0	0	0.0108283	0.00137826	0	0.00188829	0	0	0.382988	1.04327
DO52010	0.648484	0	0	0	0	0.196415	0.00210693	0.00559952	0	0	0.0912185	0	0.0102692	0.00583532	0	0.0175784	0	0.00779984	0.00882126	0	0.00561307	0.000258393	0	0.394554	0.982137
DO52011	0.843904	0	0	0	0.0285282	0.0271912	0	0	0.0683628	0	0.00451139	0	0.00607079	0.0044422	0	0	0	0.00848985	0	0	0	0.00849991	0	0.368416	1.08244
DO52013	0.784711	0	0	0	0.061578	0	0.00724506	0	0.0402657	0	0.0863428	0	0	0.00415188	0	0	0	0.00964165	0	0.00140668	0	0.00465723	0	0.486909	0.951472
DO52014	0.788827	0	0	0	0.0813283	0	0.00441649	0	0.0430644	0.0191606	0.0438169	0	0	0.00323589	0	0	0	0.00830157	0	0	0	0.00784856	0	0.400213	1.02992
DO52016	0.675093	0	0	0	0.0811271	0	0.0137569	0	0.108957	0	0.0789445	0	0	0.017	0	0	0	0.00895464	0.00448339	0	0.00692364	0.00475989	0	0.464422	0.936243
DO52017	0.729742	0.0866918	0.0116005	0	0.0473095	0.0425298	0	0.00665918	0.0353762	0.00772885	0	0	0	0.00280696	0	0	0	0.0137806	0	0	0	0.0157747	0	0.497075	0.952345
DO52697	0.764532	0.00264345	0.0190612	0	0.0568969	0	0	0.011975	0.059565	0	0	0.0443387	0	0.0120578	0	0	0	0.0107572	0.00549957	0	0	0.0126733	0	0.532843	0.908379
DO52698	0.834948	0	0.0159937	0	0	0.0272958	0	0.0439077	0.0101565	0	0	0.000743251	0	0.0148763	0	0.0140386	0	0.00787012	0	0.00780185	0.0162291	0.00613851	0	0.505482	0.95706
DO52699	0.583352	0.074346	0	0	0.147598	0	0.00656363	0	0.0458148	0.0665768	0.0462941	0	0	0	0	0	0	0.012631	0	0	0	0.0168228	0	0.511484	0.890838
DO52700	0.744502	0.0541623	0	0	0.0407643	0.0045564	0.00542453	0	0.0169794	0.0217925	0.0833311	0	0	0.00404279	0	0	0	0.0120155	0	0	0	0.0124292	0	0.510972	0.929942
DO52701	0.530418	0.23507	0	0	0.0586464	0.0148237	0.00367386	0	0.0159182	0.020317	0.0776476	0	0	0.00251572	0	0.00645482	0	0.009332	0.0099666	0	0	0.0152163	0	0.442192	0.967585
DO52702	0.831507	0	0.0125818	0	0.0404668	0	0	0	0.0139757	0	0.0197076	0	0	0.0136184	0	0	0	0.0107378	0.0352738	0	0	0.0221316	0	0.556559	0.903391
DO52703	0.902944	0	0.0101406	7.26714e-05	0	0.0306553	0	0.00397772	0.0113273	0.00147799	0	0	0	0.000286343	0	0.0153772	0	0.0164057	0	0.00420734	0.00312747	0	0	0.528108	0.963041
DO52704	0.696793	0	0	0	0.131691	0	0.00438638	0	0.0446649	0.050223	0.0445688	0	0	0.00582813	0	0	0	0.00812929	0	0	0	0.0137152	0	0.374494	1.01643
DO52705	0.675745	0	0	0	0.0910473	0.0253792	0	0	0.0535967	0.0600974	0	0.0692114	0	0.00468705	0	0	0	0.00590384	0	0	0	0.0143323	0	0.354974	1.02614
DO52706	0.227984	0.407382	0	0	0.147272	0	0.000540086	0	0.0336144	0.0244852	0.0364734	0	0	0.00727733	0	0.0325119	0	0.00656954	0.0699724	0	0	0.00591776	0	0.499735	0.882347
DO52707	0.488681	0.281544	0.0234585	0.0788338	0.046998	0	0.0240433	0	0	0.0167411	0.00708635	0	0	0.0129892	0	0	0	0.00689769	0.00317833	0	0	0.00954826	0	0.527603	0.899886
DO52708	0.661882	0	0	0	0.0425775	0.0518217	0	0	0.0745596	0	0	0.041719	0.0138424	0.0246272	0	0	0	0.00585575	0.0809821	0	0	0.0021326	0.001	0.334474	1.02852
DO52710	0.47888	0.215617	0	0	0.0929496	0	0	0	0.0739026	0	0	0.0655035	0.000412224	0.00706568	0	0	0	0.00804921	0.0450592	0	0	0.0125611	0	0.540445	0.866915
DO52711	0.506612	0	0	0	0.150148	0.0231048	0	0	0.0809223	0.0707881	0	0.105559	0	0.0132494	0	0	0	0.00644272	0.015683	0	0.0118855	0.0156051	0.001	0.344343	0.987912
DO52712	0.747405	0	0	0	0.140664	0	0	0	0.0652052	0	0	0.00823382	0	0.00526763	0	0.00305524	0	0.00905966	0	0	0	0.0211097	0	0.431365	0.99009
DO52713	0.514788	0.308673	0	0	0.103455	0	0.00652018	0	0.0255297	0.0072176	0	0	0	0.00438422	0	0.000451642	0	0.00921394	0	0	0	0.0197665	0	0.547672	0.891356
DO52714	0.725477	0	0	0	0.184985	0	0.00447851	0	0.0464188	0	0.00670452	0	0.00508961	0.00737598	0	0.00622171	0	0.00690056	0	0	0	0.00634825	0.001	0.334775	1.06071
DO52715	0.386233	0.481016	0	0	0	0	0.0289494	0.0114758	0	0	0.0420798	0	0	0.0178321	0	0	0	0.0105121	0	0	0.020117	0.00178449	0	0.596827	0.845762
DO52716	0.820927	0	0	0	0.00591486	0.0230585	0	0	0.018828	0	0.0700762	0	0	0.00823608	0	0.0168369	0	0.00967811	0	0	0.018875	0.00756906	0	0.530836	0.921302
DO52717	0.820291	0	0	0	0.0160966	0.0949442	0	0.00394558	0.0280666	0	0	0.0198582	0	0.00148412	0	0	0	0.00879435	0	0	0	0.00651918	0	0.383108	1.05897
DO52718	0.770085	0	0	0	0.121497	0.00181852	0.00738796	0	0.0484458	0.0238161	0	0	0.000812207	0.00374911	0	0	0	0.0112876	0.00676171	0	0	0.00433846	0.001	0.348252	1.0665
DO52719	0.751829	0	0	0	0.0867977	0	0.00643598	0	0.0312262	0.0166895	0.0592168	0	0	0.00615567	0	0.00427728	0	0.00883742	0.0191656	0	0	0.00936892	0	0.383404	1.02646
DO52720	0.667562	0	0.0380104	0.0126666	0	0.0938491	0	0.0262319	0.0235845	0	0	0.100002	0	0.00243936	0	0.0173683	0	0.00713485	0	0	0	0.011151	0	0.493673	0.918995
DO52721	0.871235	0	0	0	0.0461688	0	0.00526505	0	0.0357657	0	0.00426166	0	0	0.00973741	0	0.00317345	0	0.00917384	0	0	0	0.0152194	0	0.572656	0.900956
DO52722	0.687271	0.0844379	0	0	0.0764201	0.00820906	0	0.00232972	0.0130398	0	0	0.0587792	0	0.0169576	0	0	0	0.00715863	5.08593e-05	0	0	0.0453461	0	0.436245	0.985142
DO52723	0.490602	0.156062	0	0	0.111702	0.0342719	0	0	0.0686377	0	0	0.090537	0	0.0134924	0	0	0	0.00600159	0.0118666	0	0.00396742	0.0128594	0.001	0.348992	1.01025
DO52725	0.779498	0	0	0	0.10945	0	0	0	0.0718426	0	0	0	0	0.0109721	0	0	0	0.010574	0	0	0	0.0176637	0	0.527333	0.914848
DO6350	0.721793	0.102877	0.00903348	0	0	0.112726	0.00237173	0.00129226	0.0159275	0.0109695	0	0	0	0	0	0.00466537	0	0.0167717	0	0	0.00157162	0	0	0.476539	0.972219
DO6351	0.766271	0	0	0	0.099318	0	0.0203511	0	0.00361051	0	0.0957428	0	0	0.00154472	0	0	0	0.0131623	0	0	0	0	0	0.37788	1.03785
DO6352	0.855086	0	0	0	0.0142843	0.00389733	0	0.0246293	0.00894521	0.00521849	0	0.0313845	0	0.0115539	0	0	0	0.00928799	0	0.0147861	0.0140505	0.00687604	0.002	0.324999	1.12106
DO6353	0.620879	0	0	0	0.0380987	0.0223398	0.00337991	0.00574159	0.0248144	0	0.0455912	0	0.0205437	0	0	0	0	0.012421	0	0.180883	0.0253079	0	0.016	0.21643	1.09337
DO6354	0.562081	0.158413	0.00200988	0.0904331	0	0.0536047	0.0508785	0	0.00298566	0	0.00768357	0	0	0	0	0	0	0.00371594	0	0.0472994	0.0110482	0.00984775	0	0.524557	0.887462
DO6356	0.503414	0.202944	0	0.0130328	0.127524	0	0.00565652	0.00459533	0.0420496	0	0.0686198	0	0.0029517	0.00186092	0	0	0	0.0112328	0	0.00849652	0.00762205	0	0.002	0.30588	1.05677
DO6358	0.785924	0	0.0146176	0	0	0.0388558	0	0.021465	0.0432239	0	0	0.0246667	0	0.0381337	0	0	0	0.0131529	0	0	0.0150391	0.0049215	0	0.386098	1.04242
DO6360	0.710018	0	0	0	0	0.0645496	0	0.0388123	0.0675195	0	0	0.0653406	0.0267234	0.000943229	0	0	0	0.0105624	0	0.0030299	0.0125008	0	0.011	0.224856	1.13132
DO6362	0.821894	0	0	0	0.0297677	0.0407735	0	0.00183719	0.0135944	0.0244712	0	0.0214225	0.0109799	0.0057675	0	0	0	0.00947634	0	0	0.0116245	0.00839111	0.001	0.335668	1.09705
DO6364	0.895514	0	0	0	0.0310202	0.00897532	0.00100044	0	0.0306967	0	0	0	0	0.00559804	0	0.0108561	0	0.0082334	0	0	0	0.008106	0	0.545859	0.939041
DO6366	0.700019	0	0	0	0.0817561	0	0	0.0109147	0.0400686	0	0	0.0815686	0.0306178	0.00885964	0	0	0	0.00920322	0	0.00791958	0.00215552	0.0269175	0	0.360443	1.02598
DO6368	0.309741	0.577324	0	0.0047866	0	0	0	0.0192818	0.00783457	0	0	0.0125071	0	0.0240637	0	0.0201089	0	0.00587806	0	0	0.0184739	0	0	0.433673	1.00451
DO6370	0.355255	0.357938	0	0.0405988	0.0338219	0	0.00470302	0.00622394	0.0432915	0	0.0801523	0	0	0.0195439	0	0.0175408	0	0.0123729	0	0.0181597	0.0103981	0	0.009	0.238433	1.09347
DO6372	0.657339	0.146748	0.0157416	0	0	0.0319654	0	0.0213974	0.00804762	0	0	0.0231686	0	0.0122859	0	0	0	0.0186898	0	0	0.0608867	0.00372947	0	0.454118	0.980517
DO6374	0.206231	0.605189	0	0.0109569	0.0516903	0	0.0296122	0.00649017	0.0298078	0	0.017901	0	0	0	0	0	0	0.0114684	0	0.0151823	0.0121335	0.00333756	0	0.408695	0.996592
DO6376	0.755755	0	0	0	0.0073205	0.0554614	0	0	0.0370053	0	0.0587598	0	0.00357871	0.0186275	0	0	0	0.0103728	0.0494014	0	0.00217059	0.0015472	0	0.353464	1.04915
DO6378	0.715873	0	0.0155434	0	0.00259302	0.0120544	0	0.0235758	0.0426845	0	0	0.00237467	0	0	0	0	0	0.0103049	0	0.0134888	0.161507	0	0.007	0.251037	1.11795
DO6380	0.621631	0.0959468	0.0776869	0	0	0.0499622	0	0.0438838	0.00942067	0	0	0.0222031	0	0.0265167	0	0	0	0.0167256	0	0	0.0335307	0.00249312	0	0.430126	0.991554
DO6382	0.555295	0	0	0	0	0.0451407	0	0.0120548	0.00225436	0.0254156	0	0.0104198	0	0	0	0	0	0.0165152	0	0.282175	0.0507296	0	0	0.394232	0.961435
DO6384	0.76452	0	0	0	0.104603	0.0340538	0	0.00307049	0.0319876	0.0406261	0	0	0	0.00254566	0	0	0	0.00803055	0	0	0	0.0105624	0	0.4136	1.01088
DO6386	0.79187	0	0	0	0.0220389	0	0	0.10106	0	0.0105589	0	0.0113108	0	0.0178267	0	0.00862392	0	0.00440588	0	0	0.030745	0.00156004	0	0.381996	1.04504
DO6388	0.410929	0.363308	0.0736301	0.0415616	0	0	0	0.0386811	0.00156947	0	0	0.0205093	0.00167338	0.0055796	0	0	0	0.00592404	0	0.0263849	0.00862128	0.00162824	0	0.554853	0.885156
DO6390	0.798864	0	0.032319	0.0405724	0	0	0.00718143	0.0410903	0	0	0.00891895	0.000861447	0	0.0165851	0	0.00469133	0	0.00570149	0	0.0361981	0.0040838	0.00293273	0	0.450274	0.997967
DO6392	0.44719	0	0	0	0	0.0646749	0.0104568	0.0144338	0.00959399	0.0359328	0	0	0.0251271	0	0	0	0	0.0140883	0	0.303379	0.0679774	0.00714622	0.008	0.247317	1.03057
DO6394	0.455249	0.201316	0.0475102	0.0426186	0	0.0569847	0.0103742	0.0236419	0.014339	0	0	0.0252289	0	0.00910766	0	0.0101413	0	0.011943	0	0.013551	0.0674783	0.0105166	0	0.477098	0.918258
DO6396	0.400238	0.425217	0	0	0	0.071305	0.000892711	0.00275842	0	0.0441066	0.0302242	0	0	0	0	0	0	0.0104932	0	0	0.000628992	0.0141358	0	0.503121	0.927042
DO6398	0.893051	0	0	0	0.0169383	0.00470056	0.00131405	0.00331391	0.0223647	0	0.0250926	0	0.00697767	0.0116664	0	0	0	0.00824149	0	0	0.00633892	0	0.003	0.290127	1.17062
DO6400	0.165972	0.41437	0.0143853	0	0	0.0514498	0	0.0115212	0.0314016	0	0	0.127378	0	0.00103659	0	0	0	0.0114012	0	0	0.0924579	0.0786264	0	0.548565	0.841595
DO6402	0.759352	0	0.00553623	0	0.0796778	0	0.00282808	0	0.0404704	0.0214162	0.046979	0	0	0	0	0.00474228	0	0.0104071	0.00995723	0	0	0.0186338	0	0.576664	0.859709
DO6404	0.584196	0.241496	0.0217154	0.0297241	0.0159057	0	0	0.00280586	0.00538992	0	0	0.00460858	0.00476807	0.00801681	0	0	0	0.00741687	0	0.0381162	0.0334709	0.00236983	0	0.498358	0.944912
DO6406	0.744571	0	0.0481807	0	0	0.0495915	0	0	0.00587829	0	0	0.0672824	0.0247217	0	0	0	0	0.00230484	0	0.0306949	0.000439282	0.0263358	0	0.544408	0.895714
DO6408	0.732377	0	0	0	0.0316076	0	0	0.0510113	0.0108886	0	0	0.0363774	0	0.0171049	0	0	0	0.00745775	0.101449	0	0.00495925	0.00676713	0	0.449175	0.962404
DO6410	0.835639	0	0.0483263	0.0150446	0.00257705	0.000861376	0.0102936	0.000473799	0	0.0141446	0.0128214	0	0.0223062	0.0125608	0	0	0	0.00211019	0	0.0190209	0.00381987	0	0	0.553763	0.919474
DO6412	0.708162	0	0	0	0.0645119	0	0	0.0156649	0.05473	0	0	0.129614	0	0.00675482	0	0	0	0.0081483	0	0	0.000597991	0.0118162	0	0.395962	1.00637
DO6414	0.0427231	0	0	0	0.741258	0.124858	0	0	0.00544084	0	0.0468283	0	0.00825302	0	0	0	0	0.00580603	0	0.0153712	0.00713291	0.00232839	0	0.381944	0.970352
DO6416	0.370559	0.169172	0	0	0.0907746	0	0	0	0.0679944	0	0	0.180046	0	0	0	0	0	0.00771308	0.0602735	0	0.027249	0.0262185	0	0.436601	0.923334
DO6418	0.263331	0.246922	0.109648	0.0146477	0	0.036083	0	0.0182659	0.0529467	0	0	0.101631	0.0175175	0	0	0.00238729	0	0.0105349	0	0.0766227	0.0419605	0.0075008	0	0.539621	0.851049
DO6420	0.648987	0.0627548	0	0	0.142789	0	0.0114929	0	0.0250644	0.0321064	0.0245057	0	0	0.000913324	0	0	0	0.0148948	0.0038941	0	0.015368	0.0172292	0	0.599845	0.822119
DO6422	0.690155	0	0.0148342	0.14136	0	0	0.00511457	0.0143925	0.0289206	0	0.0277565	0.0540424	0.00582077	0.00881695	0	0.0035712	0	0.00397473	0	0	0.0012306	1.0675e-05	0	0.493113	0.922852
DO6424	0.482715	0.152424	0	0.0617838	0.0552553	0	0.0134515	0	0.0613149	0	0.100835	0	0.00696462	0.0157167	0	0	0	0.00876073	0.0292507	0	0.00788901	0.00363888	0	0.475458	0.909095
DO6426	0.84062	0	0	0	0	0.051684	0.00365859	0	0.0500052	0	0.0236003	0	0	0.00569878	0	0	0	0.00894445	0.0112626	0	0.000196458	0.00433012	0	0.592088	0.86857
DO6428	0.852127	0	0.0334951	0	0.0312167	0	0	0.00401334	0.00376833	0.00633896	0	0.0192301	0	0.00509154	0	0.0309558	0	0.00822853	0.00290178	0	0	0.00263313	0	0.588675	0.885478
DO6430	0.678397	0	0.020785	0	0.0435026	0	0	0	0.0796531	0	0	0.0531423	0	0.0145859	0	0.0106473	0	0.00800181	0.0823171	0	0.000102141	0.00886558	0	0.597107	0.82155
DO6432	0.862587	0	0	0	0	0.0872756	0	0	0.0109369	0	0	0.00694999	0	0.00356688	0	0.00281937	0	0.0100788	0	0	0.00563852	0.0101474	0	0.382508	1.07788
DO6434	0.77932	0	0	0	0.0382807	0.0742775	0	0.0037062	0.0169651	0.0391581	0.0240764	0	0	0.00527995	0	0	0	0.00921372	0	0	0	0.00972236	0	0.351316	1.066
DO6436	0.77957	0	0.0717278	0	0	0.0807343	0	0.00581332	0.0159086	0.00414894	0	0	0.0105549	0.00951807	0	0	0	0.011996	0	0	0.0100282	0	0	0.566939	0.893657
DO6438	0.869626	0	0	0	0.0202662	0.0434937	0	0	0.0352752	0	0	0	0.00124069	0.00315606	0	0	0	0.00817774	0.00875113	0	0	0.0100128	0.001	0.34772	1.11179
DO6440	0.767388	0	0	0.00469122	0	0.0333449	0	0.0836223	0.0349842	0	0	0.0494325	0.00618115	0.011422	0	0	0	0	0	0	0.00762462	0.0013094	0	0.383846	1.0356
DO6442	0.739258	0	0	0.0610044	0.0565174	0	0.0403797	0	0	0.0603106	0	0.00697084	0	0.00684657	0	0.0101402	0	0.00826417	0	0	0.00169896	0.00860935	0.002	0.311444	1.07902
DO6444	0.744509	0.0166258	0.0324675	0	0.0179944	0	0.0458331	0	0	0.0464271	0	0.0471171	0	0.0102119	0	0.00767983	0	0.0121038	0.00184996	0	0.00254806	0.0146322	0	0.520196	0.91811
DO6446	0.632053	0	0	0.0149776	0.104701	0	0.0119401	0	0.0615618	0	0.044531	0	0.00676974	0.0176907	0	0	0	0.00781852	0.0797072	0	0.0182492	0	0	0.575424	0.830077
DO6448	0.738018	0.00276386	0	0	0.104122	0	0.0260314	0.00200674	0.0313667	0	0.0502173	0	0.00947482	0.0137866	0	0	0	0.0137959	0.00532463	0	0.00309214	0	0	0.3745	1.02885
DO6450	0.744843	0	0.0349681	0.00442515	0.0294496	0	0	0	0.0578377	0	0	0	0	0.0136111	0	9.59257e-05	0	0.00654915	0.0789844	0	0.0155397	0.0136961	0	0.612308	0.824373
DO6452	0.753212	0	0	0	0.0816218	0.0211415	0.0042452	0	0.0245053	0.0589256	0.026652	0	0	0.0064173	0	0	0	0.0088451	0.00195667	0	0.0021397	0.0103379	0	0.395558	1.0192
DO6454	0.789353	0	0	0	0.0495215	0	0.00610592	0	0.0445754	0.0177997	0.0683001	0	0	0.0104996	0	0	0	0.00854194	0.00215572	0	0	0.00314699	0	0.535175	0.907957
DO6456	0.501757	0	0	0	0	0.061198	0	0.0245966	0.122247	0	0	0.184479	0	0.0179249	0	0	0	0.0055275	0.06629	0	0.00173572	0.0142445	0.006	0.264175	1.03831
DO6458	0.788273	0	0	0	0.119913	0	0.00611372	0	0.0424561	0.021415	0	0	0.000676348	0.0029653	0	0	0	0.00943309	0.00148344	0	0	0.00727047	0	0.385512	1.04404
DO6460	0.849162	0	0	0	0.068842	0	0	0	0.0370909	0	0.0253417	0	0	0.0058732	0	0.000927169	0	0.00932094	0	0	0	0.00344219	0	0.383676	1.07116
DO6462	0.470408	0.195352	0	0	0.134633	0	0	0	0.0445918	0.0559327	0	0.0655932	0	0.00598193	0	0	0	0.00732542	0	0	0	0.0201818	0	0.498959	0.898954
DO6464	0.578159	0.0847292	0.00608423	0	0.108957	0	0.0176758	0	0.0572472	0.0281371	0	0.0699697	0	0	0	0.014642	0	0.00991233	0	0	0	0.0244867	0	0.454336	0.938567
DO6466	0.645475	0.0877238	0.103079	0	0	0.039201	0	0.0465626	0.00761191	0	0	0.031083	0	0.00925549	0	0	0	0.00992235	0	0	0.010297	0.00978886	0	0.5139	0.933445
DO6468	0.570952	0.164062	0	0	0	0.110224	0	0.0289467	0.0346646	0	0	0.0570481	0.00462491	0.0130926	0	0	0	0.00827951	0	0	0	0.00810527	0.009	0.235571	1.12152
DO6470	0.743679	0	0.0560648	0	0.0123607	0.0270871	0	0.00469132	0.0317061	0	0	0.0801847	0	0	0	0.014409	0	0.0103681	0	0	0.0141273	0.00532178	0	0.504104	0.93742
DO6472	0.760533	0	0	0	0.0593635	0	0.0285991	0.00564019	0.0256675	0	0.0609834	0	0	0.00256329	0	0	0	0.0143295	0	0.00891078	0.00818789	0.0252221	0	0.361245	1.04622
DO6474	0.771224	0	0	0	0.0951871	0	0	0	0.075447	0	0	0.0130919	0	0.00783294	0	0.00599276	0	0.00823463	0	0	0	0.0229892	0	0.542073	0.89754
DO6476	0.771856	0	0	0	0.0595476	0	0.00641213	0	0.0348386	0.0110374	0.0856445	0	0	0.00698069	0	0.00321986	0	0.00808481	0.00954618	0	0	0.00283252	0	0.473087	0.958544
DO6478	0.873199	0	0	0	0.0221753	0.00478961	0.00382811	0	0.0287142	0.0099397	0.0295271	0	0	0.00845492	0	0	0	0.00987233	0	0.000117463	0	0.00938251	0	0.545813	0.928656
DO6480	0.39981	0.450369	0	0.0159025	0.0245881	0	0.0217161	0	0.00519123	0.0231862	0.0335061	0	0	0.00639639	0	0.00531343	0	0.00566716	0.000165984	0	0.00156417	0.00662378	0	0.514838	0.922759
DO6482	0.781817	0	0.0180177	0	0.0677463	0	0.00911092	0	0.0283889	0.0198348	0.0274382	0	0	0.00713132	0	0.011057	0	0.00943682	0	0	0	0.0200208	0	0.550673	0.894512
DO6484	0.75958	0	0	0	0.147304	0	0.00311798	0	0.0640109	0	0	0	0	0.00455216	0	0	0	0.00828361	0	0	0	0.0131522	0.007	0.248031	1.14164
DO6486	0.709152	0	0.0311092	0	0.0931754	0	0.00669757	0	0.0447954	0.0403556	0.0332632	0	0	0.00817009	0	0	0	0.00868068	0.00233863	0	0.00897274	0.0132896	0	0.530637	0.894919
DO6488	0.48787	0.215368	0	0	0.127403	0	0.0433927	0	0.0435274	0	0.0474655	0	0	0.00235662	0	0.00265284	0	0.00899852	0.00120041	0	0	0.0197649	0	0.471858	0.926298
DO6490	0.836792	0	0	0	0.118168	0	0	0	0.0137036	0	0	0	0	0.0037022	0	0	0	0.00998067	0	0	0.0027293	0.0149242	0	0.465439	0.99399
DO6492	0.781364	0.0155409	0	0	0.119907	0	0	0	0.0444344	0.00841607	0	0	0	0.00477966	0	0	0	0.0132942	0	0	0	0.0122631	0	0.531273	0.915907
DO6494	0.800084	0	0	0	0	0.0458377	0	0.000854566	0.0748726	0	0	0.0491489	0	0	0	0	0	0.00783221	0.0131328	0	0.00823762	0	0.003	0.284817	1.12912
DO6496	0.729684	0	0.021528	0	0.0624256	0	0.0066231	0	0.0134645	0.0252299	0.0602503	0	0	0.00738554	0	0.0305609	0	0.00979135	0.00678461	0	0	0.0262722	0	0.567991	0.86114
DO6498	0.784847	0	0	0	0.0739721	0	0.00576061	0	0.0603625	0	0.0515811	0	0	0.00839929	0	0	0	0.00855344	0	0	0	0.00652427	0	0.562023	0.881291
DO6501	0.805075	0	0.00194104	0	0.0518142	0	0.00259218	0	0.064702	0	0	0	0	0.00310159	0	0.0115824	0	0.0107581	0.0259625	0	0.00468055	0.0177907	0	0.577197	0.872145
DO6504	0.642126	0.0116451	0	0	0.0949737	0	0.0122044	0	0.0631473	0	0.0768529	0	0	0.00807922	0	0.0101007	0	0.0095475	0.0599192	0	0.00622098	0.00518332	0	0.523689	0.877971
DO6507	0.684886	0	0	0	0.14795	0	0.00812587	0	0.0977006	0	0.0394902	0	0.000126196	0.0074705	0	0	0	0.00754179	0	0	0	0.00670902	0.006	0.270187	1.0923
DO6510	0.561667	0.246733	0	0	0	0.0950272	0	0	0.0119435	0	0.0686095	0	0	0.00294697	0	0	0	0.0119407	0	0	0.00113193	0	0	0.480185	0.950101
DO6513	0.449726	0.267296	0	0	0.12069	0	0.00989233	0	0.060387	0	0.0611664	0	0	0.00807326	0	0	0	0.00882379	0	0	0	0.0139456	0	0.441135	0.953989
DO6516	0.728067	0	0	0	0.123119	0	0.00676232	0	0.0247639	0.0325381	0.0466989	0	0	0.00630056	0	0	0	0.0112192	0.00466514	0	0	0.0158666	0	0.570762	0.856456
DO6519	0.777944	0	0	0	0.0718932	0.0104818	0	0	0.0617534	0	0	0.0487264	0	0.0116873	0	0	0	0.00798124	0	0	0	0.0095323	0	0.47472	0.961886
DO6522	0.775609	0	0.0308078	0	0.0487846	0	0.00753209	0	0.0514613	0.0167301	0.0418166	0	0	0.000495375	0	0.00713855	0	0.0100423	0.00413666	0	0	0.00544538	0	0.615075	0.8311
DO6525	0.800621	0	0.0230043	0	0.0517836	0	0.0104595	0	0.0678643	0.00198124	0.00435262	0	0	0.00927666	0	0	0	0.00904072	0.00453603	0	0	0.0170804	0	0.481675	0.969739
DO6528	0.800492	0	0	0	0.0615829	0	0.00661061	0	0.0734105	0	0	0	0	0.0108975	0	0	0	0.00903007	0.030185	0	0	0.0077917	0	0.465723	0.976792
DO6531	0.711056	0	0.0147355	0.100784	0.0438513	0	0.0406243	0	0.0156763	0	0.0231898	0.00896956	0.0152877	0.00563767	0	0.00244882	0	0.00471474	0.000962636	0	0.00718054	0.00488124	0	0.536724	0.886229
DO6534	0.772885	0	0.0270544	0	0.00535193	0.033731	0.00457158	0	0.041899	0	0.0543597	0	0	0.00741508	0	0.00458558	0	0.00625972	0.0391295	0	0	0.00275793	0	0.5972	0.846111
DO6537	0.717356	0	0	0	0.0984134	0	0.00662222	0	0.0269575	0.0211117	0.10212	0	0	0.0103312	0	0	0	0.00868426	0	0	0	0.00840365	0	0.55229	0.871094
DO6540	0.789652	0	0	0	0.0607137	0	0.00415889	0	0.034441	0.000579811	0.0731633	0	0	0.0108642	0	0	0	0.0115507	0.0118658	0	0	0.00301066	0	0.532305	0.909977
DO6543	0.515723	0.172464	0	0	0.1643	0	0.00203972	0	0.0251253	0.0301554	0.05939	0	0	0.0036095	0	0	0	0.00991492	0.00360426	0	0	0.0136733	0	0.471597	0.92625
DO6546	0.76885	0	0	0	0.101895	0	0.00310298	0	0.075427	0	0.0265706	0	0	0.00660712	0	0	0	0.00749769	0	0	0	0.0100501	0.002	0.324782	1.08456
DO6549	0.558719	0.238801	0.00984798	0	0.0566433	0	0	0.00186205	0.0449333	0.00985348	0	0.0360082	0	0.00213084	0	0.00899276	0	0.00455554	0.00846253	0	0	0.0191899	0	0.58063	0.856088
DO6552	0.861649	0	0	0	0.0383084	0	0.00371366	0	0.0263165	0.0146387	0.0068416	0	0	0.00650727	0	0.0112382	0	0.00628918	0.0204789	0	0	0.00401847	0	0.360676	1.09473
DO6555	0.780175	0	0	0	0.107439	0	0	0	0.0326869	0.00557219	0	0	0	0.0101834	0	0.00287989	0	0.00573122	0.0495895	0	0.00184885	0.00389349	0	0.411265	1.01571
DO6558	0.738889	0	0	0	0.108766	0	0.00344104	0	0.0164074	0.0335875	0.0789357	0	0	0.00710107	0	0	0	0.00776264	0	0	0	0.00511039	0	0.531308	0.896732
DO6561	0.80361	0	0.00856021	0	0.048945	0	0	0	0.058942	0	0	0.0482186	0	0.00453738	0	0.00115724	0	0.00924071	0.00534408	0	0	0.0114443	0	0.537623	0.914161
DO6565	0.380965	0.291178	0.0168654	0	0.0633184	0.0135651	0	0	0.0479431	0.0492653	0	0.0811358	0	0	0	0.0344088	0	0.00778335	0	0	0	0.0135718	0	0.533048	0.869951
DO6568	0.468879	0.328894	0	0	0.0738402	0.00705084	0	0	0.0143248	0.0169218	0.0623783	0	0	0	0	0.012394	0	0.0100384	0	0	0	0.00527841	0	0.540323	0.888105
DO6572	0.587464	0.225892	0.0269509	0	0.0640104	0	0.0184985	0	0.0152287	0.00340708	0	0.03262	0	0.00376489	0	0	0	0.00411078	0	0	0.00614083	0.0119121	0	0.490892	0.951716
DO6576	0.758634	0	0	0	0.0912511	0	0.00834302	0	0.0134257	0.0372018	0.0594371	0	0	0.00136585	0	0	0	0.0106295	0	0	0	0.0197122	0	0.453269	0.971895
DO6580	0.699257	0	0	0	0.0605635	0.0381869	0	0.00215809	0.00862438	0.045176	0	0.0541296	0	0.0129366	0	0	0	0.00562342	0.0633967	0	0	0.00994801	0.002	0.326595	1.04923
DO6585	0.531944	0.151489	0	0	0.126353	0	0	0	0.0874835	0	0	0.0457783	0	0.0108083	0	0.0139061	0	0.0148975	0	0	0.0022095	0.0151313	0	0.437029	0.953968
DO6590	0.88882	0	0	0	0.0281668	0	0	0	0.0540782	0	0	0	0	0.0106721	0	0.000590028	0	0.00888847	0	0	0	0.00878399	0	0.585747	0.89474
DO6595	0.715719	0	0	0	0.127033	0	0	0	0.0314213	0.0186078	0	0	0	0.00986374	0	0	0	0.00836448	0.0488938	0	0.0285266	0.01157	0	0.369797	1.02331
DO6600	0.567251	0.0125512	0.017612	0	0.121965	0	0.0315573	0	0.0438232	0.0555821	0.0992772	0	0	0.0085733	0	0	0	0.0123917	0.00880801	0	0.00759613	0.0130119	0	0.458621	0.919673
DO6605	0.138669	0.736478	0	0	0	0.0664155	0.00576264	0.00807676	0	0	0.0118255	0	0	0.00523025	0	0.00353551	0	0.00701397	0	0	0.00456184	0.0124315	0	0.535568	0.904325
DO6610	0.595794	0.126959	0	0	0.148841	0	0.00469606	0	0.0375889	0	0.0653735	0	0	0.00797846	0	0	0	0.00775103	0	0	0	0.00501847	0	0.512051	0.9033
DO6615	0.764839	0.0178944	0.0875385	0	0.0386707	0	0	0.00705273	0.0101955	0.00761031	0	0.01136	0	0.0235243	0	0.00363355	0	0.00948721	0	0	0.0139387	0.00425531	0	0.425469	1.03353
DO6620	0.481495	0.265043	0	0	0.0681888	0	0.0230799	0.00750389	0.0276347	0	0	0	0	0.0133642	0	0	0	0.00925857	0	0.0131513	0.0796757	0.0116048	0	0.479101	0.928199
DO6625	0.737148	0	0.0249547	0	0.0124575	0	0	0.0292607	0.0214581	0.00291043	0	0.00692153	0	0.0356459	0	0.0123593	0	0.0070642	0	0.0756608	0.032128	0.00203048	0	0.434678	0.98215
DO6630	0.687918	0.210004	0	0	0.0197716	0	0	0.0113273	0.00932118	0.00327323	0	0.02062	0	0.0114463	0	0	0	0.00717737	0.00631673	0	0.0094774	0.00334658	0	0.462552	1.00414
DO6635	0.805629	0	0	0	0.0350537	0	0	0.0107008	0.0190089	0.0397463	0	0.0137491	0	0.00236642	0	0.0121629	0	0.0104086	0	0	0.0421342	0.00904008	0	0.463951	0.979061
DO6640	0.586074	0.201961	0.0222739	0	0.0743663	0.0100121	0	0.0108694	0.0298545	0.00916335	0	0	0	0.0119688	0	0	0	0.0111228	0	0.00692627	0.0117682	0.0136397	0	0.54322	0.894008
DO6645	0.589561	0.161047	0	0	0.107623	0	0	0	0.0104548	0	0	0.0719917	0	0.00104574	0	0.0172636	0	0.00766458	0.0121894	0	0.00571015	0.0154485	0	0.585272	0.840485
DO6650	0.685071	0.0942629	0	0	0.0700629	0	0.0042031	0	0.0131866	0.0269516	0.075914	0	0	0	0	0	0	0.0112663	0	0	0.00599869	0.0130824	0	0.488924	0.941097
DO6655	0.68942	0.036673	0	0	0.0902652	0	0	0.00799867	0.0508257	0	0	0.0934649	0	0.00903365	0	0	0	0.00869917	0	0	0	0.0136196	0	0.394134	1.00977
DO6660	0.801308	0	0	0	0.0650512	0	0	0	0.0905128	0	0	0	0	0.00775257	0	0.00849709	0	0.0070835	0.0107029	0	0	0.00909231	0	0.544152	0.905236
DO6665	0.743437	0	0.00569567	0	0.118563	0	0.00790537	0	0.0114746	0.0133115	0.0684549	0	0	0.00314225	0	0	0	0.00985702	0	0	0	0.0181589	0	0.578923	0.853553
DO6670	0.787762	0	0	0	0.11583	0	0.00383137	0	0.0393735	0.0153497	0.0110795	0	0	0.00730537	0	0	0	0.00880745	0	0.00133401	0	0.00932782	0.002	0.324743	1.09259
DO6675	0.719006	0.037349	0.0414797	0	0.0601389	0	0.0103555	0	0.0111131	0.0170856	0.0153352	0	0	0.00926592	0	0.00883258	0	0.00880898	0.0176081	0	0.029937	0.0136839	0	0.492311	0.942895
DO6680	0.863146	0	0	0	0.0510289	0	0.00286535	0	0.0281952	0	0	0	0	0	0	0.00742178	0	0.0133904	0.0318159	0	0.00121749	0.000919503	0	0.395694	1.06574
DO6685	0.45995	0.365665	0	0.0136527	0.0231682	0	0.0135193	0	0.00896754	0	0	0.0647158	0	0.00292301	0	0.0171722	0	0.00688462	0.00407886	0	0.00537194	0.0139306	0	0.547676	0.887766
DO6690	0.618096	0	0	0	0.0978369	0	0.0197475	0	0.0255591	0	0.0600106	0	0.0479914	0.0014197	0	0	0	0.0107801	0.0676829	0	0.0238181	0.0270577	0.002	0.318194	1.02157
DO6695	0.739453	0	0	0	0.0584795	0.0261774	0	0.00885957	0.0282571	0	0	0.107423	0	0.0116791	0	0	0	0.00807251	0	0	0	0.0115991	0	0.557952	0.87344
DO6700	0.122472	0.662872	0	0	0.0383171	0	0.0441138	0.00848041	0	0.00519372	0.0504828	0	0	0.00644021	0	0	0	0.00974902	0	0.00194667	0.0423765	0.00755562	0	0.427596	0.968968
DO6706	0.597288	0.0644757	0	0	0.091562	0.0174016	0.0039516	0	0.0321684	0.0450234	0.128157	0	0	0	0	0	0	0.00996015	0	0	0	0.0100117	0	0.491037	0.909461
DO6712	0.127692	0.426322	0	0	0	0.153993	0.000605872	0.00324985	0	0	0.0792056	0	0.112393	0.00434565	0	0	0	0.0129573	0	0.0704033	0.00883339	0	0.007	0.260166	1.0213
DO6718	0.78777	0	0	0	0.0914061	0	0	0	0.0433408	0.00823937	0	0.0328219	0	0.00673017	0	0.013147	0	0.00891784	0	0	0	0.00762657	0	0.535678	0.908283
DO6724	0.806051	0	0	0	0.0308368	0.05807	0.000603725	0	0.0104308	0.0132033	0.0639654	0	0	0.00136565	0	0	0	0.00965932	0.00573201	0	0	8.18468e-05	0.003	0.280751	1.13334
DO6730	0	0.938709	0	0	0	0	0.00529104	0	0	0	0.0377305	0	0	0.0098328	0	0	0	0.00413349	0	0	0	0.00430278	0	0.525539	0.932478
DO6736	0.474422	0.174759	0	0	0.0724915	0	0.0358618	0	0.0305312	0.014205	0.0582536	0	0.0427525	0.0105896	0	0.00550721	0	0.0082181	0.0697033	0	0	0.00270531	0.001	0.341474	1.00487
DO6742	0.596187	0	0	0.000128703	0.0352067	0.0558492	0	0.00804444	0.0957212	0	0	0.184768	0.00681829	0.00656331	0	0	0	0.00600911	0	0	0	0.004704	0.005	0.272885	1.06608
DO6748	0.787951	0	0	0	0.0121254	0.00894833	0	0.0138812	0.0483313	0	0	0.0901907	0	0.00751632	0	0.00398837	0	0.0072154	0.00921962	0	0	0.0106321	0	0.557118	0.887661
DO6754	0.725468	0	0	0	0.0781818	0.0187067	0	0.00408266	0.0559067	0	0	0.08473	0	0.0141764	0	0	0	0.00748542	0	0	0.00132474	0.00993716	0	0.404079	1.00372
DO6760	0.79259	0	0	0	0.131393	0	0.00462723	0	0.0469007	0	0.00630364	0	0.000254419	0.00373577	0	0	0	0.00909874	0.000653954	0	0	0.00444283	0.002	0.33251	1.09026
DO6766	0.771737	0	0	0	0.0882313	0	0.00518805	0	0.0556483	0	0.0250266	0	0	0.00125514	0	0	0	0.010298	0.0197462	0	0	0.0228699	0	0.495255	0.939378
DO6772	0.626425	0.0579296	0	0	0.17876	0	0.00444606	0	0.014815	0.0402342	0.040748	0	0	0.00527365	0	0.00317904	0	0.0142082	0.00437451	0	0	0.00960718	0	0.419838	0.972667
DO6916	0.693384	0	0.0447794	0	0	0.0609022	0	0.00489771	0.0691577	0	0	0.0833147	0	0.00699195	0	0	0	0.00791842	0.0183082	0	0	0.0103461	0	0.467348	0.950304
DO6928	0.809445	0	0	0	0.0487072	0.0107282	0.00544	0	0.0489873	0.0104073	0.0156972	0	0	0.00657636	0	0.00729788	0	0.0120352	0.0144142	0	0	0.0102645	0	0.530654	0.918921
DO6934	0.23949	0.435176	0	0.0492336	0.0577959	0	0.0352195	0	0.0200271	0.00408096	0.0473973	0	0	0.00477716	0	0.0327147	0	0.00987134	0.0589758	0	0	0.00524064	0	0.550142	0.847002
DO6940	0.808289	0	0.0190151	0.00800764	0.0225261	0.00992117	0	0.00115682	0	0.0596581	0	0.0370824	0	0.00489529	0	0.0102368	0	0.0078199	0.00703298	0	0	0.00435846	0	0.548398	0.90706
DO6946	0.762843	0	0	0	0.119008	0	0	0	0.0498958	0	0	0.0334001	0	0.00728212	0	0	0	0.00756466	0	0	0	0.0200067	0	0.434385	0.992143
DO6952	0.806033	0	0	0	0.0466271	0	0.0109142	0	0.0452209	0	0.0608598	0	0	0.00293457	0	0.00183555	0	0.00922854	0.0118646	0	0	0.00448182	0	0.447932	0.993799
DO6982	0.818288	0	0.0185107	0	0	0.0798616	0	0.0134873	0.027887	0	0	0.00922943	0	0	0	0.00368726	0	0.0109893	0	0	0.00991974	0.00813972	0	0.555768	0.903782
DO6988	0.67874	0	0.0904024	0	0.0338061	0	0	0.0150066	0.0212204	0.0031905	0	0.0510668	0	0.0256974	0	0	0	0.00875578	0	0.0362843	0.0264298	0.00939946	0	0.406103	1.00654
DO6994	0.646856	0	0	0	0.169156	0	0.0236571	0	0.0289422	0.020623	0.0783348	0	0	0.0100539	0	0	0	0.00949402	0.00659201	0	0	0.00629102	0	0.406024	0.974853
DO7000	0.830538	0	0	0	0.0542849	0.0554439	0	0	0.0328901	0	0	0.00129591	0	0.0111739	0	0	0	0.0111669	0	0	0	0.00320604	0.002	0.31762	1.11826
DO7006	0.825547	0	0	0	0.0277037	0.00794259	0.00279311	0	0.035914	0	0.0752507	0	0	0.00310581	0	0	0	0.0112725	0	0	0	0.0104704	0.002	0.308726	1.1202
DO7012	0.826198	0	0.0233596	0	0	0.075617	0.00527916	0	0.0242628	0.0114612	0	0	0	0	0	0.0120365	0	0.0122863	0	0	0	0.00949978	0	0.491441	0.970491
DO7018	0.773233	0	0	0	0.13112	0	0.00228156	0	0.0626408	0	0	0	0	0.00712536	0	0	0	0.00869328	0	0	0	0.0149056	0.001	0.342423	1.07385
DO7024	0.674465	0	0	0	0.175019	0	0.00509124	0	0.0581117	0	0.0306407	0	0	0.00775435	0	0	0	0.00814788	0.0282541	0	0	0.0125163	0.001	0.340103	1.03439
DO7030	0.745884	0	0	0	0.0630421	0.0222613	0	0.00609428	0.0408902	0	0	0.090416	0	0.00643028	0	0.00221561	0	0.00587577	0.000298176	0	0	0.0165928	0.001	0.340202	1.06258
DO7036	0.802924	0	0.0572629	0	0	0.0873652	0	0.00267402	0.0171942	0	0	0	0	0	0	0.0147591	0	0.0132438	0	0	0	0.004577	0	0.439436	1.02084
DO7042	0.584632	0.0412646	0	0	0.134688	0.071208	0	0.00610175	0.0184103	0.0298962	0	0.0953633	0	0	0	0	0	0.00885371	0	0	0	0.0095816	0.002	0.321715	1.03331
DO7048	0.803839	0	0	0	0	0.0897917	0	0	0.0413875	0.0191227	0	0	0	0.0128616	0	0	0	0.00916091	0.00904012	0	0.00847291	0.00632397	0	0.386835	1.04652
DO7054	0.557342	0.15372	0	0	0.199334	0	0.0133808	0	0.0404143	0	0.00792099	0	0	0.00541971	0	0	0	0.00897146	0	0	0	0.013497	0	0.514148	0.899245
DO7060	0.725735	0	0	0	0.13962	0	0.00814791	0	0.0461419	0.0163467	0.0307143	0	0	0.00759077	0	0	0	0.00891984	0	0	0.00212747	0.0146562	0	0.526878	0.897656
DO7066	0.712246	0	0	0	0.0897564	0.0148367	0	0	0.0426134	0.0350464	0	0.0098993	0	0.0126221	0	0	0	0.00991943	0.0171542	0	0.0422868	0.013619	0	0.50346	0.912155
DO7072	0.533897	0.234031	0	0	0.0963148	0	0.0268876	0	0.011225	0.0131733	0.0647536	0	0	0.00240022	0	0	0	0.00989257	0	0	0.00297038	0.00445401	0	0.459539	0.954631
DO7078	0.503647	0.243399	0	0	0.0933797	0	0.00447794	0	0.0118851	0.0113987	0	0.0559069	0	0.00787835	0	0.00961098	0	0.00494446	0.0237003	0	0.0166528	0.0131194	0	0.443389	0.960195
DO7084	0.655813	0	0	0	0.0338179	0.0459806	0	0	0.0840563	0	0	0.126999	0	0.0100129	0	0	0	0.0124732	0	0.00276848	0	0.0280788	0	0.474063	0.926108
DO7090	0.680171	0.0245093	0	0	0.127313	0	0	0	0.0718733	0	0	0.0516914	0	0.00896996	0	0	0	0.0126944	0	0	0	0.0227776	0	0.456427	0.952104
DO7096	0.734898	0	0	0	0.11263	0	0.0152732	0	0.0236265	0.0226093	0.0604612	0	0	0.00834725	0	0	0	0.00792668	0	0	0.00866405	0.00556324	0.001	0.337263	1.05761
DO7102	0.792524	0	0	0	0.0846973	0	0.00795829	0	0.0485063	0	0.0292056	0	0.00622604	0.00804852	0	0.00921966	0	0.00846406	0	0	0	0.00515057	0	0.460907	0.978077
DO7108	0.708178	0	0.012208	0	0.129753	0	0.00202318	0	0.108325	0	0	0	0	0.000989822	0	0.0103586	0	0.0110229	0.00280589	0	0.0016906	0.0126452	0	0.487433	0.932441
DO7112	0.77986	0	0	0	0.0844219	0	0	0	0.0627579	0	0	0.0374369	0	0.00595717	0	0.00220093	0	0.00715745	0.00163884	0	0	0.0185684	0	0.412101	1.01722
DO7118	0.657012	0	0	0	0.107007	0.00311066	0	0	0.0593404	0.00862088	0	0.113038	0	0.0191995	0	0	0	0.00719298	0	0	0.0148374	0.0106411	0.003	0.302736	1.05722
DO7124	0.59187	0.226766	0	0	0.0261016	0.0621138	0	0.00297002	0.0333385	0	0.0292317	0	0	0	0	0.00567343	0	0.0126439	0	0	0	0.00929077	0	0.477283	0.958013
DO7130	0.709034	0.00840373	0	0	0.191994	0	0	0	0.0573141	0	0	0	0	0.00584186	0	0	0	0.0090738	0	0.00162415	0	0.0167137	0	0.48986	0.930843
DO7136	0.760597	0	0	0	0.0858078	0.0531956	0.00213108	0	0.00845727	0	0.0675315	0	0	0.00837267	0	0	0	0.00999925	0	0	0	0.00390758	0.003	0.302916	1.09553
DO7142	0.746967	0	0	0	0.141877	0	0	0.00316692	0	0.0546202	0.0204413	0	0	0.00883542	0	0	0	0.0135471	0	0	0.00304901	0.00749597	0	0.484562	0.941816
DO7148	0.35305	0.477137	0	0	0	0.114969	0.00435005	0	0	0.0319697	0	0	0	0.00213426	0	0.000379153	0	0.00914355	0	0	0	0.00686746	0	0.535445	0.897929
DO7154	0.473207	0.220459	0	0	0.103485	0	0	0	0.072804	0	0	0.0385141	0	0.0163095	0	0	0	0.00704375	0.0560579	0	0	0.0121203	0	0.534985	0.870504
DO7160	0.826865	0	0	0	0.0251734	0.0037041	0	0	0.121335	0	0	0	0	0.00555711	0	0.000546986	0	0.00854597	0	0	0	0.00827286	0	0.374998	1.07063
DO7166	0.777007	0	0.0192924	0	0.0369303	0	0	0	0.0675809	0	0	0.0341916	0	0.0104761	0	0.0053141	0	0.00769838	0.0263546	0	0.0074828	0.00767228	0	0.584213	0.860178
DO7172	0.757388	0	0	0	0.0525382	0	0	0	0.0567886	0	0.0624575	0	0	0.00357537	0	0.01427	0	0.00708072	0.0421088	0	0	0.00379306	0	0.489495	0.937432
DO7178	0.677423	0	0	0	0.101531	0	0	0.00258933	0.0537401	0	0	0.12946	0	0.0141005	0	0	0	0.00715071	0	0	0.00257545	0.0114302	0	0.35304	1.02892
DO7184	0.830712	0	0	0	0.0859201	0	0	0	0.0492876	0	0	0	0	0.0064284	0	0	0	0.00954147	0	0	0	0.0181105	0	0.530708	0.929311
DO7190	0.610795	0.121418	0	0.053844	0.107165	0	0.00103291	0	0.0260795	0	0	0.044403	0.00763582	0.00777606	0	0	0	0.00585969	0.00202018	0	0	0.011971	0	0.498763	0.91864
DO7196	0.447542	0.194602	0	0	0.166162	0	0.011343	0	0.0470338	0.0738913	0.013289	0	0	0.0109001	0	0	0	0.00817919	0.00258865	0	0.0119246	0.0125445	0	0.371842	0.989668
DO7202	0.776378	0	0	0	0.0526059	0.0371178	0	0	0.0460379	0.00980162	0	0.052426	0.00170488	0.00223699	0	0	0	0.0119071	0	0	0	0.00978362	0.003	0.300952	1.10588
DO7208	0.833139	0	0	0	0.026848	0.00822976	0.00431581	0	0.024498	0.00315775	0.0711776	0	0	0.00902582	0	0	0	0.0100936	0	0	0	0.00951491	0	0.534778	0.923321
DO7214	0.493823	0.254104	0	0	0.115993	0	0.00611073	0	0.0355227	0.0543347	0.0237765	0	0	0	0	0.000740089	0	0.00927269	0	0	0.000396509	0.00592636	0	0.471278	0.93983
DO7220	0.646014	0.0437619	0	0	0.13901	0	0.00838187	0	0.0821554	0	0.0362241	0	0	0.0101699	0	0.0120401	0	0.00710961	0	0.00648432	0	0.00864944	0	0.55012	0.865132
DO7226	0.745446	0	0	0	0.0455637	0.0487807	0	0.00081654	0.0611497	0	0	0.0632292	0	0.00561796	0	0.00470786	0	0.00822752	0.00216114	0	0.00637458	0.00792527	0.001	0.336052	1.0649
DO7232	0.738632	0	0	0	0.089051	0.0616078	0	0.00696058	0.0274	0.00625842	0.0400423	0	0	0.00957937	0	0	0	0.00919361	0	0	0.00828964	0.00298517	0.003	0.302469	1.08729
DO7244	0.472004	0.223271	0	0	0.0893258	0	0.0108365	0	0.020835	0.0435096	0.010109	0	0	0.0108356	0	0.0170703	0	0.00816802	0.0573088	0	0.0300303	0.00669632	0	0.479385	0.914313
DO7250	0.682108	0.000538484	0	0	0.15081	0	0.00226359	0	0.0444761	0	0.0641168	0	0	0.00996277	0	0	0	0.0111725	0.00904514	0	0.0159423	0.00956382	0.006	0.268976	1.08758
DO7256	0.438064	0.103241	0	0	0.0313875	0.020784	0	0.0224295	0.0826187	0	0	0.224299	0	0.00998171	0	0	0	0.00564366	0.0360339	0	0.00696828	0.0185493	0.024	0.205562	1.08597
DO7262	0.402977	0.47725	0	0	0.0730015	0	0.00304807	0	0.00555367	0.021837	0	0	0	0	0	0.00418978	0	0.0120039	0	0	0	0.000139143	0	0.439058	1.00378
DO7268	0.722798	0	0	0	0.125979	0	0.0132375	0	0.026576	0.0297613	0.0534075	0	0	0.0052061	0	0	0	0.00918111	0	0	0	0.0138537	0	0.479931	0.937499
DO7274	0.756113	0	0	0	0.102124	0.0595014	0	0	0.0364424	0.0313321	0	0	0	0	0	0	0	0.0103995	0	0	0.000371371	0.00371585	0.002	0.331491	1.07522
DO7280	0.391897	0.39317	0	0	0.121928	0.0467143	0	0	0.0124818	0.0129688	0	0	0	0	0	0	0	0.00800599	0	0	0.00772824	0.00510679	0.002	0.327648	1.06317
DO7286	0.628303	0.183487	0	0	0.11484	0	0	0	0.0262882	0.0222159	0	0	0	0.00254329	0	0	0	0.0145633	0	0	0	0.00775842	0	0.481213	0.956385
DO7292	0.187074	0.634301	0	0	0	0.055943	0	0.00483248	0	0	0	0.0622189	0	0.0145574	0	0	0	0.00874491	0	0	0.032329	0	0	0.366771	1.03363
DO7298	0.607735	0.0372243	0	0	0.179296	0	0.0109615	0	0.076494	0.0163178	0	0.0294842	0	0.00505789	0	0.00296497	0	0.00832777	0	0	0	0.0261362	0	0.437854	0.950493
DO7304	0.696696	0	0	0	0.163006	0	0.00484813	0	0.0499598	0.0192845	0.0294445	0	0	0.0047186	0	0	0	0.00827205	0.00604221	0	0.00663936	0.0110893	0.002	0.310118	1.06592
DO7310	0.799664	0	0.011499	0.0266354	0.0154439	0	0.000815655	0.00284949	0.00874692	0.0305641	0	0.0403904	0	0.0132303	0	0.0139278	0	0.00818773	0.00975068	0	0.00751549	0.0107787	0	0.551184	0.898118
DO7316	0.40708	0.214819	0	0	0.134766	0	0	0	0.0524688	0.0912163	0	0.0642652	0	0.00799089	0	0	0	0.00778202	0	0.00115382	0	0.0184587	0	0.46038	0.920169
DO7322	0.605495	0.193279	0	0.0191165	0.0736781	0	0	0	0.0166355	0.0166251	0	0	0	0.00226465	0	0.00493835	0	0.00953198	0.0285201	0	0	0.0299151	0	0.535377	0.898893
DO7328	0.834435	0	0.00874665	0	0	0.0378036	0	0	0.0770256	0	0	0.0248703	0	0.00371646	0	0	0	0.00687867	0	0	0	0.00652343	0	0.584209	0.878779
DO7334	0.59048	0.0978909	0	0	0.107949	0.0869772	0	0.00526119	0.0320115	0	0	0.0584554	0	0	0	0	0	0.0108987	0	0	0	0.0100755	0.003	0.279058	1.07979
DO7340	0.679362	0	0	0	0.0875924	0	0.0540642	0	0.0405658	0.0253413	0.0942895	0	0	0.00445065	0	0	0	0.00913665	0.0035193	0	0	0.0016778	0	0.472087	0.930155
DO7346	0.776976	0	0	0	0.0738997	0	0.00632098	0	0.0368749	0.0391317	0.0159426	0	0	0.00873478	0	0	0	0.00945412	0.0108247	0	0.00787161	0.0139691	0	0.504433	0.932288
DO7352	0.241463	0.44097	0	0	0.144376	0	0.05164	0	0.0192167	0	0.0605569	0	0	0	0	0	0	0.0100907	0.021891	0	0.000254034	0.0095414	0	0.37824	0.983515
DO7358	0.608008	0	0	0.0512391	0.0283487	0	0	0.0217621	0.0909068	0	0	0.15287	0	0.00176374	0	0.0155962	0	0.00890419	0.00520882	0	0.0153919	0	0.003	0.283236	1.05878
DO7364	0.705875	0	0	0	0.120899	0	0.0202881	0	0.0206309	0	0.0880613	0	0	0.00824869	0	0	0	0.0108179	0.01125	0	0.0139295	0	0.002	0.319289	1.05831
DO7388	0.779823	0.0024578	0.0116471	0	0.111259	0	6.44917e-05	0.00390962	0.0151327	0	0.0463056	0	0	0.00352523	0	0	0	0.0163149	0	0	0.00129205	0.0082686	0	0.471903	0.967766
DO7394	0.844131	0	0	0	0.0337047	0	0	0.00148629	0.00717428	0.0136823	0	0.0252793	0	0.00962419	0	0.0291717	0	0.00795081	0.010849	0	0.0112483	0.00569763	0	0.536361	0.925064
DO7400	0.634135	0.151857	0	0	0	0.124889	0	0	0.0150743	0.0489548	0	0	0	0.00616988	0	0	0	0.0102317	0	0	0.000158577	0.00852974	0	0.516363	0.916213
DO7406	0.767337	0	0	0	0.114846	0	0	0	0.0324887	0	0	0.0438477	0	0	0	0.00578129	0	0.0168978	0	0	0	0.018801	0.002	0.332246	1.07704
DO7412	0.756625	0.0274515	0	0	0.121515	0	0.00611785	0	0.00998323	0.0339507	0.00407456	0	0	0.00521646	0	0	0	0.0128637	0.00613379	0	0	0.0160682	0	0.434147	0.996778
DO7418	0.464428	0.350861	0	0	0.0395519	0.0606847	0	0	0.0264768	0.0334791	0	0	0	0	0	0.00383847	0	0.0101944	0	0	0	0.0104851	0	0.376367	1.0368
DO7424	0.7299	0	0	0	0	0.103136	0	0.00621694	0.037482	0	0	0.0942382	0	0.0032338	0	0	0	0.01044	0	0.00149303	0	0.0138599	0.003	0.292961	1.09219
DO7430	0.207273	0.666757	0	0	0.0555676	0.0107976	0.00261454	0	0.0302553	0.00254471	0	0	0	0	0	0.00632933	0	0.00954451	0	0	0	0.00831674	0	0.409693	1.02007
DO7436	0.822406	0	0	0	0.0864173	0	0.0175105	0	0.0180032	0.0216051	0.00528925	0	0	0	0	0.00376113	0	0.0113478	0.00624081	0	0	0.00741892	0	0.541176	0.914329
DO7442	0.541776	0.223572	0	0	0.102496	0	0	0.00653791	0.0205768	0.0178671	0	0.0648279	0	0	0	0	0	0.00943234	0	0	0	0.0129138	0	0.519706	0.904376
DO7448	0.781364	0	0	0	0.0274682	0.0708008	0.00318136	0	0.0334638	0	0.0592511	0	0	0.00339542	0	0.00402	0	0.00910924	0	0	0.004572	0.00337432	0	0.522008	0.917915
DO7454	0.668948	0	0	0	0.10706	0	0.0102432	0	0.080889	0.0170982	0.0646825	0	0	0.0149489	0	0	0	0.00748389	0.0203644	0	0.00518088	0.00310046	0	0.518771	0.888573
DO7460	0.748865	0	0	0	0.0772754	0	0.00773061	0	0.0274311	0.051667	0.0394906	0	0	0.00674776	0	0	0	0.0173469	0.00485389	0	0	0.0185917	0	0.573997	0.857988
DO7466	0.747513	0	0	0	0.0579978	0	0.00578641	0	0.0453433	0.0169583	0.0948777	0	0	0.00458936	0	0.0129579	0	0.00800718	0.00280976	0	0	0.00315924	0	0.558933	0.87236
DO7472	0.732519	0	0	0	0.164936	0.000956573	0.000658271	0	0.0579222	0	0	0.00936803	0	0.00457133	0	0.0103226	0	0	0.00719235	0	0.00973838	0.00181501	0.002	0.33245	1.06515
DO7478	0.802702	0	0	0	0.102396	0	0	0	0.0645833	0	0	0	0	0.00424674	0	0	0	0.00846908	0.00104467	0	0	0.0165579	0	0.420215	1.02088
DO7484	0.752821	0	0.0414152	0	0.0722493	0	0.00935451	0	0.0272541	0.0438704	0.0172662	0	0	0.0127161	0	0.00911397	0	0.00697671	0	0	0	0.00696279	0	0.494507	0.944336
DO7490	0.80969	0	0.00942436	0	0.0662148	0	0.00217519	0	0.0736723	0	0	0	0	0.00648589	0	0	0	0.00820717	0	0.00364613	0	0.0204837	0	0.466451	0.984335
DO7496	0.801791	0	0	0	0.0975524	0	0	0.00537238	0.0472526	0	0	0.0278256	0	0.000258578	0	0	0	0.00988458	0	0	0	0.0100627	0	0.402997	1.03497
DO7502	0.702654	0.0817886	0.0356013	0	0.0170573	0.0311542	0.00853079	0	0.0384108	0.0179463	0.0295403	0	0	0.00257493	0	0.00515654	0	0.0118779	0	0.00861119	0.00141958	0.00767662	0	0.507492	0.935954
DO7505	0.6222	0.0368406	0	0	0.196512	0	0.0128926	0	0.0633918	0.0224685	0.0040873	0	0	0.0063017	0	0.00214874	0	0.0108645	0	0	0	0.0222917	0	0.510532	0.894854
DO7511	0.753114	0.0229384	0	0	0.107384	0	0	0.00245314	0.0395152	0.00719593	0	0.0350107	0	0.00313723	0	0	0	0.0112659	0	0	0	0.0179852	0	0.528866	0.910042
DO7517	0.468194	0.182867	0	0	0.139886	0	0.0129665	0	0.0441222	0.0308875	0.0839126	0	0	0.0107497	0	0	0	0.00956333	0	0	0.00909093	0.00776061	0	0.524397	0.873516
