# Supplementary material for: Fatty acid metabolism shapes immune responses in chronic lymphocytic leukemia
Source: Biomark Res. 2025 Mar 12;13:42. doi: 10.1186/s40364-025-00753-7 (PMC11905569; doi:10.1186/s40364-025-00753-7)
Supplement: Supplementary file 4 — Supplementary Material 4: Table S3 [file 40364_2025_753_MOESM4_ESM.xlsx]

## Sheet: exp
	DO223355	DO223356	DO223357	DO223358	DO223359	DO223360	DO223361	DO223362	DO223363	DO223364	DO223365	DO223366	DO223367	DO223368	DO223369	DO223370	DO223371	DO223372	DO223374	DO223376	DO223377	DO223378	DO223379	DO223380	DO223381	DO223382	DO223383	DO223384	DO223385	DO223387	DO223388	DO223389	DO223390	DO223391	DO223392	DO223393	DO223394	DO223396	DO223397	DO223398	DO223399	DO223400	DO223401	DO223402	DO223403	DO223404	DO223406	DO223407	DO223408
A1BG	6.81337	5.51536	6.45194	6.94562	6.78771	6.64469	5.84724	7.50771	6.63023	6.69282	6.57067	5.95221	6.39847	6.98595	6.7573	6.70434	7.00652	7.3532	6.56559	7.12057	7.15108	6.38844	6.55679	6.52402	5.96049	7.3018	7.40397	6.57279	7.18217	7.46096	7.1141	5.15821	7.06396	7.18443	7.06739	6.25684	7.19935	5.69767	6.37177	5.81242	6.59281	6.80644	6.7866	6.60411	6.9824	6.54656	7.563	6.58379	7.07931
A1BG-AS1	6.81337	5.51536	6.45194	6.94562	6.78771	6.64469	5.84724	7.50771	6.63023	6.69282	6.57067	5.95221	6.39847	6.98595	6.7573	6.70434	7.00652	7.3532	6.56559	7.12057	7.15108	6.38844	6.55679	6.52402	5.96049	7.3018	7.40397	6.57279	7.18217	7.46096	7.1141	5.15821	7.06396	7.18443	7.06739	6.25684	7.19935	5.69767	6.37177	5.81242	6.59281	6.80644	6.7866	6.60411	6.9824	6.54656	7.563	6.58379	7.07931
A1CF	4.14173	4.34459	4.12475	4.3635	4.46781	4.09094	4.56895	4.48598	4.16257	4.61542	4.16882	4.58521	4.20771	4.42975	4.18817	4.40619	4.18622	4.60609	4.25472	4.70936	5.1274	4.65208	4.5345	4.2371	4.31735	4.91678	4.20958	4.41241	4.24572	4.57484	4.74065	4.56089	4.3549	4.07182	4.35036	4.52718	4.54961	3.93867	4.0962	4.0512	4.10136	4.14517	4.27818	4.0757	4.63699	4.23825	4.6839	4.46421	4.29894
A2M	4.15712	4.21334	4.1276	3.96263	4.31235	4.35044	4.45329	4.35841	3.9842	4.26546	4.26519	4.11512	4.55322	4.4546	4.24878	4.15085	4.33196	4.29597	4.41165	4.21337	4.27884	4.67804	4.20219	4.17596	4.12822	4.42352	3.96647	3.98125	4.41348	4.1003	4.16525	4.29826	4.30746	3.9904	4.18314	4.44774	4.39226	4.04009	4.15205	4.13225	3.98741	4.05601	4.14879	3.93709	4.15888	4.16731	4.1511	4.02537	4.14662
A2M-AS1	4.15712	4.21334	4.1276	3.96263	4.31235	4.35044	4.45329	4.35841	3.9842	4.26546	4.26519	4.11512	4.55322	4.4546	4.24878	4.15085	4.33196	4.29597	4.41165	4.21337	4.27884	4.67804	4.20219	4.17596	4.12822	4.42352	3.96647	3.98125	4.41348	4.1003	4.16525	4.29826	4.30746	3.9904	4.18314	4.44774	4.39226	4.04009	4.15205	4.13225	3.98741	4.05601	4.14879	3.93709	4.15888	4.16731	4.1511	4.02537	4.14662
A2ML1	4.07829	3.64924	3.82592	3.83087	3.79357	3.82618	3.9971	4.07839	3.9434	3.87803	3.66205	4.15947	3.7711	3.84165	3.73324	3.75476	3.90468	3.84558	4.01175	3.81018	3.9306	4.08143	3.88468	3.84441	4.01123	3.83433	3.94027	3.97089	3.73164	3.87891	3.85814	3.90802	3.79155	3.82729	3.93621	3.92164	3.8258	4.42625	3.67191	3.7158	3.70377	3.63117	3.58237	3.78851	3.77236	3.79007	3.8205	3.92742	3.78167
A2ML1-AS1	5.97811	6.63744	7.87705	4.68997	4.40164	7.13686	7.69072	4.53046	4.57954	4.54622	4.63577	7.58044	4.82912	4.91735	5.76813	6.36608	5.855	6.54524	7.23551	6.25478	4.9732	4.62052	4.69379	6.47259	4.72537	4.41071	5.38204	4.80608	7.29594	4.77262	4.99032	6.9884	8.16262	4.24916	4.62367	6.99811	4.74915	4.65415	6.58738	7.16711	4.4592	4.32012	4.41627	6.13208	4.43322	4.48666	4.52839	4.98007	4.65037
A2MP1	13.8145	13.735	13.9566	13.8291	13.771	13.8992	13.7874	13.8443	13.748	13.828	13.7831	13.6712	13.6996	13.8752	13.6339	13.7772	13.9344	13.8932	13.898	13.9596	14.0955	14.0232	13.9162	13.7004	13.8058	13.9558	13.8856	13.8515	13.8601	13.6837	13.8298	13.7594	13.7815	13.7283	13.9538	14.0989	13.7999	13.7828	13.7065	13.8003	13.8066	13.7539	13.5686	13.8153	13.7583	13.6723	13.8298	13.8812	13.898
A3GALT2	4.13606	3.9175	3.7775	4.13402	3.91982	4.7373	4.10422	3.5777	3.99088	4.32606	4.31211	4.08157	4.12693	4.27398	4.19279	4.14532	3.93669	4.22286	3.98621	4.27055	4.36343	3.98887	4.44663	4.55268	4.20749	4.04864	4.24361	4.39115	3.89384	4.03606	3.94301	4.01593	3.97022	4.12465	3.86476	4.35493	4.24579	4.22168	4.19282	3.82209	3.98136	3.88711	4.2267	4.10214	4.01008	3.97274	3.97033	4.11819	4.11326
A4GALT	4.35754	4.40051	4.60054	4.36148	4.57106	4.78651	4.91688	4.79188	4.49312	4.36423	4.77058	4.67414	4.48995	4.59533	4.50766	4.42203	4.71331	4.56698	4.68071	4.76066	4.48648	4.72022	4.71781	4.46038	5.00061	4.26826	4.69094	4.59611	4.36852	4.58064	4.20172	4.19123	4.52671	4.51127	4.49579	4.28365	4.46444	4.3402	4.54008	4.33343	4.58808	4.7355	4.62093	4.43331	4.32635	4.22014	4.46768	4.7786	4.20477
A4GNT	3.74453	4.25912	4.32771	4.07418	4.22849	3.98801	3.98512	4.47805	4.05348	3.9805	4.24755	4.4034	3.99078	3.98755	4.20994	4.48695	3.96595	4.0919	4.242	4.13558	4.51479	4.2678	4.76013	4.15139	3.9105	4.35128	4.4204	4.0842	4.12633	4.21763	4.10077	4.13605	4.09508	3.91079	4.21578	4.25035	4.13493	3.81079	4.07783	3.89462	4.1016	4.02406	4.4191	4.09814	4.0736	4.17072	4.17649	3.9921	3.996
AA06	4.21216	4.24679	4.38382	4.05395	4.54856	4.1383	4.33023	4.16834	4.24847	4.36033	4.27423	4.16209	4.19219	4.31574	4.01896	4.33035	3.9248	4.29473	4.17272	3.93843	4.27025	4.1929	4.31998	4.30886	3.99105	4.21559	4.07023	4.24224	4.12488	4.34332	4.15414	4.00628	4.15327	4.41081	4.0295	4.13697	4.05379	4.12971	4.1417	3.98242	4.15938	4.00258	4.53842	4.185	4.01762	4.0003	4.15912	3.99552	4.14933
AAAS	4.79326	4.99647	6.03521	4.72846	4.87725	4.57404	5.10055	5.11649	5.57723	4.70348	4.89924	5.54171	4.45431	4.96904	5.2452	5.20033	4.7846	4.8458	4.81905	4.71403	4.60812	4.64324	4.78673	4.92766	5.09246	4.71898	4.79778	4.66669	4.47696	4.88054	5.09241	4.69156	5.46385	5.24553	5.21361	4.9687	5.06878	4.87536	5.41279	6.20057	4.79812	5.10518	5.30576	5.87045	4.86001	5.12828	4.75452	4.69084	5.093
AACS	6.20382	6.64976	9.67338	5.72952	6.38136	6.36669	7.21279	6.07351	6.13188	5.55683	5.7845	8.19884	5.74455	6.30551	7.72049	6.60001	7.446	6.14047	7.78476	7.38876	5.14836	5.7169	5.7609	5.75122	5.9847	6.84233	5.6322	5.07176	6.4422	6.37624	6.14579	5.58114	6.23501	5.66741	5.74563	5.87995	5.57374	5.92679	7.556	8.83851	6.5577	5.76909	5.78153	6.1853	6.25642	6.80703	6.21141	6.17782	7.60465
AACSP1	3.82677	4.34411	6.75572	4.04385	4.31662	4.60427	4.45182	4.64212	4.20378	4.44404	4.15036	4.12672	4.16346	4.12802	3.69204	4.15634	4.12412	4.68256	4.33452	4.32799	4.99219	4.93128	4.31789	4.30532	4.10363	4.53707	4.54497	4.71994	4.54209	4.16992	4.69691	4.22372	7.69487	4.12561	4.62013	4.70052	4.45036	4.86515	4.3136	4.1492	4.47035	4.13262	4.42047	4.33222	4.11722	4.18163	4.44451	4.45314	4.20208
AADAC	4.14595	3.84185	3.97727	4.03177	3.8145	3.81331	4.20485	3.9364	3.94124	3.96011	4.05572	3.94336	3.91498	4.21486	3.83156	4.15029	4.20284	3.89534	4.07655	4.35684	4.1576	4.1745	3.97961	4.26582	3.88039	4.56421	4.30832	4.31875	4.10242	3.9544	4.23285	4.15554	3.79415	3.83491	4.43027	4.4373	3.94395	4.11239	3.8987	4.07747	3.67515	3.84483	3.92075	3.94275	4.04653	3.91439	3.83007	3.86086	3.82239
AADACL2	3.80131	3.85608	3.86507	3.88148	4.42167	4.13499	4.11339	4.07959	3.95573	3.89066	4.1425	3.94206	4.18897	4.0761	3.97466	3.9022	3.92937	4.28326	3.7713	3.80316	4.23235	4.18353	4.16288	4.42421	3.93693	3.9598	3.86307	4.10112	4.00092	3.59721	3.99409	4.22658	3.89764	3.78338	4.02659	3.79382	4.11213	3.83399	3.80982	3.81639	3.60688	4.17153	4.01103	3.91148	3.78455	3.76956	3.95899	3.78994	3.86751
AADACL2-AS1	4.14595	3.91525	4.07229	4.03177	4.42167	4.33254	4.20485	4.08093	3.95573	3.96011	4.1425	3.96359	4.26441	4.21486	3.97466	4.43107	4.3343	4.43148	4.07655	4.35684	4.23235	4.54495	4.16288	4.42421	3.99117	4.56421	4.56271	4.42653	4.35494	4.15386	4.23285	4.22658	3.99011	4.64975	4.43027	4.4373	4.11213	4.16337	3.8987	4.07747	3.89599	4.17153	4.2188	3.94275	4.04653	4.10088	4.09769	4.11047	4.01528
AADACL3	4.47346	4.49504	4.43249	4.37766	4.69238	4.65267	4.72957	4.73898	4.33434	4.35201	4.27909	4.38146	4.27067	4.11906	4.52905	4.54665	4.46026	5.19224	4.26964	4.46993	4.3831	4.10959	4.44408	4.58397	4.33143	4.41774	4.64153	4.1646	4.55659	4.52987	4.15207	4.21251	4.37584	4.48008	4.40637	4.49384	4.23936	4.28162	4.31857	4.15456	4.33502	4.28649	4.40262	4.13852	4.48477	4.27695	4.59229	4.48136	4.40685
AADACL4	4.03501	3.70628	3.77965	4.00415	4.14588	3.75553	4.08809	3.81713	4.17707	3.97416	3.8416	3.98063	3.98695	4.28115	3.98744	3.82214	3.77965	4.03566	4.00152	3.70751	4.27858	4.37081	3.97369	4.11721	3.83197	4.01559	4.35433	3.80478	3.80326	3.94208	4.13533	4.45773	3.82292	4.13927	3.80863	3.88254	3.88822	3.99692	3.80873	3.89341	3.82702	3.88639	3.88439	3.79028	4.16062	4.0332	3.93881	3.85174	3.78798
AADAT	3.97436	3.67475	3.59062	4.00032	3.85465	4.07318	4.04018	3.6873	3.87839	3.71804	3.88	3.89288	3.76738	3.97129	3.83469	4.01087	3.77456	4.32058	4.13715	4.11911	4.29254	4.17607	3.69892	3.73633	3.81224	3.90781	3.84688	3.85888	3.75373	3.75053	4.12197	3.9314	3.96379	3.83971	4.07339	3.63684	3.88849	4.06716	3.80554	3.81658	3.74332	3.98726	3.88243	3.70231	3.76994	4.13541	3.67132	3.90923	3.6955
AAGAB	7.90523	7.74605	8.63458	7.52351	7.34997	6.87131	6.86064	7.34323	7.80961	7.38326	7.68941	8.07735	7.64513	7.41768	8.34414	8.26154	7.55967	7.6824	8.27416	7.78889	7.78283	7.30928	7.18649	6.82619	7.43664	7.77462	7.36453	7.06566	7.75496	8.32884	7.00322	8.12753	7.39674	7.67036	7.20955	7.61314	7.24107	6.70713	8.25701	8.24898	7.27678	7.52559	7.65774	7.75554	7.73381	8.07655	8.24135	7.72267	8.48693
AAK1	6.02718	5.19822	5.77701	8.68805	5.62685	6.34464	6.19777	8.31693	5.44916	6.50401	6.99338	7.99699	8.35164	7.19376	5.88514	5.9104	8.11637	5.29905	6.47299	7.01276	8.88388	8.88015	6.07196	7.79875	7.31036	8.0514	6.07377	8.95196	5.85675	6.43157	6.87035	7.3033	7.03652	6.01974	8.22354	5.61271	8.42213	6.12898	8.64898	8.55915	7.19705	7.81507	7.58211	7.99802	9.12944	8.72591	6.21199	8.49551	8.38288
AAMDC	8.74867	9.15877	9.12786	8.69218	9.14021	8.78827	8.94465	8.80447	8.74509	8.63931	8.74655	7.74236	8.69158	8.58522	8.5985	9.00195	8.88525	9.24318	8.97243	9.16464	8.81519	8.6416	8.96923	8.8517	9.02653	8.62332	8.59419	8.4418	9.13381	9.07264	8.56595	8.47058	8.93495	9.10171	8.79826	8.59551	8.37763	8.94158	8.85585	8.82717	8.93357	8.40259	8.86879	8.71233	8.6486	8.88886	9.00738	8.55641	8.9218
AAMP	7.40034	7.55776	7.86122	7.5971	7.22584	7.50687	7.32528	7.35112	8.15105	7.55083	8.11861	7.8331	7.79596	7.6179	8.37639	7.02646	7.55645	7.60204	7.79997	7.30568	7.04155	7.17768	7.38922	7.38476	7.79579	7.01302	7.35121	7.38135	7.08525	7.77182	7.23125	7.56684	8.00814	7.64735	7.27375	7.42466	7.6273	7.47473	7.52943	7.7622	7.28286	7.92227	7.98049	7.87041	8.00594	7.97637	7.69873	8.39251	8.20264
AANAT	3.92768	3.7108	4.12544	3.97039	4.19817	3.87955	3.74623	3.98642	4.12072	3.85747	3.87788	3.97941	3.83882	4.03321	3.69394	3.98323	4.13617	3.79641	3.8409	4.04777	3.81186	3.94266	3.86753	3.69382	3.84818	3.92518	3.90905	4.23282	3.88892	4.1883	3.88454	3.81161	3.8813	4.23841	3.88817	4.17242	4.07393	4.21367	3.79034	3.97279	3.78346	4.15513	4.12267	3.90972	4.02292	3.8089	3.89041	4.04841	3.92327
AAR2	6.78957	5.88957	5.88887	7.18241	7.14184	6.36324	5.8775	6.73774	7.27114	6.6388	6.38112	6.64781	6.58628	6.619	7.3554	6.28201	6.82119	6.29101	7.2795	6.67541	6.31539	6.5645	6.07193	6.75763	7.11009	6.36593	6.3238	5.98813	6.84356	7.72014	6.28457	6.1378	8.142	7.91456	7.05412	6.8881	7.25392	6.35541	6.52219	6.40901	7.13748	6.87176	7.30746	7.23101	6.85353	7.09626	8.11955	7.26585	7.11034
AARD	3.73068	4.36057	3.94476	4.03688	3.94326	4.23745	4.44402	4.25803	4.01355	4.25966	3.65914	3.90025	4.1168	3.96212	4.1261	4.29504	4.26339	4.21769	3.91688	4.00744	4.11454	4.01355	4.24393	4.19105	4.10379	4.05494	4.12229	4.19074	4.09775	4.03776	4.13305	4.04258	4.16431	4.09984	4.30996	4.29865	4.06981	4.3397	4.13207	4.05907	4.14494	4.20339	3.94258	4.19281	3.90757	4.3054	3.96657	3.89949	3.8742
AARS1	6.4484	6.45861	6.8653	6.6397	5.7826	6.21591	6.18769	5.89921	7.63485	6.88741	7.35407	6.36904	6.97014	6.53042	6.66404	4.60688	6.475	7.59011	5.73916	5.78365	4.80257	5.10554	6.19229	6.21404	6.64922	5.05158	5.31107	5.30962	5.53536	5.80858	5.7607	6.1079	6.56211	6.78063	5.77642	5.34568	6.35941	6.33856	7.00651	6.45027	6.95869	7.33095	6.0721	6.84067	7.31599	6.98999	6.20293	6.80575	6.88809
AARS2	7.06221	6.72606	7.2926	6.96712	6.29007	6.59874	7.0625	6.96548	7.30437	6.74962	7.24542	6.06196	6.66249	6.76868	5.87026	6.17278	6.79535	5.9405	7.11224	6.95169	6.58016	6.89486	6.85517	6.79353	6.62176	6.95406	6.92578	6.64435	6.79769	5.91449	6.12732	5.84899	7.81683	7.04005	6.96893	5.9145	6.91409	6.82338	6.24284	6.1816	6.94587	7.13561	7.24215	7.03824	7.55641	6.89083	6.85773	6.7764	7.19609
AARSD1	6.71245	6.65315	7.52892	6.63589	6.15322	6.63963	5.81935	5.87544	6.81299	6.01673	6.59306	6.13521	5.96014	6.46529	6.41565	5.81311	6.73461	6.92208	6.63135	6.98427	5.63399	5.67619	6.2753	6.44836	6.37946	6.03133	5.92242	5.96733	6.11581	6.42493	6.00693	5.61565	6.74577	5.68547	6.26459	5.76373	6.17052	5.75488	6.42063	6.61809	6.62626	6.3021	6.70315	6.63857	6.85038	6.77657	6.32075	6.82426	6.50484
AASDH	8.29379	8.50708	8.59787	8.05341	8.34649	8.41878	7.92875	7.92238	8.57504	8.28147	8.56732	7.99024	8.33272	8.27073	7.71514	7.59823	7.66735	8.08807	7.41165	7.46828	7.60016	7.66846	7.44553	7.31054	7.96003	7.27711	7.17846	7.95779	6.90538	7.96188	7.21368	8.04506	7.80913	7.65214	7.26483	7.4009	7.50242	7.72233	8.54745	8.35711	7.7472	7.87987	7.81255	8.33482	8.22247	8.60011	7.42911	7.60399	7.72892
AASDHPPT	8.62072	7.76349	7.10841	8.51533	9.45005	9.17214	8.52448	9.43092	8.17714	8.58868	8.24259	7.50439	8.58218	8.66577	8.30468	9.00985	8.71638	8.7972	8.31864	9.81155	9.6101	8.57102	8.94734	8.55628	8.41456	8.73904	8.55567	9.01433	9.39176	9.04542	9.42519	8.85023	7.58081	8.50298	9.2924	8.76764	8.15771	8.29898	8.07008	7.68809	8.76404	8.09841	7.79503	8.11582	8.32534	8.55666	8.71941	8.25247	8.38195
AASS	4.11436	4.29518	4.22321	4.36148	4.02662	4.35703	4.1341	5.38101	3.92208	6.46779	4.25252	4.06832	3.94586	4.37428	4.2993	4.24236	4.22424	4.2565	4.08618	4.9779	4.13406	4.05131	4.2425	6.38018	4.1494	4.13249	4.22219	4.12384	4.76772	4.30031	4.37159	4.47075	4.17202	4.02901	4.36206	4.25433	4.14906	4.51158	4.37316	3.99276	4.06732	3.97899	5.04815	4.04726	4.33674	4.07055	4.3718	3.97493	4.00982
AATK	4.46552	4.8779	4.26263	4.51023	4.8031	5.05699	4.53532	4.89418	4.64265	4.16406	4.32729	5.12449	4.86701	5.57643	4.86097	4.96095	4.68245	4.79732	5.11526	4.38966	4.95471	4.60216	4.31171	5.54204	4.56107	4.90811	4.62589	4.69397	4.72781	4.91692	4.54478	4.89758	4.6479	4.24276	4.61325	4.80788	4.38413	4.51907	4.50393	4.57123	4.8221	4.58718	4.73733	4.74278	4.44481	4.48849	4.42011	4.61767	4.5262
ABAT	7.6186	7.69581	7.54951	6.62725	7.32676	7.20523	8.26275	6.54526	7.6089	7.58679	6.73749	7.46852	7.78721	7.25974	7.5472	6.34995	7.40227	6.79613	6.22458	7.03689	6.75439	7.4496	7.13426	7.11815	7.36899	7.68616	7.05364	7.41992	7.97407	6.7974	6.80383	6.62142	7.5174	7.19509	7.21145	5.90919	7.27223	7.20605	6.18314	7.34981	7.60278	7.06179	7.65343	7.73869	6.96803	7.46497	7.02697	6.83767	6.33237
ABCA1	8.06938	9.49178	9.1768	9.19826	9.33245	9.1123	7.0821	9.55285	9.07327	8.74068	8.9132	9.33463	7.39248	8.80033	6.72938	9.56752	7.95787	5.02137	9.83984	9.29962	9.78556	8.84209	8.48595	9.98287	8.65823	8.94262	9.90508	9.97784	10.1519	10.87	7.82859	9.20109	7.86316	9.565	9.07515	8.88054	6.56509	7.68396	9.75762	9.13924	7.67912	9.37845	10.4637	8.17645	8.88058	8.97622	6.63974	7.61266	8.809
ABCA10	9.68416	9.25184	10.0529	9.84615	9.40063	9.45703	9.56111	10.0384	8.99982	9.28609	9.40437	8.53644	9.20258	9.06577	7.89781	9.20393	9.51844	9.14375	9.8142	9.83603	7.38946	8.13728	9.68067	10.1246	8.70184	9.68519	9.39162	9.59123	9.55546	9.61462	9.52857	8.88354	9.79368	9.71303	9.94643	8.16715	9.46483	9.81747	9.75037	9.01566	9.95056	9.2678	9.24404	9.33847	9.66475	9.58077	9.20068	8.46756	9.5974
ABCA11P	8.79806	9.29764	8.92835	8.56478	8.60758	8.69028	9.05315	8.95912	8.87853	8.23105	8.99949	8.11943	8.97646	9.32041	8.53241	8.92089	9.06749	9.3276	8.86058	9.21451	8.43456	7.85798	8.95176	8.6668	9.02175	9.15921	8.62055	8.31892	9.62755	9.1761	9.36185	8.62299	9.21373	8.62052	8.44763	9.02838	8.77247	8.73061	8.66409	8.32167	8.88086	8.16194	7.92348	8.43025	9.13071	8.7906	9.63449	8.39763	8.93779
ABCA12	3.84619	3.95828	4.08796	3.96934	4.11106	3.80511	4.02633	4.30354	4.02924	4.36359	4.15592	3.98293	4.0699	3.83463	3.91925	4.09324	4.10777	4.48782	3.95559	4.43674	4.1331	4.12838	3.88769	4.09403	3.89909	4.11823	4.1901	3.9394	4.07466	4.13159	4.1171	3.84592	4.06571	3.91938	4.3616	3.96966	4.03963	4.30528	4.04286	4.00178	4.10183	3.91827	4.31643	4.08083	3.86741	4.01486	4.27362	4.11263	3.96549
ABCA13	4.09498	3.92769	3.87278	3.83947	3.9765	4.55386	3.96428	3.86171	3.68403	3.86529	4.04036	3.86734	3.98087	3.99649	4.13065	4.70568	3.86181	4.26159	3.91815	3.84624	4.48683	4.23836	4.36588	3.84302	3.56986	4.94867	4.13013	4.47311	4.2823	4.35017	4.27749	3.98544	3.70029	4.25047	4.10868	4.31278	3.99662	4.18037	4.15917	3.82485	3.807	4.11414	4.35761	4.01647	3.98802	3.67347	4.01416	3.92245	3.70489
ABCA17P	4.07022	4.20944	4.36762	4.42304	4.3088	4.14274	4.17733	4.0787	4.20755	4.32141	4.47621	5.31204	4.44646	4.31273	4.5554	4.53326	4.44606	4.253	4.42774	4.92279	4.09443	4.58658	4.27725	4.50812	4.74596	4.2482	4.60429	4.04936	4.30755	4.17751	4.08054	4.54556	4.13695	4.12083	4.33691	4.15303	3.97822	4.15076	4.66917	4.26057	4.12893	4.49715	4.57899	4.42368	3.99088	4.29391	4.12874	4.32603	4.22122
ABCA2	4.02821	4.34366	4.41877	4.35834	4.3782	4.45712	4.76047	4.28232	4.38086	4.33714	4.3007	4.65981	4.21322	4.48472	4.32944	4.16349	4.50356	4.57544	4.2896	4.47877	4.80333	4.48319	4.67367	4.31901	4.12854	4.56387	4.16443	4.33219	4.16493	4.44387	4.37959	5.16736	4.46614	4.33759	4.34811	4.3298	4.15734	4.23045	4.07297	4.17201	4.1753	4.66699	4.66046	4.49748	4.2388	4.29591	4.4904	4.55489	4.15806
ABCA3	13.7796	13.8468	13.6172	13.782	13.8055	13.788	13.6849	13.623	13.8591	13.7583	13.6728	13.5914	13.621	13.6081	13.6825	13.6622	13.6781	13.6248	13.6072	13.5371	13.8336	13.6804	13.6634	13.4338	13.6381	13.6248	13.6289	13.5655	13.6083	13.7952	13.5589	13.5667	13.653	13.7355	13.677	13.6479	13.5059	13.8109	13.6908	13.5669	13.7155	13.6675	13.6896	13.6559	13.7564	13.8743	13.7973	13.7086	13.7793
ABCA4	4.17915	4.15135	3.84245	3.87221	4.22281	4.01236	4.34695	3.89356	4.13311	4.57742	3.95978	4.21941	3.951	4.14527	4.06168	4.27084	3.96413	4.12747	4.06912	3.9599	4.45345	4.24424	3.91302	4.02132	3.97011	4.11871	3.89966	4.10061	4.24438	4.22773	3.95076	4.13556	3.96206	4.34149	4.07122	4.14171	4.0485	4.05337	4.11858	3.92894	3.88629	4.16495	4.49646	4.09622	3.90757	4.32814	4.07835	3.92623	3.87024
ABCA5	9.68416	9.25184	10.0529	9.84615	9.40063	9.45703	9.56111	10.0384	8.99982	9.28609	9.40437	8.53644	9.20258	9.06577	7.89781	9.20393	9.51844	9.14375	9.8142	9.83603	7.38946	8.13728	9.68067	10.1246	8.70184	9.68519	9.39162	9.59123	9.55546	9.61462	9.52857	8.88354	9.79368	9.71303	9.94643	8.16715	9.46483	9.81747	9.75037	9.01566	9.95056	9.2678	9.24404	9.33847	9.66475	9.58077	9.20068	8.46756	9.5974
ABCA6	10.1125	10.3611	10.892	8.18789	10.4393	10.5305	11.4102	10.7369	10.829	10.6779	10.234	11.0534	10.7884	10.3097	10.7022	10.0657	10.4689	9.49921	9.11876	10.1671	9.63054	10.0436	9.9766	9.86689	10.9108	8.13422	4.95179	10.3835	9.69018	9.65476	10.4436	10.3368	10.1745	10.221	9.81109	9.63924	9.75521	9.93074	10.4247	10.9244	10.0488	10.1952	9.7199	10.9308	10.5394	10.5271	8.65905	9.71666	9.61201
ABCA7	9.51949	8.55488	9.54762	8.5532	8.89333	9.04023	8.35019	8.30078	9.03796	8.91302	8.69168	8.68298	8.78069	8.70726	9.64165	6.83924	8.84154	7.49914	8.62968	9.33225	9.50755	9.19667	8.37992	9.27267	9.54314	8.5331	8.68123	8.07133	8.36463	7.93924	8.235	8.57335	8.7594	8.68782	9.12829	7.95578	8.98089	8.84208	8.79331	8.80593	8.14177	9.01026	9.1642	9.10291	8.58734	9.11555	7.78465	8.97423	8.39944
ABCA8	4.2071	4.2703	4.30704	4.08742	4.24179	4.17133	4.28711	4.20692	4.04509	4.40204	3.99591	4.26468	4.10015	4.12493	4.15533	4.51343	4.15542	4.65286	4.55228	3.97976	4.29816	4.51132	4.17522	4.30473	4.31713	4.28341	4.29418	4.29423	4.40976	4.19232	4.34357	5.28848	3.9948	4.00024	4.06255	4.10849	4.02987	4.27916	4.0998	4.01811	4.21732	4.0236	4.06244	4.07436	3.95554	4.12096	4.32005	4.42465	4.12832
ABCA9	8.43276	9.16576	10.0285	6.19179	9.58179	9.27981	9.89257	8.50057	8.90062	9.39513	7.85381	8.18394	9.1256	8.03215	10.004	9.2985	9.8719	9.13334	9.1054	9.09748	8.69971	8.61956	8.6874	7.53172	9.92152	5.8765	5.72014	9.11913	8.62735	8.29744	9.66505	7.26372	9.29228	8.60736	8.21668	7.98581	7.57649	7.84011	6.93731	8.11791	8.26826	7.90976	8.44642	10.1963	8.30267	9.62561	8.94142	6.4108	7.98332
ABCA9-AS1	8.43276	9.16576	10.0285	6.19179	9.58179	9.27981	9.89257	8.50057	8.90062	9.39513	7.85381	8.18394	9.1256	8.03215	10.004	9.2985	9.8719	9.13334	9.1054	9.09748	8.69971	8.61956	8.6874	7.53172	9.92152	5.8765	5.72014	9.11913	8.62735	8.29744	9.66505	7.26372	9.29228	8.60736	8.21668	7.98581	7.57649	7.84011	6.93731	8.11791	8.26826	7.90976	8.44642	10.1963	8.30267	9.62561	8.94142	6.4108	7.98332
ABCB1	6.38764	6.13437	6.01775	6.20577	6.43766	6.39898	6.42874	6.14798	6.31262	6.30383	5.93131	6.44034	6.16555	6.04467	6.44174	7.78565	6.63999	8.42924	6.10428	6.8737	6.05045	6.25466	6.19469	6.66283	6.12356	6.08252	6.2043	6.31306	7.03036	6.69703	6.31561	5.88725	6.23744	6.43062	6.48207	6.0655	6.23076	5.98911	5.96047	6.12079	6.27376	6.2502	6.23864	6.45414	6.61401	6.14936	7.92503	6.40059	6.12467
ABCB10	10.2278	9.86209	8.56161	10.0953	9.38607	9.67681	9.7974	10.0927	9.60178	10.2183	10.118	9.02631	10.4199	10.2601	10.0843	9.36662	10.0581	9.68119	8.78323	9.82821	9.66157	8.54845	9.93309	9.63829	10.3031	10.173	9.93679	9.86912	10.2744	10.1717	9.94965	9.68504	9.25457	9.95136	10.0157	8.07914	10.172	9.70511	9.27246	9.65751	10.3106	9.96548	9.4176	10.0695	10.4228	10.1967	10.0981	8.67968	9.54889
ABCB11	3.94807	3.67501	3.97503	3.80867	3.99596	4.20905	4.21611	3.73886	3.86695	4.16505	3.7262	3.87888	3.9026	4.06051	3.76965	4.48228	3.93426	4.21983	3.98346	3.8549	4.24351	4.17081	4.0878	4.12052	4.00707	3.93306	4.11307	4.12847	3.98553	3.81236	3.98672	4.38299	4.34697	3.90732	4.27818	4.12577	4.19182	4.07982	3.92579	3.82622	4.09315	4.03583	4.112	4.14449	3.79409	3.94512	3.99498	3.86555	3.87121
ABCB4	9.05777	9.34788	9.59335	9.52813	9.70374	8.60454	9.01181	9.03387	9.16587	8.74841	9.39816	8.79068	8.43796	8.80517	8.60753	8.46217	9.16559	9.59969	9.59089	9.52018	9.34253	7.8495	8.93767	9.1066	8.88106	9.74031	9.31608	8.24578	9.70494	9.84585	9.55816	9.22843	9.74028	9.18904	9.41408	7.42333	9.02	9.51657	9.88155	9.3406	9.02283	8.95572	8.3744	8.4104	9.62746	8.98233	9.50155	8.94816	9.41094
ABCB5	4.21747	4.15856	4.91338	4.32433	4.45087	4.41918	4.43461	4.47299	4.26827	4.30975	4.28816	4.70706	4.23183	4.38709	4.56321	4.72986	4.1674	4.59279	4.42657	4.41799	4.56226	4.3673	4.36608	4.2541	4.43815	4.25732	4.41978	4.12991	4.40475	4.46056	4.43958	4.1641	4.28015	4.18728	4.40334	4.34416	4.26096	4.46607	4.23325	4.09286	4.27971	4.25138	4.0204	4.33616	4.16907	4.29183	4.46064	4.57238	4.16326
ABCB6	4.43623	4.25803	4.42352	4.54007	4.41843	4.65069	4.61337	4.43686	4.50987	4.58922	4.33679	4.38641	4.49554	4.25798	4.43187	4.53902	4.5129	4.62516	4.45678	4.47177	4.54155	4.91775	4.42136	4.69007	4.49309	4.69411	5.15505	4.64424	4.69197	4.44433	4.47014	4.47526	4.55182	4.68063	4.86399	4.47436	4.71866	4.4743	4.31007	4.24306	4.72791	4.58398	4.6592	4.60481	4.60585	4.72073	4.58904	4.57548	4.29732
ABCB7	9.3784	8.97218	9.17491	9.1492	8.49161	9.05747	8.62133	9.13161	9.39859	9.25742	9.1127	8.66964	9.33343	9.24458	8.4581	8.11144	9.2298	9.35955	7.9287	8.87838	8.3897	8.35025	9.3799	8.55071	9.1769	8.5156	8.55668	8.43784	8.34884	8.04786	8.52257	8.92718	8.72012	9.20407	8.49552	9.10553	8.79173	8.48343	9.26191	9.20367	9.31498	9.202	9.20905	9.30687	9.15976	9.39247	8.29949	9.0923	8.98533
ABCB8	4.73476	4.82299	4.71938	4.77988	5.16458	4.6065	4.70467	4.65759	4.66933	4.67937	4.70535	5.05975	4.8241	4.89356	4.68076	4.72539	4.62377	4.64346	4.59028	4.6622	4.83877	4.85781	5.15901	4.48146	4.59175	4.92388	4.51861	4.59984	4.7368	4.51961	4.33603	4.39128	4.51515	4.88443	4.75674	4.7073	4.62168	4.64574	4.34437	4.53534	4.44885	4.89441	4.91408	4.76351	4.67147	4.86043	4.79891	4.78373	4.68084
ABCB9	9.41398	9.10969	9.04666	9.28735	9.34898	9.31203	9.24948	8.9523	9.54442	9.11371	9.25409	9.82654	8.81614	9.13053	9.30833	9.20739	9.03063	8.76352	10.3621	9.25769	9.74445	9.98359	9.21611	9.61554	9.29912	9.29536	9.20009	9.42724	9.58185	9.12565	8.94401	9.2681	9.55685	9.55296	9.48423	9.64492	9.48229	9.94951	9.77811	9.88954	9.29476	9.45117	9.40117	9.2514	9.5617	9.45336	9.45721	9.51462	9.5757
ABCC1	9.77881	8.755	10.0113	9.84304	9.44919	9.28659	9.12124	9.53104	9.06294	9.15957	9.43327	10.4483	9.29037	9.53463	8.61704	9.58551	9.75446	8.97169	9.66519	10.002	8.78466	9.80266	9.53191	9.29367	9.72193	9.7702	9.70709	9.49924	9.75942	8.87542	9.62777	9.60386	9.57838	9.10191	9.43905	9.4149	9.70491	9.25022	9.37092	9.66288	9.51496	9.53065	9.56778	9.45217	9.53024	9.09029	9.23921	9.15715	9.69446
ABCC10	6.71745	7.01633	6.62912	6.65024	6.62812	6.1379	7.00602	5.83983	6.88962	6.61475	7.07158	5.94715	6.38683	6.60668	6.36631	5.85997	6.20397	5.95604	6.51824	6.25765	5.95806	5.9944	6.46505	6.3924	6.8899	6.59157	6.48105	6.54309	5.97968	6.1583	5.95706	5.87403	6.55767	6.9535	6.58519	6.10728	6.30391	6.33892	6.33263	6.3054	6.45477	6.12362	6.73978	6.48041	6.63955	6.57673	5.94599	6.20906	6.18066
ABCC11	9.65228	9.59822	9.85068	9.09072	9.3507	9.46999	9.36873	9.22853	9.60521	8.98985	9.32783	8.54368	8.73849	8.9757	8.45185	8.4956	9.44631	8.28367	8.6094	9.25016	8.76965	9.25775	9.46991	8.42694	9.38707	8.91545	8.99816	9.01883	8.578	8.34806	8.39861	8.01398	9.11364	9.4461	8.93917	8.51864	9.04816	9.58905	8.06918	8.09779	9.39138	9.4158	9.21689	8.76988	8.84094	9.45016	9.34868	9.14853	9.13024
ABCC12	4.09498	4.12958	4.54643	3.99056	4.34078	4.01426	4.41306	4.28874	4.20489	4.31061	4.24725	4.6454	4.37858	3.98982	4.76464	4.30194	4.16824	4.35184	4.29647	4.0512	4.10917	4.42667	4.06678	4.31122	4.15264	4.20444	4.4259	3.99504	4.10539	4.42497	4.16183	4.10105	4.08892	4.21163	4.34927	4.10412	4.2801	4.51289	4.03009	4.33082	3.91532	4.05068	4.02855	4.1282	4.19434	4.09924	4.31831	3.94766	4.24006
ABCC13	4.31591	4.39177	4.27451	4.07344	4.35584	4.04368	4.10644	4.26259	4.2196	4.22156	4.00829	4.0517	4.29892	4.20314	4.07997	4.23744	4.14363	4.23503	4.01936	4.11216	4.18023	4.48448	4.32852	4.4147	4.29573	4.23386	4.06994	4.1858	4.1653	4.31282	4.40901	4.0876	4.05372	4.41432	4.64807	4.14335	4.17657	4.0869	4.02899	4.02243	4.23836	3.85696	4.11232	4.30564	4.08665	4.08221	4.63393	4.32564	4.44712
ABCC2	4.85342	4.52989	4.92468	4.73504	4.8949	4.66357	5.01407	4.61287	4.99486	4.60393	5.25012	4.49566	4.41024	4.89269	4.66019	4.90911	4.67081	4.62184	4.79234	4.75516	5.14636	5.11094	4.66606	4.63185	4.89445	4.90323	4.68626	4.72652	4.88316	5.03334	4.78273	5.2029	4.6559	4.43759	4.76381	4.45808	4.53539	4.25897	5.566	5.00336	4.97626	4.34474	5.59227	4.54902	4.46154	5.24506	5.80103	5.0703	4.7874
ABCC3	3.99504	4.06865	3.83949	3.80289	3.96589	4.05457	4.24677	3.88936	4.29925	3.79253	4.02835	4.64169	4.02979	4.01603	5.83882	3.86349	4.08524	4.16523	3.8717	4.0374	4.17481	4.00756	4.10549	4.04446	3.97382	3.86461	4.0562	4.35202	4.01161	4.11869	4.07853	3.84845	4.01529	4.47446	3.94014	3.99738	3.9549	4.11916	3.88503	3.95968	4.3359	4.47342	4.12	3.85455	4.05396	4.05543	4.15732	4.27238	6.70129
ABCC4	5.98146	6.11279	5.32499	6.1605	5.73799	6.12106	5.88948	5.86216	5.67189	5.93158	5.80512	6.46453	6.73888	5.725	6.54805	6.80582	5.80597	5.29663	5.4643	5.45201	5.67779	5.89525	6.0157	5.34016	6.09757	6.19435	5.82871	6.26287	5.96004	6.13074	5.86901	5.98016	5.91383	5.7431	5.80755	5.86993	6.06688	5.04974	6.22375	5.94434	5.65979	6.02311	5.77806	6.13867	5.93033	5.69452	6.33891	5.88413	6.16153
ABCC5	7.91519	5.53282	7.44208	8.97978	6.497	6.35272	6.42682	6.18522	7.46719	7.56147	7.77998	7.33364	7.63252	7.49059	6.90831	5.84693	7.06789	6.03913	6.67733	6.87579	6.07401	5.98733	7.19892	6.62872	7.31703	7.62363	7.03318	7.03965	6.10494	6.19446	6.32134	8.07479	7.73115	7.64242	7.70175	6.13208	9.10046	7.76065	7.5035	7.32639	7.9443	7.15749	7.03775	7.28351	8.57168	7.40229	5.53621	7.33799	7.81914
ABCC5-AS1	7.91519	5.53282	7.44208	8.97978	6.497	6.35272	6.42682	6.18522	7.46719	7.56147	7.77998	7.33364	7.63252	7.49059	6.90831	5.84693	7.06789	6.03913	6.67733	6.87579	6.07401	5.98733	7.19892	6.62872	7.31703	7.62363	7.03318	7.03965	6.10494	6.19446	6.32134	8.07479	7.73115	7.64242	7.70175	6.13208	9.10046	7.76065	7.5035	7.32639	7.9443	7.15749	7.03775	7.28351	8.57168	7.40229	5.53621	7.33799	7.81914
ABCC6	4.45946	4.30324	4.16029	4.35396	4.38655	4.11205	4.07156	4.35779	4.0131	4.26801	4.24435	4.20185	4.08196	4.15314	4.2514	4.94925	4.09162	4.47515	4.65735	4.33264	4.48127	4.49653	4.11745	4.80425	4.28398	4.66583	4.7635	4.14656	4.29136	4.13934	4.23645	4.47905	4.10321	4.31494	4.48885	4.12194	4.05501	5.13498	4.09351	4.14303	4.14527	4.26731	4.46438	4.15038	4.55153	4.30921	4.39652	4.40299	4.34873
ABCC6P1	7.74303	6.86334	6.59907	7.57452	7.3741	7.67568	7.03731	6.98393	6.6731	7.26087	7.05462	7.00956	6.41425	7.1734	6.14272	7.6097	6.89135	6.82736	7.97749	7.26208	7.45222	7.54882	7.28813	7.04179	6.88248	7.64697	8.33659	6.80656	6.98764	7.10168	7.19125	5.59746	7.37526	7.32984	7.44642	7.77993	7.73297	6.86776	7.04188	6.31191	6.56785	6.77648	7.78136	6.34702	6.58827	6.84397	7.40918	6.3122	6.8168
ABCC6P2	4.14818	4.30324	4.03983	4.21342	4.0951	4.11205	4.07156	3.85155	3.88867	4.03104	4.24435	4.01391	4.04266	4.15314	4.01948	3.96204	4.09162	4.29996	4.00088	4.1862	4.30985	4.42239	3.99205	4.25628	3.86531	4.31041	4.24362	4.14656	4.24357	4.08002	4.12906	4.15885	4.10321	4.31494	4.48885	3.95546	4.04638	5.13498	4.09351	4.07018	4.14527	4.26731	4.46438	4.15038	4.05811	4.00723	4.06381	4.40299	4.23481
ABCC8	5.04102	4.91737	5.19449	4.8801	4.88815	4.92105	5.12558	5.31156	5.24434	4.94641	4.74377	5.00901	5.21274	5.46951	5.79368	5.12557	5.98888	5.32721	5.96358	5.43994	5.06882	5.07056	5.25205	5.56135	5.16566	5.44322	5.2478	5.06478	5.12377	5.15192	4.9657	5.18993	4.85745	5.22097	5.38052	5.55055	5.76149	4.65529	5.36642	5.40696	5.24948	5.11557	5.35883	4.90981	4.99532	4.68062	5.08249	5.21504	4.98704
ABCC9	4.00178	3.88782	4.08194	4.04115	4.18755	4.16048	4.14927	4.02818	3.97802	4.14281	4.01705	4.30452	3.88263	4.06051	3.83258	4.53412	4.0666	4.01756	4.24441	3.96005	4.04036	4.0365	4.39517	4.06925	3.93095	4.1096	3.95675	4.43947	4.05441	3.99012	4.06631	4.08855	4.01624	3.94231	3.94285	4.01645	4.064	4.26306	3.92043	3.84582	3.98772	4.04044	3.99207	4.0402	4.06682	3.81751	4.10491	4.30668	4.06745
ABCD1	4.57943	4.80909	5.2447	4.74557	5.05865	4.63814	4.55967	4.82396	5.06244	4.9659	4.59112	4.63066	4.586	4.85281	5.03965	4.6352	4.85757	4.7207	5.34534	4.83109	4.59457	5.33855	5.00288	5.03037	5.23907	4.80078	4.86207	4.94386	4.77482	5.60125	5.17446	5.22424	4.7988	4.7674	4.59838	5.08181	4.9322	4.20821	4.77017	5.05207	4.95147	4.76197	5.08661	4.90257	4.70504	4.63308	4.79242	4.53875	4.92885
ABCD2	4.57472	4.16633	4.33247	4.309	4.21073	3.91635	3.92719	4.24533	4.34171	3.99672	4.63625	4.51382	4.25447	4.47556	4.19178	4.00779	4.30955	3.97536	3.81354	4.01896	4.16198	4.06414	3.906	3.86576	4.27487	4.1271	3.92817	4.24739	4.07899	3.83691	4.3264	4.43306	4.25802	4.31679	3.96874	4.03792	3.91968	4.45319	5.00138	5.06794	4.42337	4.35097	4.02871	4.2467	4.29315	4.028	3.79483	3.94624	3.94854
ABCD3	8.34189	8.01972	8.9228	8.4088	7.49454	8.07222	8.09269	7.07448	8.63595	8.72391	8.09207	8.23845	8.29652	8.48713	8.72047	6.65603	8.40221	7.62659	7.20554	8.31608	7.156	6.85539	7.58167	7.5396	8.58365	8.41444	7.91965	8.37979	6.86102	7.35362	9.93476	8.23076	7.61605	7.00798	8.0679	7.83186	7.55027	6.7499	8.66734	8.13741	8.73206	8.10247	7.5973	8.37378	8.50931	8.90852	7.01814	8.33607	8.48523
ABCD4	8.01053	7.87862	8.07681	8.2247	7.94785	7.43604	7.62251	7.40511	7.90473	7.41921	7.79861	7.636	7.35448	8.25396	7.63431	7.66675	7.80104	7.98172	8.00634	7.88061	7.54951	7.29702	7.80754	7.8495	7.88636	7.87187	8.1043	7.71478	7.86856	7.78651	7.80106	7.53418	8.0978	8.09188	7.39848	7.44874	7.63393	7.53633	6.76365	7.60008	8.39024	7.9707	7.85524	7.76596	8.22926	8.03028	8.17954	7.00265	8.18028
ABCE1	8.64352	8.34275	8.25757	8.69097	8.27762	8.0422	7.9298	8.53505	8.24142	8.05818	8.61094	7.88455	8.04959	8.35152	8.47406	8.80094	8.44939	8.51938	8.82795	8.07145	8.20278	7.43531	8.06163	7.71463	7.9849	7.98721	7.99557	7.68534	8.35115	9.30068	8.30409	8.59499	8.99266	8.55744	7.82487	8.71928	7.98909	7.54591	9.13212	8.58236	8.38176	8.51567	8.14424	8.74187	8.28493	7.87821	9.0587	8.44468	8.33905
ABCF1	7.8588	8.98126	8.20575	8.02748	7.90135	7.72289	7.39838	8.08956	8.47755	7.75483	8.04855	7.36736	7.5446	7.70294	8.14723	9.60347	8.06354	9.35195	8.44947	7.89869	7.5901	7.7541	7.76883	8.02457	8.02897	7.73385	7.85464	7.45163	7.84931	8.28853	7.82738	8.24451	8.14832	7.83192	7.81892	8.89731	8.20424	7.27536	8.27676	8.04533	7.69062	8.07441	8.58027	7.87126	8.10849	7.90052	9.15297	8.09823	7.70476
ABCF2	5.93848	5.83209	5.66384	5.46859	5.00209	5.47708	5.6104	5.31666	6.506	6.12377	6.29471	6.01626	5.95397	6.43426	5.63266	5.41216	5.60434	5.94615	5.2793	5.48985	5.4256	5.47656	5.45182	5.82212	5.78291	5.27126	5.15126	5.42825	5.34829	5.38548	5.25645	5.76242	5.59042	5.43093	5.31196	5.25859	5.58008	4.91075	5.52809	6.17874	6.48438	5.99382	6.6555	6.24205	5.72308	6.77011	6.1139	6.2102	5.49247
ABCF2P2	4.01077	3.99864	3.81846	4.11521	4.13919	4.27256	4.00337	4.13116	3.92478	3.96621	4.07081	4.33792	4.07632	4.24125	4.1948	4.5292	4.05141	4.71208	4.0716	4.1816	4.2993	4.9752	4.36756	4.48965	4.22222	4.34729	4.64306	4.46891	4.50513	4.03935	3.97921	4.19228	3.99459	4.382	4.41854	4.44352	4.30205	4.27984	4.00832	3.87064	4.20419	3.86445	3.93122	4.03577	4.05726	4.03734	4.28658	3.96837	4.20862
ABCF3	7.31676	7.22846	8.02483	7.59102	7.62525	7.2839	6.59497	7.21927	7.65887	7.42138	7.67772	7.23215	7.07983	7.22665	7.76002	7.87413	7.42039	8.33107	8.18451	7.607	7.42311	7.76576	7.42967	7.632	7.56479	7.26429	8.04204	7.08172	7.73718	8.40974	6.19747	7.24257	7.83693	7.75486	7.66572	7.44517	7.63946	7.42959	7.59896	7.59598	7.4474	7.97079	8.12729	8.09855	7.71569	7.71362	8.50269	7.83617	7.61758
ABCG1	7.77298	9.12836	7.34297	8.26327	7.90956	7.30556	6.66482	8.41165	7.96554	7.5564	7.99719	8.91306	8.64527	8.66156	8.49485	8.75204	7.84903	6.4971	9.15514	8.1993	7.99728	6.24486	7.85979	7.4793	8.40162	7.01993	8.06164	7.70768	9.24758	10.0852	8.66216	7.57172	7.26981	8.29451	6.95139	6.26257	8.29394	6.2137	7.55842	8.19203	8.51257	8.47532	8.30788	8.71828	7.89364	9.06087	7.78589	7.52544	7.42319
ABCG2	4.14933	4.13656	4.03585	4.07695	3.98234	4.17742	4.15776	3.80402	4.08161	4.39762	3.97628	3.96115	4.17586	4.07799	4.21548	4.25975	4.13362	4.30508	4.48163	4.02403	4.0798	4.00674	4.43903	4.18353	4.34375	4.19785	3.97121	4.12019	4.05308	4.2633	4.00832	4.1225	4.14144	3.95004	3.86478	4.3116	3.97362	4.14114	3.91508	3.93171	4.05579	3.85275	4.17729	4.04287	4.29304	4.31971	4.43591	4.29451	4.11566
ABCG4	4.01889	4.32241	4.18947	4.18083	4.19846	4.16423	4.59448	4.3586	4.29291	4.24434	4.37038	4.4723	4.58399	4.30397	4.279	4.31731	4.30322	4.34042	4.54876	4.04075	4.65757	4.50549	4.25204	4.45385	4.31213	4.2435	4.53408	4.16402	4.40109	4.23008	4.39103	4.23825	4.12932	4.42504	4.79515	4.52811	4.35351	4.17845	3.92341	4.20965	4.03527	4.10817	4.3675	4.29099	4.10229	4.18528	4.27566	4.34258	4.12241
ABCG5	4.34997	4.13144	3.90539	4.2718	4.17651	4.14595	3.96968	3.92793	3.73591	3.98584	3.94419	4.1541	3.93717	4.06276	3.73302	4.18981	3.72351	4.14028	3.99719	3.68825	3.92086	4.12309	3.97697	4.00737	3.96093	4.10112	4.14328	3.91154	4.24379	3.96336	3.96149	3.91244	4.04701	3.78966	4.21015	4.10858	3.77742	4.37247	3.88209	4.10931	3.79076	4.06269	3.95219	4.07184	3.83729	3.82402	4.00871	3.73872	3.9732
ABCG8	3.91805	3.515	4.0301	3.99246	4.09722	4.20305	4.15606	4.43068	3.87565	4.15921	3.96008	4.35238	4.44655	4.12785	3.81938	4.08661	4.04808	4.47297	4.19155	4.15708	4.29125	3.99148	4.16581	4.02405	3.98099	4.39084	4.24691	4.39215	4.11793	4.19715	4.31632	4.0221	4.25167	4.19315	4.29957	4.20838	4.58778	4.40641	4.1376	3.9158	4.06251	3.76831	4.1284	4.03818	3.92583	3.95118	3.95678	3.85486	3.94295
ABHD1	5.17507	5.53133	7.29998	5.28133	4.96996	4.63398	4.61194	4.67461	6.05995	4.87773	5.87333	5.49345	5.61911	5.42811	5.36949	4.3396	5.29339	4.3918	4.85566	5.30631	4.21769	4.70644	4.90372	4.78005	5.70424	4.90946	4.83226	4.99933	4.28705	5.38131	4.7607	5.37521	5.82503	5.82646	5.04058	4.44392	4.89414	5.29841	5.96376	6.29493	5.12092	5.7146	5.92915	6.07708	6.11549	6.46741	4.70346	5.81702	5.92673
ABHD10	7.18934	7.78934	7.90058	7.96312	7.32835	8.32651	6.79063	7.32649	8.90532	8.59674	8.59882	8.65017	8.61417	8.62373	8.19631	6.1189	8.35775	6.82752	7.03958	7.90494	7.74038	7.09137	7.78423	6.14203	8.30038	7.48951	6.82337	8.00577	7.24822	8.37374	7.17487	8.39848	7.77542	7.47927	7.7	6.75104	6.78303	7.56332	7.71306	8.05675	8.51347	8.72278	7.81452	8.72125	8.76407	8.14168	6.48088	8.47261	7.84632
ABHD11	5.6915	5.7404	8.29738	6.63901	6.09518	6.67019	6.0369	6.03867	6.09959	5.98922	6.14044	5.70449	6.46601	5.4441	6.33574	6.00181	5.62635	5.49632	5.86599	6.21448	5.7353	5.69337	6.44902	5.83307	5.59907	5.55794	6.32595	6.10094	6.56349	6.13672	6.269	5.41416	6.5152	6.38147	6.08476	5.81938	6.40329	5.6699	5.81591	5.95299	6.16764	5.87284	6.06727	5.93251	6.24234	6.24146	5.69653	6.1326	6.68302
ABHD11-AS1	4.68584	5.7404	4.49175	4.82332	4.50873	4.90542	5.0349	4.44273	4.30326	4.40168	4.42648	4.24784	4.58808	4.54945	4.63392	4.89863	5.05383	5.03452	4.51667	4.51248	4.71775	4.75485	4.54135	4.58761	4.11715	4.34388	4.68857	4.60605	4.69417	4.25336	4.38405	4.08674	4.18151	4.6409	4.64807	4.71998	4.86843	4.26742	4.10402	4.11085	4.41521	4.65017	4.74108	4.26062	4.56145	4.38953	4.80881	4.06173	4.17709
ABHD12	12.7136	13.0128	12.8329	12.6712	12.2767	12.5714	12.7845	12.7874	12.9608	12.8283	12.8904	12.8776	12.8045	12.8956	13.0321	12.1404	12.8369	12.3467	12.4936	12.4735	12.3746	12.1951	12.4691	12.3689	13.13	12.4027	12.3685	12.6573	12.6047	12.3225	12.9479	12.5917	12.8399	12.6356	12.4187	12.5365	12.7708	12.545	12.48	12.8253	12.7703	12.9464	12.8363	12.9329	12.8977	12.9517	12.5016	12.7984	12.8584
ABHD12B	4.02369	4.20267	4.18966	4.01074	4.24603	3.97451	3.998	4.12682	3.9854	4.04356	4.09736	4.0487	4.57827	3.90381	3.97564	4.13911	4.08187	4.01733	3.93362	3.9856	4.23602	4.02355	4.00532	3.92843	4.17037	4.29922	4.29946	4.12526	4.12782	4.06233	4.29663	4.06063	3.84856	3.96379	3.87231	4.14396	4.05593	4.1642	3.87539	3.94953	4.01237	3.93198	4.02172	3.9709	3.83321	3.76956	3.95245	4.13727	3.83613
ABHD13	7.89192	8.19534	6.83822	7.86752	8.52309	9.13385	7.57559	8.06451	7.36766	7.2772	7.13405	7.69897	7.18722	7.17557	7.08644	8.93916	7.40935	7.88152	9.83393	9.11494	8.44251	8.80095	8.30641	8.38944	7.33335	8.83119	8.92794	8.58105	9.32203	9.16918	7.99437	7.87899	7.95437	8.52874	9.01239	8.48417	7.7082	8.32761	8.81211	8.55037	7.60843	7.77485	7.48012	8.10346	7.45857	7.00509	8.59352	7.60781	8.1384
ABHD14A	7.48697	8.45148	7.3978	7.23355	7.06057	6.86251	7.24033	6.8678	7.4337	7.46985	7.22455	6.97462	6.93194	7.3816	8.03449	5.70742	7.15455	7.08344	7.26241	7.69309	6.95034	6.85255	7.21626	6.78352	7.43994	6.62215	6.79698	6.52478	7.40586	6.5665	6.40562	6.53291	7.38972	6.96812	6.80328	6.16688	7.14422	7.37952	7.12695	7.45314	6.81725	7.69031	7.14466	7.78264	7.52575	7.64218	7.6965	7.03501	7.37993
ABHD14A-ACY1	6.9228	7.41676	7.31456	6.75841	6.49017	6.86251	6.57239	6.8678	7.4337	6.96579	7.22455	6.97462	6.93194	6.58762	7.57763	5.70543	7.15455	5.89247	5.98569	6.69012	6.41091	6.26244	6.50787	6.37087	7.35343	6.37503	6.43853	6.30394	6.25716	6.38826	6.40562	6.53291	6.75544	6.73852	6.74834	6.38497	6.59885	7.01842	6.58065	7.3045	6.76124	7.69031	6.76792	7.46993	7.05494	7.53931	6.15956	6.82409	7.37993
ABHD14B	7.48697	8.45148	7.3978	7.23355	7.06057	6.86251	7.24033	6.8678	7.4337	7.46985	7.22455	6.97462	6.93194	7.3816	8.03449	5.70742	7.15455	7.08344	7.26241	7.69309	6.95034	6.85255	7.21626	6.78352	7.43994	6.62215	6.79698	6.52478	7.40586	6.5665	6.40562	6.53291	7.38972	6.96812	6.80328	6.16688	7.14422	7.37952	7.12695	7.45314	6.81725	7.69031	7.14466	7.78264	7.52575	7.64218	7.6965	7.03501	7.37993
ABHD15	7.69409	8.34433	7.42502	7.77592	7.19827	7.64635	7.61199	7.33898	8.5354	7.2799	7.74751	8.17394	7.58326	7.78123	7.86893	8.00103	7.84996	9.221	7.33505	7.61918	6.4867	7.42733	7.77822	7.8062	8.04944	7.9659	8.29288	7.09311	7.64974	7.14344	7.29564	7.34502	7.24487	7.68731	7.75969	8.46914	7.37703	7.19243	7.34059	7.73185	8.31768	8.78468	8.99275	7.32209	7.77839	7.59744	8.90264	8.24195	7.55941
ABHD15-AS1	9.66837	9.22227	10.2978	9.76311	9.9832	9.72841	9.38816	9.35613	9.67811	9.49866	9.4413	10.0713	9.44171	9.99674	9.57334	9.84966	9.73843	10.3658	10.4057	10.0169	9.55507	9.34943	9.94628	9.69416	10.1706	10.1178	10.248	9.85456	9.76697	9.65843	8.95282	9.80987	9.68319	9.97543	9.6342	9.4263	9.43539	9.77439	9.273	9.38122	9.60164	10.3028	10.4865	9.8976	9.50624	10.0983	9.57629	9.99266	9.85916
ABHD16A	8.9915	9.03641	9.49761	9.39316	9.25949	9.53316	9.23263	9.05907	9.2857	9.15791	9.355	9.23987	9.54518	9.41468	9.23906	9.53118	9.37613	9.38012	9.48581	9.34648	9.00434	9.37862	9.46765	9.18328	9.3167	9.4703	9.42404	9.3085	9.10639	9.22149	8.91289	9.43084	9.275	9.23426	9.25908	8.94459	9.13294	9.50101	9.52512	9.2186	9.49613	8.98073	9.55753	9.36126	9.4021	9.24438	9.18208	9.45953	9.44851
ABHD16B	4.06933	4.2199	3.78895	4.27821	4.18343	4.07657	4.17257	4.17962	4.05386	4.231	4.19386	3.92631	3.97566	4.19776	4.12702	4.12208	4.24853	4.53381	4.1779	3.91559	4.83437	4.10606	4.35632	4.50443	3.83452	4.63359	4.3616	4.73912	4.12626	4.20531	4.42607	4.1976	3.99643	4.32457	4.27473	4.16322	4.45754	4.08442	4.05262	4.34246	4.12289	3.87811	4.51499	4.0996	4.07762	4.27328	4.18869	3.89066	3.77817
ABHD17A	11.4273	10.9816	11.2287	11.6449	11.6525	12.3705	11.378	10.8943	12.2425	12.2782	11.5313	11.5521	11.9466	11.7802	11.6292	11.3908	12.1037	12.1999	11.0988	12.3082	12.057	11.1358	12.0695	11.5175	11.634	11.7416	11.4078	11.8464	11.073	10.3724	11.6254	11.6246	11.3716	11.8071	11.4858	10.9626	11.5592	12.106	11.7636	11.7645	11.7555	11.6994	11.4511	11.7979	12.096	11.261	11.2623	11.9306	11.4055
ABHD17AP1	12.0685	11.2926	11.8155	12.1453	12.1138	12.3705	12.046	11.7389	12.2425	12.2782	11.7881	11.5984	11.9466	11.8911	11.6292	11.4147	12.1037	12.1999	11.7279	12.3082	12.057	11.7863	12.1014	12.0036	11.8902	12.0701	12.0649	12.0271	11.4978	11.9536	11.8657	11.6797	11.6603	11.8071	12.1006	11.6536	11.8572	12.106	11.8411	11.7645	11.8596	11.6994	11.6136	11.8225	12.096	11.5608	11.5578	11.9306	11.9755
ABHD17AP3	11.4273	10.9816	11.2287	11.6449	11.6525	12.3705	11.378	10.8943	12.2425	12.2782	11.5313	11.5521	11.9466	11.7802	11.6292	11.3908	12.1037	12.1999	11.0988	12.3082	12.057	11.1358	12.0695	11.5175	11.634	11.7416	11.4078	11.8464	11.073	10.3724	11.6254	11.6246	11.3716	11.8071	11.4858	10.9626	11.5592	12.106	11.7636	11.7645	11.7555	11.6994	11.4511	11.7979	12.096	11.261	11.2623	11.9306	11.4055
ABHD17AP6	11.4273	10.9816	11.2287	11.6449	11.6525	12.3705	11.378	10.8943	12.2425	12.2782	11.5313	11.5521	11.9466	11.7802	11.6292	11.3908	12.1037	12.1999	11.0988	12.3082	12.057	11.1358	12.0695	11.5175	11.634	11.7416	11.4078	11.8464	11.073	10.3724	11.6254	11.6246	11.3716	11.8071	11.4858	10.9626	11.5592	12.106	11.7636	11.7645	11.7555	11.6994	11.4511	11.7979	12.096	11.261	11.2623	11.9306	11.4055
ABHD17B	9.12249	9.22151	6.83322	7.96323	7.47816	6.20921	6.98402	6.76735	7.22363	6.43694	6.08515	6.03789	6.51478	7.67913	8.8576	7.35143	8.09019	8.24424	6.39329	6.2336	8.85515	9.1687	6.67112	7.22459	6.68697	7.07555	8.41346	5.91222	7.36322	8.21672	6.17101	6.45258	7.0876	8.00593	5.97074	8.59803	5.5406	6.60324	6.08662	7.10852	7.36809	6.0788	8.67208	7.30281	6.0022	8.62114	8.39932	9.44788	6.34455
ABHD17C	4.32491	4.59624	4.99545	4.71712	4.26086	4.17251	4.15617	4.47573	5.26179	4.12424	4.25926	5.19959	5.02505	4.59899	6.02019	4.29533	4.90606	4.63213	4.2842	4.13284	4.40469	4.11962	4.24157	4.32681	4.24506	4.11052	4.23923	4.24132	4.132	4.08159	4.88171	4.4003	4.49328	4.1826	4.38169	4.74146	4.59882	4.43966	4.5109	4.20166	4.46812	4.85389	4.22583	4.26047	4.54557	4.70909	4.1413	4.37526	4.41937
ABHD18	9.02816	7.37724	9.63926	9.07915	8.86625	8.8986	9.16334	7.2119	8.8088	9.18636	9.44854	8.25306	8.87013	9.30612	8.36529	7.47687	9.01465	9.33066	7.23112	9.07078	7.81745	8.22782	9.4228	8.24626	8.93167	9.26003	8.79696	9.47701	8.78759	8.43064	8.68441	7.9014	8.53074	8.6788	8.89703	7.69676	7.73435	9.2854	7.94424	7.76828	9.72785	9.01019	9.36267	8.9771	9.56904	9.43606	9.27825	8.73382	8.30916
ABHD2	8.28033	8.57638	8.85489	8.38979	7.31863	7.98024	7.73795	8.04277	8.52347	8.92988	8.98178	8.39869	9.056	8.46328	8.04328	7.92621	8.62591	7.90396	7.58375	8.39291	7.58621	7.51109	7.79092	7.71688	8.33202	8.15366	7.84002	8.51209	7.66763	8.77684	7.9896	8.01622	8.06852	8.67629	8.31633	7.38966	7.88363	7.86767	8.10703	7.80642	9.11257	8.83155	8.52189	8.74357	8.49314	8.30704	9.05437	8.85801	8.79391
ABHD3	9.38432	9.31456	9.46104	9.34224	8.59554	8.50406	9.17243	8.8598	8.6956	8.92772	9.06624	9.33857	9.58306	9.34744	8.92332	7.9919	9.23373	8.04799	8.29922	9.30509	8.65926	8.83789	8.84133	8.11772	9.18048	8.78739	9.06618	8.84392	8.7893	8.70158	8.904	9.07413	9.1626	8.41653	8.93186	8.89856	8.53133	8.6314	9.45297	9.48402	9.43584	8.22395	8.93679	9.13332	8.94327	9.61639	8.37721	8.40739	9.21483
ABHD4	4.68302	5.01722	4.81027	4.98242	4.63398	4.8512	5.15118	5.20207	5.79281	4.97788	5.6401	5.15747	5.57837	5.35862	5.88856	5.41419	6.00503	5.4472	5.34665	4.96952	4.78653	4.61754	4.84099	4.70869	5.85522	4.76845	4.91465	5.15928	4.89521	5.12652	5.12511	5.10944	5.34384	4.63088	4.5984	4.74427	5.05411	4.61242	5.31913	5.51879	5.62368	5.5027	5.30157	5.61382	5.28104	5.95083	5.44985	5.20915	5.7048
ABHD5	4.89039	4.61473	5.01528	5.2629	4.73721	4.46256	5.14545	5.08181	5.0334	5.35889	4.7255	4.60476	4.98195	5.05083	5.03362	5.69786	5.51552	5.08542	5.06343	5.44599	4.77916	4.81652	4.90336	4.80289	4.89267	4.72138	5.05646	4.86603	4.95433	4.60497	5.03551	4.53252	4.65422	5.09393	5.84333	5.9478	4.7565	4.72409	4.95079	4.4908	6.20033	5.13942	5.32721	4.6212	5.15038	5.21539	5.21246	4.44215	5.86713
ABHD6	4.25389	4.93319	4.02357	4.23529	4.10875	4.00751	4.19523	4.17507	4.58481	4.2278	4.29258	4.87257	4.17569	4.05937	4.50265	4.54899	4.14214	4.33117	4.21902	4.30251	4.20712	4.24273	4.57556	4.30351	4.01886	4.34675	4.30897	4.39401	4.01169	4.22181	4.03399	4.28208	4.23248	4.05796	4.20385	4.1518	4.04491	4.2005	4.38339	4.24955	4.15573	4.43182	4.48375	4.62301	4.2686	4.27328	4.52476	6.05124	4.17846
ABHD8	8.93146	9.62991	8.90244	9.18326	8.63297	9.89058	9.59652	9.10224	10.1189	9.61512	9.75287	9.59148	9.71054	9.57214	9.88185	8.64181	9.54244	8.77918	9.23069	8.42192	8.97264	8.28989	9.11814	7.74439	9.71311	8.40799	8.62899	8.7474	8.17181	9.55697	8.50216	9.79839	8.74647	8.65794	8.73788	8.54191	8.95929	8.66174	9.22452	9.63291	9.75311	9.93419	8.29479	9.7924	9.63005	9.54999	8.83557	9.82846	9.69548
ABI1	11.8998	11.9509	12.5228	11.7572	11.569	12.0328	12.2248	12.0247	11.6203	12.0949	11.8151	11.9171	11.8244	12.0245	12.219	12.1838	12.1666	12.0336	11.9587	12.1721	11.62	11.6386	11.8847	11.4312	12.0384	11.8318	11.868	11.7787	11.7766	11.6789	12.0172	11.9669	11.9369	11.6728	11.9983	11.7044	11.3914	11.6898	11.5141	11.9831	11.7145	11.716	11.4698	12.0736	11.7089	11.7884	11.5252	11.5051	11.5981
ABI2	9.55408	9.14697	10.5422	9.3885	9.52559	9.13421	9.9674	8.79252	9.02313	9.42797	9.09352	9.05343	8.77099	9.03047	8.74595	7.90726	9.00167	8.85262	8.64501	9.67101	7.93992	8.49493	9.39912	9.70888	8.67749	9.31341	9.29314	9.62921	9.20162	8.1585	9.24513	8.25101	9.08607	9.29101	9.61829	9.10281	8.70772	9.80082	9.25954	9.00916	9.7448	9.38333	9.65532	8.76111	9.22366	9.5748	8.73346	9.31973	9.27164
ABI3	3.9098	4.58806	4.12614	4.38406	4.36758	4.37356	4.71529	4.44447	4.70694	4.07547	4.42162	4.44143	4.23853	4.44333	4.86159	4.344	4.28656	4.41329	4.54446	4.38376	4.82276	5.41293	4.47923	4.59447	4.57933	4.61555	4.48529	4.51765	4.57665	4.24093	4.18481	4.05979	4.41138	3.96127	4.63551	4.5766	5.18424	3.86722	4.42409	4.4636	4.41814	4.37765	4.43334	4.04654	4.52248	4.25691	4.65378	5.88252	4.7596
ABI3BP	3.88715	3.67433	3.82872	3.87644	4.35896	4.21578	3.88607	4.03716	3.82707	4.14302	3.88145	3.92817	3.94601	4.01429	3.81842	3.87404	3.98677	4.03497	3.72628	3.81937	4.35426	4.33654	3.9882	3.9067	4.06542	4.14588	4.22704	3.88794	3.98299	3.97756	4.19606	4.34685	3.90099	3.7903	4.00367	3.99428	3.94827	4.03964	3.84199	3.79597	3.86574	3.7864	4.01187	3.90918	3.98281	3.90431	4.09909	3.7065	3.9747
ABITRAM	8.6517	8.24452	8.41449	8.2645	8.10205	7.94392	8.08362	7.58305	8.50166	7.87098	8.54602	7.63251	8.25985	8.72934	7.85711	7.34004	8.16486	7.75869	7.66505	8.21958	8.03395	7.23194	8.03339	7.82956	8.06701	8.03541	7.89317	8.39262	7.22984	8.1035	8.01306	8.54484	7.83359	8.276	8.1836	7.56199	7.52064	8.01921	8.60664	8.15947	8.75791	8.27937	8.8398	8.06865	8.38258	8.26112	7.7229	7.99594	8.13167
ABITRAMP1	12.4473	12.3506	11.9414	12.1767	12.325	12.3273	12.3189	12.4659	12.2501	11.6357	12.4877	12.4598	12.4522	12.5036	12.7735	12.3631	12.6099	12.3876	12.5552	12.6189	11.9019	12.0714	12.6194	12.3522	12.3416	12.7423	12.6292	12.2853	12.5549	12.3575	12.8356	12.4077	12.9481	12.2018	12.2405	12.1287	12.3302	12.3821	12.4135	12.4151	12.4633	12.3531	12.7072	12.3778	12.5493	11.7018	12.5632	11.526	12.2843
ABL1	8.21732	8.01096	8.1719	8.2054	8.22107	7.952	8.31203	8.11498	8.59688	8.09216	7.91647	8.4414	7.73616	8.13626	7.81442	8.92042	8.02652	7.83526	8.43236	8.15894	8.02248	8.38171	8.49816	8.5574	7.81581	8.642	8.49447	7.9554	8.18956	7.27841	7.83272	7.8312	8.29877	8.32408	8.1862	7.98826	8.39554	8.53572	7.86186	7.70668	8.02502	8.21236	8.86829	7.81203	8.31263	8.24159	7.6056	8.76701	7.94995
ABL2	7.66319	6.77722	7.63398	7.3327	7.13323	6.81299	7.60529	7.35926	7.1354	7.17088	7.16388	6.1544	6.20778	7.35674	6.1397	5.98239	7.49787	7.44674	7.21836	7.51259	6.31042	6.4819	7.46406	7.70677	6.89588	7.51566	7.45814	7.07805	6.97961	6.00483	7.12947	6.25453	7.43038	7.42312	7.61882	7.26365	7.06936	7.70191	6.72332	6.41454	7.42772	7.42087	7.77928	6.73329	7.33154	7.15444	7.0465	7.15485	6.68569
ABLIM1	10.0514	10.8295	9.3266	9.77254	10.2684	9.8707	10.3156	9.36906	10.4686	10.5853	9.67753	9.77974	10.1168	10.0062	10.6564	9.00104	9.63905	8.66405	9.1102	10.0141	9.38682	9.83227	9.90117	9.78693	9.88923	9.94192	10.0796	10.1976	9.42581	8.90454	8.62974	10.1911	8.07819	10.0731	10.066	9.52097	9.467	9.95731	8.96449	9.33598	10.0932	10.4593	10.7952	9.96087	10.0938	10.139	9.35743	10.4132	9.65711
ABLIM2	4.61867	4.52165	4.6397	4.74677	4.97455	5.4708	4.84127	4.64804	4.5543	5.01857	4.79359	5.38733	4.93499	4.78223	4.50936	4.90775	4.56459	4.84283	4.81632	4.75309	4.96959	5.12173	4.60902	4.87205	5.01333	4.93584	5.4965	4.81122	4.86943	4.50686	4.77031	4.62713	4.67054	4.7765	4.81638	4.8961	4.8827	4.38403	4.55304	4.66191	4.96559	4.72176	4.99765	4.5667	4.53296	4.48808	4.91469	4.58749	4.50333
ABLIM3	4.17341	4.11483	4.07382	4.51541	4.21551	4.2562	4.29672	4.597	4.33706	4.18012	4.42978	5.06578	4.56539	4.43984	5.42267	4.48486	4.22531	4.78368	4.46601	4.34057	4.42624	4.36555	4.83746	4.13346	4.45675	4.39996	4.46065	4.62869	4.279	4.26512	4.37446	4.21701	4.34497	4.16881	4.44235	4.36004	4.31183	4.63114	4.28641	4.5152	4.87876	4.55667	4.45404	4.05901	4.41395	4.16729	4.66579	4.40245	5.28719
ABO	3.9414	4.11651	4.1048	3.9288	4.05627	4.49095	4.19063	4.07783	4.04303	3.81223	4.12011	4.06228	3.81957	3.81747	3.86321	3.89632	3.77711	4.04244	4.33061	3.88416	4.00363	3.82345	4.01241	4.05784	4.15063	4.00866	4.27306	4.16925	3.98788	4.81926	4.09983	4.01244	4.10104	4.07797	4.47943	4.05673	4.54386	3.93533	4.21001	3.94541	4.13611	4.02133	3.88404	4.11992	4.00632	4.25622	4.39968	3.99669	4.11334
ABR	10.3573	10.8483	10.9387	10.8444	10.4804	10.5797	11.0438	10.5621	10.1205	10.6753	10.018	11.0148	10.2573	11.3999	10.3234	11.0314	10.729	11.2388	10.8544	11.2868	9.40992	9.89503	11.1845	11.4684	10.7974	11.601	11.6897	11.0312	11.1446	10.3334	11.2909	11.0592	11.1126	10.437	10.5254	10.1457	10.2084	10.1592	10.6757	10.421	10.338	9.86863	9.26588	9.39445	10.5622	10.4091	10.7451	9.36144	10.5367
ABRA	3.65508	4.01136	3.90327	3.80976	3.84484	4.03555	4.03582	4.09772	4.07868	3.922	3.868	3.92604	4.14679	3.84203	3.87789	3.9624	3.79682	3.97541	3.82669	3.7313	4.23235	3.83663	4.03142	3.96947	3.78225	3.91576	3.90336	4.23095	3.78735	4.17217	3.83661	4.2015	3.75984	3.88382	3.93552	3.8108	3.97364	4.3583	3.65736	3.6093	3.70948	3.97756	4.00411	3.74448	4.03843	3.68456	3.90279	4.02206	3.73218
ABRACL	8.73014	9.32746	7.92596	8.15132	6.90346	7.94585	8.06094	7.88169	8.21269	8.75479	8.76213	9.32911	9.3306	8.92731	9.50927	7.83976	8.66079	7.48482	7.35557	7.27703	6.23528	6.95656	7.66412	6.97605	8.59302	6.06928	6.61798	7.24717	6.84399	7.3193	7.52773	8.52011	7.7585	7.75833	7.12474	7.98016	8.53441	7.19771	8.63962	9.26764	8.5988	8.751	7.58139	8.97261	8.54232	8.71076	5.9878	9.01359	8.9352
ABRAXAS1	7.48331	7.85478	7.82473	7.79067	7.59993	7.38644	7.54221	7.92346	9.04192	8.00262	8.50357	7.4437	8.79851	8.41832	8.13505	7.83859	7.68625	7.81235	7.63097	7.76679	7.77994	7.21026	8.10711	7.31515	8.1228	7.75704	7.04762	7.61645	7.37323	8.38319	7.78563	8.22861	7.62894	7.75005	7.69113	7.90998	7.67037	6.69881	7.97955	7.61061	7.90936	8.06956	7.99145	8.27726	8.19439	8.43729	8.92638	8.12531	8.29571
ABRAXAS2	7.64644	8.09622	7.7526	7.89955	8.18188	7.44404	7.85906	8.188	8.59683	7.86044	8.47398	7.81554	8.19398	8.40689	8.07335	8.29941	8.43646	8.51335	8.38227	7.89468	8.40549	7.82561	7.28571	7.18172	7.71973	8.25942	8.25547	7.7295	8.14571	9.11192	7.87065	7.91833	8.54023	8.32717	7.23274	7.25949	7.58656	7.45082	8.30078	8.31363	8.18246	8.33821	8.26234	8.24571	8.10118	8.29961	9.24065	8.39523	8.0151
ABT1	8.16068	7.82873	7.00902	8.34532	8.85922	8.06783	7.02807	8.46928	8.33716	8.44693	8.27837	8.27992	8.50275	8.21833	8.43108	8.53717	8.45753	7.89832	8.46576	8.10617	8.19623	8.11751	8.01194	8.09332	8.22242	8.03452	8.1043	7.78393	8.26904	9.18322	8.19973	8.08112	8.38646	8.98964	7.81459	8.57941	8.49055	7.08204	8.11799	8.01281	8.46471	8.73981	8.48547	8.31604	8.44175	8.17641	8.95785	8.88618	8.84858
ABT1P1	9.24417	9.30586	9.45196	9.25461	9.0414	9.3302	9.07891	8.69476	9.26586	9.10702	9.57508	8.96136	9.13999	9.41601	9.21951	8.19614	9.19511	8.13901	9.05193	9.02918	8.90604	8.78127	9.13458	8.67986	9.20069	8.8349	8.88329	8.91573	8.44281	9.30116	8.79093	9.33999	8.89777	9.09298	9.10102	9.5719	8.38143	9.02543	9.42958	9.1186	9.53002	9.20142	9.48165	9.38983	9.30182	9.40113	8.35699	9.4344	9.41467
ABTB1	6.63155	6.20116	7.00342	6.66943	6.52906	6.82108	6.20213	6.47488	7.02237	6.71548	6.62776	7.05002	6.72153	6.39391	6.82686	5.39201	6.2721	5.96909	6.30011	6.72574	6.63204	6.53213	6.42611	6.91702	7.11091	6.43817	5.92613	6.13511	6.62914	6.14533	6.08617	6.39724	6.91372	6.83471	6.29567	6.06183	7.1301	6.59444	6.90845	6.77666	6.90585	7.32628	6.46398	7.26486	6.80896	7.4094	6.50327	6.78569	6.79185
ABTB2	4.36292	4.25937	4.35102	4.16636	4.22167	4.15541	4.47717	4.26136	4.42208	4.2535	4.29344	4.44114	4.11672	4.30852	4.17088	4.67865	4.30108	5.02245	4.62772	4.32796	4.77934	4.31275	4.31112	4.26293	4.22358	4.60994	4.21417	4.208	4.03761	4.54654	4.28934	4.27794	4.37419	4.31074	4.40704	4.28513	4.34029	4.28851	4.83554	4.39309	3.9299	4.44343	4.6614	4.18056	4.19883	4.54385	4.33798	4.43034	4.42091
ABTB3	4.09248	3.60143	4.03904	4.01355	4.05221	4.16538	3.82441	4.06159	4.17424	4.23005	3.8095	4.16077	3.89167	4.04038	3.91269	3.98934	4.21152	4.18468	4.08505	3.99171	3.87266	4.31962	4.23941	4.09154	3.91	3.86987	4.3479	3.89481	3.87887	3.88081	4.00761	4.0366	3.98374	4.02526	3.91588	4.12358	3.99495	4.11604	3.89692	4.02165	4.00249	4.06098	4.15886	3.9052	4.05462	3.9379	3.92377	4.07014	4.22956
ACAA1	8.89526	8.80995	9.08299	8.93089	8.89364	8.77039	8.52723	8.82478	9.25649	8.76414	9.18101	9.15	8.8068	8.6682	8.66817	8.03225	8.72748	8.34914	8.70828	8.74715	8.82632	8.90718	8.90805	8.66549	8.66666	8.74082	8.81893	8.68112	8.57065	8.79573	8.38532	8.99311	8.75579	8.95495	9.08305	8.5354	9.01981	8.89188	8.81903	8.59763	8.76993	8.40393	8.73493	8.85789	8.98126	9.18164	8.72937	8.64017	9.52748
ACAA2	6.8951	7.77924	7.27608	7.60334	7.31284	6.44873	7.671	6.99829	7.93314	8.34107	7.87442	8.31679	7.72558	7.84472	8.17118	7.16242	8.20276	7.18573	6.42817	7.41405	6.60948	7.18331	6.47842	6.99231	7.85713	7.28818	7.02045	6.50852	5.74064	7.79851	8.03132	8.22103	7.68852	7.4718	7.18963	6.69791	6.86812	7.02053	8.09624	7.91937	7.92258	7.80255	7.90168	8.16114	7.78754	8.02657	7.55097	7.14861	7.6797
ACACB	5.1168	4.72361	5.87976	5.06269	5.71504	5.07966	4.86681	5.49877	5.01194	4.80963	4.68087	5.39735	5.25282	5.30225	5.1293	5.14176	5.15941	5.20274	6.08089	5.57117	5.41514	5.97544	5.24715	4.91589	4.94161	5.8999	5.11418	4.81716	5.33238	5.14163	4.9828	5.16981	5.12099	6.09549	5.36988	5.45066	5.06592	5.47915	6.10305	5.51628	4.95625	4.82135	4.88769	5.45927	5.71724	6.10383	5.25214	5.50494	5.9605
ACAD10	6.58082	6.17725	6.6316	6.41301	6.89421	6.59668	6.35866	6.06365	6.60426	6.37769	6.2935	6.35691	6.2338	6.28924	6.33607	5.72793	6.1634	5.51095	6.67975	6.61419	7.22738	6.37763	6.51441	7.14438	6.51748	6.27098	6.20736	6.17699	5.98852	5.85878	6.67288	6.17087	6.74992	7.08178	6.44947	6.0564	6.40887	6.5951	6.43182	6.21756	6.06769	6.68847	6.86082	6.48713	6.42589	6.34461	5.86169	6.77472	6.32193
ACAD11	8.85915	7.41807	8.42881	8.53634	8.36921	8.70771	8.23683	8.64048	7.84464	8.48126	7.77651	8.16409	8.13712	8.32784	7.91659	8.21778	8.60301	8.58632	8.0081	9.18197	8.73108	8.38193	8.79023	8.5276	8.42537	8.21738	8.37247	9.08165	8.66019	8.11817	8.14667	7.66632	8.31082	8.50109	8.67489	7.47658	8.3791	8.66037	7.79647	7.74509	8.62108	7.90506	8.30365	8.36529	8.14079	8.35791	8.34513	7.82238	8.28991
ACAD8	8.6179	7.46774	6.88692	8.3771	7.73146	7.85291	7.44096	7.36187	8.45744	7.56031	8.42945	7.65751	7.79047	8.0994	7.61322	6.78787	7.84205	6.78801	6.52728	7.93873	7.72424	6.96039	7.52861	6.54396	7.78804	7.79169	7.40946	8.07298	6.63572	8.2298	7.27102	7.96347	7.83745	7.7882	7.79641	6.63404	7.12727	7.45354	7.64482	7.87781	8.41856	7.73162	8.43421	8.57684	8.42514	8.59899	7.55736	8.08844	8.14422
ACAD9	5.52527	6.17796	6.11388	5.80135	5.38729	7.03718	6.05524	5.68471	6.14703	6.01075	6.1712	5.34248	6.03086	5.81549	5.7672	5.531	5.62635	5.92863	6.15119	5.84857	5.15075	4.95335	5.86608	5.90255	5.54977	5.89687	5.75018	5.58809	5.32308	6.17248	5.04494	5.44392	5.94315	6.13272	5.69737	5.16959	5.60368	6.18184	6.1214	5.60947	5.87377	5.91479	6.41277	5.87754	6.14581	5.70971	6.21511	5.98379	6.32507
ACADL	4.06367	4.3599	4.04085	4.45913	4.50484	4.23612	4.7549	4.52473	4.13248	4.42949	4.21992	4.23043	4.43133	4.34651	4.36013	4.52854	4.1537	4.7385	4.27842	4.22473	4.67083	4.70487	4.27525	4.22428	4.1683	5.06963	4.42075	4.26509	4.32065	4.26891	4.91287	5.09723	4.28229	4.49228	4.17633	4.60511	4.3288	4.47675	4.23289	4.53944	4.09478	3.98478	4.27529	4.29449	4.2161	4.25272	4.3502	4.33268	4.30343
ACADM	10.6727	10.8103	11.18	10.3814	10.6856	10.3076	10.5977	9.9059	10.567	10.6765	10.5816	10.7244	10.5078	10.6809	10.5531	11.0707	10.529	10.6666	11.0148	10.4386	11.1174	10.691	10.6837	10.1727	10.7071	10.827	10.9151	10.505	10.5591	10.9035	10.1724	11.091	10.4727	10.2424	10.4662	11.0193	10.3597	10.5018	10.5855	10.7527	10.4948	10.7281	10.3757	10.2992	10.4421	10.6799	10.9741	10.3159	10.6599
ACADS	4.34212	5.09155	4.27898	4.2338	4.36251	4.46908	4.62142	4.84543	4.54592	4.25751	4.97927	4.5079	4.47933	4.29983	4.90293	4.18562	4.50448	4.63988	4.43191	4.69427	4.37127	4.60005	4.43284	4.52034	4.54974	4.46619	4.31682	4.34962	4.74648	4.60268	4.32553	4.16662	4.33368	4.63133	4.26035	4.43399	4.55502	4.50855	4.83599	4.67581	4.51811	4.73395	4.47655	4.44045	5.00167	4.24825	4.5911	4.66431	4.58831
ACADSB	8.65356	7.64349	8.20185	8.42336	8.66795	7.89614	8.08358	8.15156	8.17355	8.27651	8.42924	7.94514	7.77118	8.75888	7.42395	7.36194	8.28109	8.1882	7.9272	8.4458	7.97616	7.84315	8.37277	7.83656	8.23505	8.11534	8.11799	8.08589	7.88792	9.34344	8.52904	7.60947	8.5538	8.61081	7.83438	8.53499	8.36545	7.79626	7.97121	7.61348	8.44149	8.2454	7.83894	8.0159	8.63413	8.44375	8.36713	8.11307	8.48182
ACADVL	9.30752	9.30527	9.67663	9.30214	9.62205	9.25973	9.47825	8.77657	9.58419	9.25085	9.14607	9.98617	8.78382	9.04351	9.54509	8.99607	9.04004	9.54142	8.97478	9.52736	9.30541	9.65517	9.37665	9.36091	9.89335	9.80911	9.43402	9.03975	9.01768	9.02491	8.49574	9.35281	9.37653	9.48398	8.92515	8.94748	9.20893	9.77541	9.99725	9.61419	9.33744	9.13798	9.51531	9.81253	9.13121	9.63408	9.19725	9.48367	9.06113
ACAN	4.18773	4.02663	4.47316	4.21581	4.41873	4.14418	4.36821	4.4375	4.24276	4.14037	4.3074	4.06748	4.4415	4.13228	4.34858	4.55501	4.13377	4.24311	4.3807	4.24396	4.18085	4.48256	4.52476	4.24939	4.16419	4.2244	4.31149	4.40059	4.18636	4.15676	4.10963	4.02815	4.16491	4.13944	4.43886	4.17596	4.05526	4.56564	4.4375	4.18499	4.2423	4.08152	4.27804	4.29847	4.27192	4.22824	4.33545	4.62584	4.11868
ACAP1	8.70752	8.85141	8.95755	8.28774	8.25074	7.77462	7.87895	7.16401	8.84142	7.87754	8.34677	8.11506	8.08291	7.8434	9.06326	7.25704	8.02571	7.98984	8.68455	8.20595	7.8722	8.82748	7.76046	8.29953	8.49372	7.95586	7.81822	7.46392	8.55458	7.6898	6.91255	8.06154	9.13568	8.08217	7.97246	7.88469	8.03422	8.8181	8.48024	8.61	7.92627	8.53028	7.8399	8.90824	8.3795	8.78486	7.77927	9.00259	7.3051
ACAP2	9.86464	9.10621	9.30653	9.33242	9.12093	8.64096	9.09636	9.20297	8.95384	8.79789	9.81372	8.81201	8.87223	10.0534	8.9488	8.76404	9.31965	8.56195	9.07318	8.87527	9.07044	9.15295	9.3389	9.24135	9.44275	9.45379	8.8666	9.38358	8.61422	9.18601	8.74016	9.03481	9.15525	9.25675	9.09292	9.04207	9.06202	8.93408	9.56191	9.39922	9.21545	9.15389	9.20406	9.10705	9.5229	9.33693	9.06156	9.62989	9.43045
ACAP2-IT1	9.86464	9.10621	9.30653	9.33242	9.12093	8.64096	9.09636	9.20297	8.95384	8.79789	9.81372	8.81201	8.87223	10.0534	8.9488	8.76404	9.31965	8.56195	9.07318	8.87527	9.07044	9.15295	9.3389	9.24135	9.44275	9.45379	8.8666	9.38358	8.61422	9.18601	8.74016	9.03481	9.15525	9.25675	9.09292	9.04207	9.06202	8.93408	9.56191	9.39922	9.21545	9.15389	9.20406	9.10705	9.5229	9.33693	9.06156	9.62989	9.43045
ACAP3	5.6815	5.04986	5.28863	5.4956	5.38681	5.79974	5.27402	5.03661	5.5994	5.47689	5.18992	4.99751	4.86701	5.37653	5.46854	5.12529	5.62486	5.11153	5.59525	5.8459	6.2401	5.8618	5.25976	5.26295	5.35574	5.27495	5.16811	5.27232	5.01364	5.23558	5.43959	5.1605	5.28947	5.37149	5.179	5.81767	5.1567	5.08462	5.24038	5.09208	5.36447	5.34532	5.9498	5.23692	5.36172	5.88458	5.98904	6.04243	5.14805
ACAT1	8.27948	7.80865	7.04876	8.02531	8.45674	7.66776	8.88741	8.38151	8.56003	8.71591	8.52292	7.79537	8.91806	8.51109	8.87723	8.1919	8.76508	7.47582	7.20718	7.98538	6.92103	7.07228	8.13154	8.09384	8.33413	8.08597	7.98934	7.97868	8.29046	8.30541	7.6696	7.91498	6.34091	8.13101	8.01058	7.99616	7.90985	7.41936	8.23152	8.01205	8.53478	8.50306	7.64422	8.35069	8.51769	8.29133	8.11903	8.34939	8.0504
ACAT2	10.3791	10.0561	10.0959	10.3314	10.2933	10.3962	10.1744	9.96757	10.2097	10.1461	10.1568	9.77135	9.8798	10.1819	10.3985	10.6079	9.97594	10.8637	10.6324	10.4187	10.3034	9.96275	10.1123	10.113	10.1186	10.4164	10.6141	10.2845	10.6639	11.1098	10.3709	10.6835	10.2134	10.5297	10.2557	10.7098	9.93445	10.2012	10.577	10.3095	10.2394	10.125	10.4711	10.1708	10.0942	10.1812	10.9532	10.0565	10.263
ACBD3	9.1313	8.37725	9.43849	9.72083	9.67995	9.78432	9.56341	10.1094	9.51212	9.44632	9.65253	8.67339	9.39942	9.69072	8.56773	9.58923	9.78935	9.02818	9.44379	9.31226	9.0553	8.85166	8.78839	9.15527	9.42454	9.20381	9.24485	9.52539	9.34153	9.29391	9.85224	9.11706	8.82571	8.73673	9.16355	9.05901	9.19166	8.79968	9.28739	9.51654	9.35324	9.21413	8.14748	8.98683	9.49205	9.37791	8.91768	9.08724	9.45659
ACBD3-AS1	9.1313	8.37725	9.43849	9.72083	9.67995	9.78432	9.56341	10.1094	9.51212	9.44632	9.65253	8.67339	9.39942	9.69072	8.56773	9.58923	9.78935	9.02818	9.44379	9.31226	9.0553	8.85166	8.78839	9.15527	9.42454	9.20381	9.24485	9.52539	9.34153	9.29391	9.85224	9.11706	8.82571	8.73673	9.16355	9.05901	9.19166	8.79968	9.28739	9.51654	9.35324	9.21413	8.14748	8.98683	9.49205	9.37791	8.91768	9.08724	9.45659
ACBD4	5.19271	5.29575	5.23564	5.78297	5.14866	5.27854	5.2862	5.42112	5.54527	4.95431	5.48164	4.90913	5.33803	5.27102	5.33342	4.89885	5.14285	5.08425	5.37221	5.26135	5.33021	5.18069	5.08997	5.17202	5.4866	5.4304	5.0408	5.9158	5.28179	5.21437	5.41751	5.14319	5.64704	5.39857	5.68142	5.17694	5.57028	5.02505	5.04866	5.13974	5.57324	5.18781	5.44583	5.8238	5.45619	5.2389	5.52955	5.8073	5.3054
ACBD5	9.07264	8.33515	8.96027	9.21876	9.26019	9.11961	8.74576	8.78837	8.61745	8.96535	8.7234	8.54002	8.26406	9.14064	8.76079	9.65994	9.38243	8.63198	9.07326	9.82005	8.64074	8.52205	8.63581	8.55024	8.74447	9.2396	9.2452	9.02249	9.60847	9.36217	8.97841	8.3743	8.94897	8.73329	9.1929	9.174	8.29245	8.26041	8.61874	8.34301	8.97831	8.66245	8.04382	8.86685	8.63483	8.41378	9.23733	8.67136	8.97897
ACBD6	3.93028	4.17473	3.91958	4.07775	4.46183	4.07856	3.91996	4.38775	4.3535	4.06998	4.22548	4.16222	4.09185	4.4111	4.19249	4.06171	4.04203	4.18792	4.46018	4.02679	4.11497	4.21229	4.04906	4.09823	4.04475	3.9732	4.44127	4.15614	4.53046	4.29365	3.88693	4.0205	4.00108	4.05445	3.95527	4.10188	4.01919	4.59015	3.99565	3.94354	4.1281	4.47697	4.26608	4.02419	3.95627	3.91575	3.98465	4.15507	4.03779
ACBD7	4.71311	4.22674	4.06262	4.36991	4.46289	4.60977	4.09785	4.52582	4.46628	4.34179	4.04265	4.30223	4.32101	4.33519	4.2939	5.12313	4.37721	4.48094	4.60559	4.43511	4.90285	4.48819	4.44613	4.4907	4.288	4.46314	4.74104	4.32806	4.5043	4.57027	4.88377	4.52035	4.22713	4.50324	4.78236	5.08932	4.90725	4.25625	4.32139	4.41112	4.64398	4.42761	4.62776	4.48703	4.35554	4.10156	4.17079	4.40038	4.08088
ACCS	8.3902	7.51357	8.02479	8.75058	7.73537	8.2915	8.64682	6.47837	7.48693	7.51234	6.46545	6.10868	8.52942	8.24576	8.95136	6.41192	7.66118	5.33035	6.77947	7.8599	5.20212	5.95488	6.96863	7.81553	7.99681	7.49092	8.7263	6.97687	7.59712	6.58347	5.86476	8.21272	7.6494	7.72401	7.66022	5.96636	7.46628	6.4309	6.97858	6.49775	7.85861	8.62881	6.75723	7.83404	8.47559	7.94659	6.87414	7.26025	7.77833
ACCSL	3.92454	3.96606	4.1689	4.00277	3.99018	3.96208	3.90435	4.08895	4.06195	3.9761	3.89289	4.08304	3.93687	3.97919	4.08812	4.0332	3.97824	4.19624	3.9977	4.06548	4.13995	4.04141	4.21287	4.05091	3.95712	3.88	4.53816	4.05777	4.22033	4.41889	4.33261	3.91429	4.00323	4.11744	4.06456	4.4961	3.99539	4.24243	3.85254	3.94251	3.92166	3.93763	4.10868	4.19585	3.93094	3.86113	4.26465	3.92249	4.04071
ACD	7.39673	7.30652	7.7353	7.2726	7.03143	6.75426	6.70562	6.97522	7.6358	6.39411	8.02129	6.58772	6.89182	7.20329	7.13233	5.81248	7.10213	6.50269	6.62534	7.52799	6.26876	6.51799	6.5545	6.74096	7.40509	6.86871	6.22959	6.90656	6.68099	6.23421	6.37552	6.40006	7.58674	7.21489	6.96799	6.37308	7.01564	6.77991	7.68143	7.19541	7.23753	7.42474	7.60039	7.10241	7.64303	7.87177	7.1043	7.41769	7.12004
ACE	4.42646	4.06477	4.21617	4.01942	4.3323	4.70752	4.76351	5.06675	4.20468	4.52021	4.21647	4.4274	4.08787	4.23668	4.04689	4.2195	4.45642	5.03505	4.433	4.29624	4.58612	4.51479	4.51657	4.57108	4.05653	4.20305	4.46677	4.37754	4.20801	4.04605	4.29117	4.38392	4.10597	4.23506	4.22814	4.42794	4.47819	4.73834	4.19136	4.43	4.10219	4.1405	4.53761	4.13337	4.11307	4.26422	4.22111	4.50039	4.09627
ACE2	4.51751	4.27989	4.16656	4.20699	4.20956	4.28168	4.43577	4.12631	4.2916	4.33822	4.17466	4.21557	4.40482	4.22055	4.39411	4.3354	4.15686	4.40725	4.19206	4.37968	4.26815	4.59697	4.36772	4.23427	4.33139	4.57242	4.09894	4.2475	4.49296	4.54567	4.43738	4.40874	4.2016	4.30954	4.45862	4.47048	4.19306	4.6414	4.42191	4.35948	4.27259	4.01345	4.19812	4.16946	4.20881	4.45891	4.39745	4.51272	4.53638
ACER1	4.28165	4.20258	4.17074	4.74105	4.14111	4.24873	4.39352	4.09716	4.68104	4.7239	4.37875	4.35037	4.12887	4.42246	4.16235	4.07196	4.34549	4.29495	4.24969	4.6037	4.24019	4.50692	4.17142	4.38227	4.51596	4.42671	4.24547	4.52099	4.44228	4.66863	4.4476	4.43619	4.37337	4.37609	4.27778	4.31206	4.49349	4.60131	4.33924	4.15634	4.27656	4.62022	4.80016	4.3909	4.32399	4.15359	4.8405	4.28775	5.01456
ACER2	4.47705	4.25301	3.94984	4.16144	4.13673	4.25343	4.10167	4.31553	4.40884	4.85215	4.29995	4.26605	4.32134	4.22101	4.05709	4.29728	4.31865	4.01746	4.05011	4.11851	4.03329	4.27707	3.93567	4.12181	4.40205	4.19569	4.14707	4.25703	4.13285	4.03754	3.97463	4.02713	4.38108	4.23782	4.01956	3.93396	4.12209	4.20401	4.26403	4.18302	4.27264	4.16422	4.43413	4.06545	4.27681	4.07993	4.01634	4.37392	4.11114
ACER2P1	4.47705	4.25301	3.92671	4.16144	4.13673	4.25343	4.10167	4.31553	4.40884	4.85215	4.29995	3.95267	4.32134	4.22101	4.05709	4.29728	4.26005	3.8883	4.05011	4.11851	4.03329	4.27707	3.93567	4.12181	4.40205	4.19569	4.06343	4.25703	4.13285	3.96093	3.95894	4.02713	4.38108	3.83196	4.01956	3.91378	4.10365	4.20401	4.26403	4.18302	4.27264	4.16422	4.43413	4.04982	4.27681	4.03981	4.01634	4.01696	4.11114
ACER3	6.36849	6.63523	6.33806	6.41698	5.36323	4.94107	6.64529	5.6543	5.14316	5.65204	5.0685	5.26413	5.39207	5.46951	6.31905	6.29016	5.46262	5.01484	6.75067	5.44921	5.46809	5.70019	6.32268	5.54662	5.72779	5.43436	5.50715	5.52356	5.75361	5.22283	5.29401	4.74856	5.46029	6.14759	6.36251	4.69223	5.74982	5.98842	5.42641	5.6679	5.59605	6.05495	6.00462	5.41749	6.11414	5.66421	5.16872	6.02741	6.0819
ACHE	4.23742	4.09458	4.18609	4.10158	4.31782	4.20882	4.76029	4.44262	4.44767	4.17872	4.52182	4.18002	4.1398	4.32941	3.8659	4.4079	4.09667	4.98534	4.17576	4.2267	4.56972	4.60734	4.71325	4.18778	4.00144	4.12508	4.2455	4.36387	4.09922	4.12132	4.05089	4.21112	4.27711	4.21187	4.24889	4.15067	4.12624	4.51438	4.22859	4.06211	4.19333	4.26876	4.32866	4.01592	4.03155	4.22236	4.28401	4.30105	3.88636
ACIN1	9.83614	10.1035	9.94097	9.78903	10.3261	9.75971	10.1534	9.73787	10.2869	9.61346	10.151	9.49127	9.61013	9.84265	9.61058	9.56343	9.42636	10.0755	10.3683	9.77779	9.75949	9.85742	9.85342	10.2552	9.98912	9.79842	9.92182	9.57349	10.0608	10.1251	9.71995	9.32828	10.4532	10.0467	10.1485	9.7114	9.87998	10.4375	9.57698	9.49244	9.44446	9.75923	10.0036	9.73165	9.79434	10.0628	10.6322	9.84664	9.75785
ACKR1	4.27303	4.38389	4.59401	4.44714	4.31786	4.98592	4.57979	4.44731	4.30531	4.70602	4.48313	4.80609	4.28005	4.33304	4.61921	4.26549	4.19733	4.36823	5.26126	4.5272	4.69994	4.49106	4.46134	4.6141	4.49643	4.43246	4.50641	4.93492	4.71292	4.54649	4.42356	4.40867	4.86756	4.42936	4.52613	4.33028	4.9421	4.50302	4.30312	4.35057	4.36477	4.43595	4.75974	4.43372	4.77692	4.32247	4.87153	4.50834	4.33928
ACKR2	3.95102	3.88363	3.96303	4.1046	4.04018	3.94484	4.11037	4.10508	3.99294	4.16291	3.88614	4.12	4.12286	4.0006	4.05788	4.15864	4.06001	4.16428	4.04985	4.07827	4.16675	4.20562	3.95675	4.01198	3.99711	3.99081	4.29111	4.10114	4.04136	4.16095	4.23366	4.10043	3.84491	3.81669	4.04747	4.00283	3.99259	4.43178	3.96238	3.96859	4.14703	3.83118	4.08361	4.07683	4.04816	4.11153	4.03539	3.82419	3.94742
ACKR3	4.09796	4.23013	4.0721	4.1395	4.28864	4.28198	4.10707	4.5212	4.19993	4.10462	4.18218	5.5239	4.21982	4.23623	4.47891	4.14844	4.11354	4.35867	4.66291	4.4426	4.21153	4.10566	4.26994	4.32063	4.0542	4.12972	4.22696	4.34665	4.70831	4.17612	4.53653	4.33749	4.01337	4.56045	4.3721	4.37831	4.45957	4.1014	5.1592	4.49393	4.51701	4.06024	4.80483	4.05865	4.09785	4.14244	4.05967	4.15968	5.88708
ACKR4	8.85915	7.1284	8.42881	8.53634	8.36921	8.70771	8.23683	8.64048	7.84464	8.48126	7.77651	8.16409	8.13712	8.32784	7.07437	8.21778	8.60301	8.58632	8.0081	9.18197	8.73108	8.38193	8.79023	8.5276	8.42537	8.21738	8.37247	9.08165	8.66019	6.90925	8.14667	6.33062	8.31082	8.50109	8.67489	7.47658	8.3791	8.66037	6.9874	6.7106	8.62108	7.69869	8.30365	8.36529	8.14079	8.35791	8.34513	7.82238	8.28991
ACKR4P1	4.29087	4.25473	4.01109	4.325	4.49665	4.48748	4.56692	4.55942	4.06995	4.22399	4.06416	4.31173	4.34886	4.16751	4.28727	4.22627	4.04888	4.60902	4.1368	4.24995	4.33296	4.7332	4.84099	4.3452	4.40394	4.85712	4.36883	4.3649	4.42494	4.29001	4.29299	4.43795	4.21152	4.19903	4.39608	4.34994	4.32875	4.99472	4.23188	4.06511	4.40881	4.22943	4.34707	4.13926	4.26849	4.15673	4.29251	4.81795	4.05313
ACLY	9.40112	10.1113	9.9973	9.38955	8.81347	8.51104	9.16495	9.34017	9.78002	9.40212	9.97455	9.79034	9.61759	9.75932	9.88259	8.63288	9.62504	9.42476	9.05041	9.01133	8.42747	8.60802	8.71039	8.60105	9.4888	8.54019	8.94884	8.88944	8.732	9.31053	8.95078	9.80616	9.20238	8.95267	8.54525	9.02523	8.87732	8.51806	9.54562	9.90631	9.60533	9.62486	9.51774	9.76929	9.62094	9.71766	9.33001	9.92689	9.54026
ACMSD	5.63802	5.36845	5.28899	5.26997	5.51547	5.67332	5.13784	5.69091	5.23025	4.99181	5.22411	4.95443	5.11933	5.23098	5.44548	5.40744	5.78015	5.36749	4.28666	5.9395	4.90534	5.16587	5.23407	5.228	5.33072	5.22197	5.13681	5.19579	6.16228	5.4436	5.06665	5.21652	5.18976	5.44442	5.1997	4.94161	5.32018	5.00255	5.0481	5.71113	5.7568	5.21428	5.13545	5.46042	5.00805	5.13193	5.61627	5.58061	5.46002
ACO1	4.48388	5.40141	4.49987	4.99971	4.55034	4.29696	4.48827	4.29117	4.87818	4.64943	4.3217	4.95726	4.94191	4.59104	4.7642	4.327	4.5537	4.50856	4.2732	4.33104	4.30642	4.24885	4.66285	4.14765	4.32373	4.29915	3.98199	4.61407	4.30178	4.52409	4.48812	4.9208	4.47151	4.25137	4.15076	4.44207	4.31869	4.22485	4.57747	4.81787	4.53479	4.8675	4.26272	5.07259	4.44001	4.85741	4.02144	4.54791	4.54478
ACO2	7.49873	7.44196	7.56968	7.49764	6.93579	7.12332	7.0313	7.19965	8.35578	7.38025	7.69032	7.22549	6.98984	7.32005	7.72145	7.60581	7.18212	7.61164	7.47049	7.06132	6.89681	7.50114	6.95698	7.17957	7.56937	6.86949	7.22937	6.64712	7.29982	7.41085	6.91921	7.1732	7.3547	7.57944	6.78372	6.68034	7.39561	7.23063	7.08843	7.54956	7.41092	7.87317	8.1243	7.78082	7.35773	7.63941	8.28832	8.16915	7.40321
ACOT1	6.08596	6.63131	4.98926	6.7366	6.88041	6.29081	5.74446	6.89534	6.3126	6.12603	5.77445	5.62746	5.9077	5.70087	7.0994	7.35938	6.20056	6.06367	6.85618	6.39372	6.40753	5.63945	5.64267	5.97611	6.10443	5.97779	6.0669	6.59684	6.18417	7.85421	6.043	5.9897	6.46648	7.25959	6.55433	7.21223	6.58194	5.30292	5.76335	6.44507	6.07817	6.25582	6.78666	6.03229	5.94108	4.97668	7.25043	6.07562	7.43494
ACOT11	4.1011	4.34661	4.06694	4.1554	4.36459	4.3211	4.10825	4.08879	4.1088	4.34454	3.9321	4.01541	4.35246	4.22231	4.17046	4.31694	4.24933	4.58771	4.15403	4.26436	4.38747	4.64431	4.45163	4.71878	4.12641	4.2294	4.59729	4.37734	5.11796	4.22087	4.45088	4.49059	4.25757	4.43471	4.851	4.60141	4.47546	4.49472	4.33555	4.46177	4.23668	4.65935	4.58763	4.2353	4.22434	4.19969	4.32374	4.30486	4.09213
ACOT12	4.2533	4.31115	4.13513	4.39893	4.49965	4.10181	4.46727	4.40551	4.10094	4.52373	4.3731	4.53558	4.51515	4.54109	4.26263	4.66525	4.22285	4.28147	4.63381	5.00197	4.90192	4.72931	4.59358	4.34096	4.32897	4.44356	4.51144	4.38055	4.51501	4.3553	4.6149	4.82719	4.36163	4.32196	4.37494	4.48756	4.14313	4.44663	4.34803	4.2865	4.10376	4.40989	4.36609	4.30353	4.2593	4.24984	4.51396	4.42651	4.31279
ACOT13	10.3159	10.5701	10.3842	10.5611	10.2742	10.4882	10.6309	10.2468	10.2603	10.5728	10.14	10.2793	10.3843	10.4808	10.3717	9.96634	10.7663	10.3024	9.90872	10.6998	10.0015	10.2531	10.5827	10.2254	10.9299	10.3818	10.295	10.6953	10.4277	10.0806	10.8495	10.8585	10.0416	9.98588	10.3282	10.8328	10.2004	10.2704	10.3733	10.5155	10.7638	9.9865	10.22	10.3074	10.311	10.1173	10.1745	10.0074	10.6503
ACOT2	6.08596	6.63131	4.98926	6.7366	6.88041	6.29081	5.74446	6.89534	6.3126	6.12603	5.77445	5.62746	5.9077	5.70087	7.0994	7.35938	6.20056	6.06367	6.85618	6.39372	6.40753	5.63945	5.64267	5.97611	6.10443	5.97779	6.0669	6.59684	6.18417	7.85421	6.043	5.9897	6.46648	7.25959	6.55433	7.21223	6.58194	5.30292	5.76335	6.44507	6.07817	6.25582	6.78666	6.03229	5.94108	4.97668	7.25043	6.07562	7.43494
ACOT4	3.92929	4.62796	3.91274	3.79855	3.96665	4.01841	3.82817	3.80101	4.01414	4.4502	3.84053	4.04584	4.27223	4.08304	4.15999	3.79748	4.17348	4.13515	4.17559	3.87264	3.77726	4.06245	3.93567	3.98643	4.05513	4.01799	4.01648	3.9073	4.09747	3.87286	4.05337	4.05287	3.79415	4.16788	3.97105	4.10215	3.95281	4.32626	4.25267	3.93003	4.64906	4.67586	4.29421	3.85351	3.87598	3.6741	3.95345	3.90243	4.02551
ACOT6	4.02715	3.60802	3.92011	3.73923	3.95809	3.82813	4.05407	4.16354	3.79701	4.10535	4.17868	3.96786	3.96501	3.85788	3.81538	3.99314	3.73941	3.89428	3.70154	3.90626	3.98933	4.10285	3.97949	3.62475	3.83648	3.94465	3.69132	3.93771	3.86562	4.07848	3.93596	3.88936	3.80744	3.73709	3.98029	3.9311	3.79532	4.54724	3.74467	3.59755	4.08279	4.19158	4.02488	3.96997	3.77765	3.86494	4.05237	3.80531	3.75251
ACOT7	4.64117	4.86924	5.90437	4.66125	4.34349	4.68026	4.63177	4.58474	4.93599	4.514	5.02436	4.95399	4.67897	4.73367	4.98385	4.4449	4.73876	4.51617	4.95139	5.12789	4.52819	4.45627	4.36415	4.56203	4.917	5.23641	4.68431	4.67749	4.64587	4.41698	4.79357	5.50455	4.60703	4.85203	4.954	4.52671	4.8886	5.25353	5.34677	5.56471	5.23628	4.85603	4.94551	5.07428	4.91433	4.89478	4.56782	5.22994	5.26861
ACOT8	5.5931	5.88561	6.02274	5.53777	5.65129	5.17163	4.81455	5.20094	6.49029	5.91332	6.03943	6.2797	5.37634	5.49265	5.19597	5.06737	5.30093	5.29326	5.20696	5.1268	5.23353	5.20992	5.47775	5.29181	5.45709	5.17108	4.70794	5.41663	5.37732	5.5835	4.91101	5.34154	5.51246	5.82372	5.54474	5.06801	5.4317	5.61132	5.99226	6.00324	6.06353	6.73086	6.02109	6.39537	5.71725	5.9306	5.12229	6.32382	5.70712
ACOT9	8.16899	8.34066	9.41035	8.23331	7.56633	7.77057	8.03994	7.74729	7.97194	7.67734	8.31957	8.22154	7.90013	7.81573	8.78572	9.51756	8.41739	9.12974	8.86207	7.68319	7.11823	7.7063	8.31741	7.7638	7.50387	7.78948	8.29606	7.74082	8.4318	7.78201	8.27623	7.16571	8.72716	7.72906	7.33387	8.42666	7.19892	7.55482	7.85308	7.88165	8.37555	7.86391	7.80619	8.11143	7.85518	8.28143	9.27083	7.93604	8.14737
ACOX1	7.03116	6.6105	6.739	7.36076	6.65677	7.20101	5.76683	6.85862	6.71335	7.04779	6.7993	6.96373	6.74077	7.12223	6.84907	7.51943	7.27059	6.41007	7.34467	6.98843	7.26033	6.63179	7.06536	7.34508	7.40208	6.76835	6.79535	6.99422	7.19727	7.94254	7.00197	6.69023	7.04827	7.50149	7.44587	7.61859	7.03425	6.38305	6.41813	7.45282	6.68928	7.11834	7.27594	6.32398	7.09772	6.83554	7.18668	7.13383	7.4979
ACOX2	4.00473	4.00104	4.2016	3.94188	4.55522	4.31354	4.22056	3.99791	4.15121	4.10316	3.80836	4.3105	4.14736	4.1247	4.14176	4.1424	4.03363	4.06293	4.21514	4.48949	4.17986	4.51217	4.22157	4.39412	4.14699	4.42559	4.35103	4.08107	3.99596	4.03876	4.05949	4.12882	3.99031	4.67405	4.18139	4.13058	4.15041	3.92197	3.90966	3.98125	3.97374	4.29876	4.77825	4.12487	4.00534	3.92537	4.19062	4.02467	4.05353
ACOX3	6.23286	6.44538	5.89351	5.66669	5.79164	4.81946	5.4037	5.55286	6.30489	5.32827	6.2779	5.7109	5.50315	6.00799	6.49596	5.22761	5.44615	4.93015	5.21326	5.7686	5.3865	5.05555	5.45961	4.94198	5.06994	5.32492	5.10311	5.85043	5.07046	5.53282	5.6186	5.48784	6.07669	6.34461	5.7001	5.43235	5.57413	5.54214	5.70568	5.79088	6.17824	5.75174	7.02219	5.71442	6.23404	6.45164	5.20297	5.6715	5.54109
ACOXL	13.6491	13.622	13.4084	13.7394	13.746	13.6038	13.771	13.5948	13.3838	13.6953	13.6774	13.5368	13.6211	13.7158	13.7233	13.6025	13.5976	13.6598	13.6248	13.8284	13.5746	13.5989	13.6804	13.4293	13.8236	13.6443	13.6413	13.5718	13.7699	13.5869	13.6292	13.5947	13.5494	13.3077	13.6091	13.7706	13.4987	13.3664	13.7982	13.6495	13.655	13.3647	13.5144	13.6675	13.6155	13.6114	13.6738	13.2504	13.7435
ACOXL-AS1	4.23797	4.41187	4.81262	3.96238	4.29932	4.7118	4.3061	4.55089	5.01053	4.76302	3.91689	4.71438	4.97222	4.38676	4.13549	4.48314	4.97976	4.48786	4.63381	4.07157	4.71822	4.95376	4.04443	5.02273	4.92405	4.28508	4.58931	4.90825	4.57981	4.33397	4.25113	4.3573	4.58205	4.16633	4.70291	4.4389	4.32203	4.56123	4.22873	4.83239	4.41745	4.68386	4.37623	4.53756	4.15137	4.26544	4.23542	5.01759	3.9482
ACP1	10.4012	10.3715	10.4574	10.6241	10.5572	10.624	10.644	10.3046	10.5688	10.6087	10.5457	10.5348	10.4523	10.7606	10.5749	10.5485	10.6345	10.8081	10.2264	10.7825	10.4511	10.2228	10.2029	9.86453	10.5147	10.1199	10.3974	10.2874	10.4248	11.0255	10.7846	10.9194	10.8374	10.3936	10.3923	10.4366	10.5175	10.0113	10.8494	11.0486	10.5637	10.309	10.3236	10.5148	10.509	10.4436	10.7815	10.3313	10.7399
ACP2	5.1197	4.9543	5.49931	5.39152	5.44798	5.56152	5.18525	5.39225	5.46439	5.21503	5.34232	5.07776	5.292	5.14824	5.2021	5.03895	5.12185	5.57414	5.64525	5.20562	4.84217	5.25671	5.15592	5.63872	5.3107	5.02998	5.50189	5.39805	5.17999	5.87299	5.31422	4.86357	5.26976	5.20009	5.19796	4.98073	5.46831	5.2836	5.0478	5.57872	5.32224	5.43798	5.80383	5.05988	5.55746	5.69908	5.49546	5.58639	5.30053
ACP3	4.09481	4.15507	4.38842	4.03332	4.89181	4.33015	4.46209	4.37756	4.35379	4.09054	4.38068	4.4437	4.38408	4.21866	4.66597	4.41499	4.14036	4.51335	4.64369	4.28038	4.23832	4.65037	4.33203	4.32818	4.08903	4.24663	4.63818	3.98015	4.28841	4.26399	3.9628	4.00045	4.7388	4.11021	4.1733	4.17195	4.30755	4.32066	3.91249	4.06729	4.11274	4.27931	4.37754	4.20738	4.39939	4.19149	4.41068	4.47755	4.14645
ACP4	4.01529	4.0091	4.22229	4.02477	4.47903	4.57857	4.54798	4.54923	4.17517	4.00115	4.27237	4.05746	4.0705	4.16619	4.52661	4.70782	4.07788	4.57614	4.54112	3.97521	4.53358	4.50692	4.27564	4.41942	3.73589	4.47874	4.46176	4.29671	4.00948	4.53249	4.00479	4.09468	4.30828	4.20721	4.28356	4.37717	4.86458	3.94386	4.1325	4.175	3.88362	4.18108	4.46612	4.03839	4.2999	4.44206	4.3007	3.91413	4.01214
ACP5	8.30269	8.64992	7.93747	7.47512	6.47122	5.46444	6.31605	6.451	7.77877	8.18232	6.81719	6.90691	7.82546	6.88915	8.66874	7.10571	7.40876	8.29508	6.06741	7.8467	8.35578	8.0241	7.18174	6.43281	8.29585	7.23923	7.47074	7.96753	6.69488	7.93835	5.54642	6.88337	9.02949	7.73242	6.86286	8.36529	6.39886	7.43327	6.02719	8.17035	8.04584	8.81349	8.06512	8.36678	8.21983	8.82703	8.3436	8.73298	7.03824
ACP6	5.58725	6.07531	4.89231	6.65882	5.40517	5.56489	5.96453	5.28042	5.15085	6.52551	5.21247	5.02811	5.00593	5.54597	6.12557	4.31842	5.8855	4.77962	5.25567	4.64891	5.07664	4.4839	6.17896	5.33863	5.66322	5.36272	4.92717	5.15818	4.87728	4.7835	4.80338	6.259	5.24785	5.5725	5.72984	4.6523	6.62688	5.80175	6.38278	5.40858	6.48326	5.53073	5.05952	6.19403	5.56456	5.46574	4.50615	4.77359	6.10832
ACP7	3.91274	4.11585	4.09294	3.99267	4.06656	4.1269	4.09324	4.17228	3.99724	3.94261	4.09916	4.19205	4.05391	4.19823	3.9611	4.1511	3.85414	4.33183	4.32894	4.18151	4.08736	4.05104	3.8649	3.88361	3.94944	4.03634	4.09505	3.98015	4.2475	4.17641	4.0115	3.98195	4.13339	4.38088	4.11283	3.86453	3.9942	4.22956	3.94582	3.96192	3.83047	4.22325	4.4627	3.96514	3.9794	3.81936	4.13505	3.86497	3.85039
ACR	4.13134	4.28453	4.18346	3.97709	4.07878	4.30866	4.21217	4.1409	4.23071	3.92888	4.32071	4.32716	4.30353	4.18479	4.28401	4.09045	4.05684	4.50252	3.94751	4.31189	4.13418	4.27506	4.00438	4.24224	3.92725	4.36634	4.22267	4.2017	4.00953	3.83311	4.19962	4.36056	4.21646	4.30141	4.26864	4.23327	4.33859	4.33944	4.08525	4.28859	3.74672	4.23916	4.66932	4.19472	4.25639	3.96294	4.2054	4.27678	4.07671
ACRBP	5.41093	5.48657	5.97359	5.36984	5.29509	5.67723	5.33658	5.26072	7.46154	5.38731	6.43541	8.02396	8.1545	5.46655	9.36885	5.47102	7.95563	6.14589	6.31622	5.72771	5.19393	5.75135	6.01106	5.38735	6.49413	5.87943	5.32008	8.35021	5.30279	5.62901	5.41707	4.81416	5.56773	7.87396	5.60805	5.79891	5.77544	7.52377	4.72014	5.79658	8.64085	7.28725	7.2851	5.88643	6.06606	6.90363	5.56088	7.1133	9.49768
ACRP1	4.13134	4.28453	4.18346	3.97709	4.07878	4.30866	4.21217	4.1409	4.23071	3.92888	4.32071	4.32716	4.30353	4.18479	4.28401	4.09045	4.05684	4.50252	3.94751	4.31189	4.13418	4.27506	4.00438	4.24224	3.92725	4.36634	4.22267	4.2017	4.00953	3.83311	4.19962	4.36056	4.21646	4.30141	4.26864	4.23327	4.33859	4.33944	4.08525	4.28859	3.74672	4.23916	4.66932	4.19472	4.25639	3.96294	4.2054	4.27678	4.07671
ACRV1	4.52303	4.59314	4.34786	4.21525	4.66348	4.67439	4.80813	4.56325	4.40624	4.61674	4.40416	4.54609	4.39844	4.4385	4.47338	4.63217	4.74451	5.40144	4.80946	4.91798	4.71904	4.75772	4.44968	4.91659	4.31617	4.52315	4.83359	4.76671	5.13818	4.65136	5.04991	4.61559	4.69581	4.64198	4.87462	4.65214	4.6459	5.43626	4.09993	4.43316	4.59164	4.42629	4.33917	4.40401	4.47944	4.29059	4.81812	4.47218	4.33444
ACSBG1	7.58865	7.78432	8.4939	7.73408	7.74561	7.36791	7.62799	7.73607	7.66069	7.72524	7.60481	7.58425	7.28048	7.53229	7.494	7.96354	7.57672	7.46533	7.86586	7.53884	7.26232	7.0109	7.51998	7.35084	7.15353	7.4195	7.84384	7.06125	7.8456	8.20573	7.39022	7.1853	7.81683	7.92115	7.40598	7.69846	7.12517	7.47501	7.85184	8.04623	7.22576	8.05376	7.78214	7.50408	7.23128	7.7541	8.46147	8.07498	7.81748
ACSBG2	4.28165	4.18333	3.98626	4.74105	4.14111	4.24145	4.39352	4.09716	4.68104	4.7239	4.37875	4.35037	4.12887	4.42246	4.02864	4.18456	4.34549	4.29495	3.95204	4.6037	3.99566	4.50692	4.17142	4.1796	4.38033	4.42671	4.24547	4.52099	4.44228	4.66863	4.2896	4.39365	4.21966	4.37609	4.27778	4.31206	4.32859	4.60131	4.33924	4.01254	4.27656	4.62022	4.80016	4.3909	4.32399	4.15359	4.8405	4.28775	5.01456
ACSF2	7.7951	7.32912	7.25931	6.05341	7.37967	6.63723	6.85099	5.36404	7.0309	7.26244	7.15108	7.68885	6.52056	7.9482	7.66484	5.74635	6.75769	6.41646	8.25334	7.10083	5.23345	7.8439	7.38362	7.27487	7.54368	6.08955	6.98381	7.33716	5.95168	6.44475	6.14805	7.87167	6.87182	7.40907	7.06368	7.22171	6.62652	7.16207	7.10243	8.03083	6.59724	7.26983	6.9811	8.3756	6.56462	7.50053	7.20975	6.6389	7.16534
ACSF3	8.25368	8.33271	8.60908	8.11934	8.05475	7.58226	7.30483	7.18122	8.02342	7.83489	8.07232	7.84479	7.58306	7.77575	8.21572	6.34061	7.52433	7.6402	7.13094	8.10707	7.62148	7.57072	7.91358	8.11291	7.98037	7.7341	7.46956	7.68085	7.69383	6.60895	7.6695	6.95969	7.9768	7.95335	8.05768	7.25013	7.97253	7.79294	8.20914	7.9518	7.84342	8.52684	8.20136	7.71108	7.85487	8.6052	7.22646	7.84848	7.97959
ACSL1	8.00747	8.21645	8.81117	9.14567	8.85151	9.00246	8.22667	8.0415	8.88294	8.21924	8.66281	9.74869	8.57328	9.41693	8.08221	9.83608	9.24692	8.11144	9.58479	9.0786	9.28802	8.62934	8.61438	8.7018	9.32233	9.46425	9.35371	8.86515	8.45969	9.24056	8.38859	9.12452	9.16549	8.88915	8.74428	8.79641	8.52571	8.52898	9.67286	9.09197	8.62583	8.8224	8.77861	9.01687	8.98967	7.77941	8.79011	8.94066	9.75363
ACSL3	8.35595	8.31555	9.03083	8.29853	8.71557	8.3705	7.49282	7.82157	8.30722	9.15281	8.01353	8.8399	8.2286	8.81982	8.13553	8.33153	8.92837	6.9381	8.48173	8.88258	8.36878	8.27055	8.22932	7.82157	7.79501	8.09863	8.2903	8.35161	8.37717	8.73616	8.69748	7.75239	7.82229	7.79527	8.51396	8.51757	7.54694	7.85234	8.61	7.80656	8.23248	8.51211	7.95176	8.14249	8.38697	8.11338	6.6308	9.05864	8.14898
ACSL3-AS1	8.35595	8.31555	9.03083	8.29853	8.71557	8.3705	7.49282	7.82157	8.30722	9.15281	8.01353	8.8399	8.2286	8.81982	8.13553	8.33153	8.92837	6.9381	8.48173	8.88258	8.36878	8.27055	8.22932	7.82157	7.79501	8.09863	8.2903	8.35161	8.37717	8.73616	8.69748	7.75239	7.82229	7.79527	8.51396	8.51757	7.54694	7.85234	8.61	7.80656	8.23248	8.51211	7.95176	8.14249	8.38697	8.11338	6.6308	9.05864	8.14898
ACSL4	8.31545	8.75217	8.48046	8.43169	7.85434	8.07292	8.4442	7.86948	8.72845	8.2901	8.60327	8.95491	8.27929	8.52481	8.82664	8.45055	8.26031	8.363	8.18884	8.03468	7.62599	7.88657	8.31219	7.65578	8.33839	7.76897	7.85183	8.06993	8.23266	9.32705	7.80501	8.32187	8.23834	8.1418	7.93692	7.6627	7.81616	7.21685	8.3634	8.89651	8.88485	8.32299	8.58309	8.44678	8.62605	8.78771	8.86477	9.17897	8.21409
ACSL5	8.37406	8.32379	8.83952	8.44757	8.01521	8.4114	8.49393	7.61238	8.63475	8.54282	8.83375	8.04261	8.24024	8.96518	8.71092	6.71166	8.71138	7.4566	7.11156	8.1113	6.93392	7.5162	8.3468	8.22125	8.36369	8.32735	7.77373	8.41841	7.27737	8.47001	7.41285	8.52301	8.17752	8.56782	8.33166	7.35203	8.04733	8.55808	8.55875	8.70744	9.02189	8.82376	8.93763	8.71031	8.92864	8.97068	7.10345	9.29057	8.13015
ACSL6	4.16916	4.31164	4.30217	3.98593	4.29403	4.30762	4.03491	4.09517	4.14933	4.34968	4.21	4.29826	3.9974	4.00805	3.95098	4.24613	3.93031	4.36392	4.12963	3.96063	4.19556	4.35097	4.29666	3.96103	4.15703	4.21447	4.17183	4.06416	4.42494	4.23048	4.30278	4.14271	4.3786	4.27418	4.05346	4.19657	3.96532	4.17688	3.96085	4.11925	4.05874	4.13822	4.47726	4.00695	4.1132	3.96582	4.04301	4.03569	4.0343
ACSL6-AS1	4.16916	4.07544	4.30217	3.97013	4.19235	4.30762	4.02876	3.9979	4.14933	4.34968	4.21	4.29826	3.89344	4.00287	3.95098	4.24613	3.93031	4.01201	4.12963	3.91439	4.19556	4.35097	3.99021	3.95535	4.15703	4.21447	4.17183	3.94949	4.42494	4.23048	4.30278	4.14271	4.3786	4.27418	4.05346	4.19657	3.96532	4.17688	3.96085	4.11925	4.05874	4.0817	4.47726	4.00695	4.0858	3.96582	4.04301	4.00849	4.0343
ACSM1	4.24983	4.56464	4.88751	4.28339	4.44528	4.10822	4.47379	4.19344	4.46781	4.49859	3.95135	4.46073	4.53981	4.25383	4.48351	4.26277	4.17299	4.81566	4.23709	4.22332	4.63342	4.72724	4.24338	4.59282	4.19587	4.72948	4.50702	4.37892	4.68106	4.15396	4.62365	4.43488	3.95217	4.25997	4.30571	4.65933	4.52816	5.11154	4.40234	4.36259	4.09962	4.48981	4.19663	4.54195	4.26698	5.28484	4.58132	4.26851	4.39284
ACSM2A	4.15045	4.19792	4.25882	4.07101	4.20782	4.44096	4.48456	4.40594	4.41209	4.30345	4.3032	4.24627	4.50988	4.25476	4.29565	4.57904	3.9256	4.41257	4.19079	4.20671	4.4821	4.4357	4.29092	4.21527	4.03203	4.31068	4.54759	4.4135	4.43442	3.9622	4.08477	4.2868	4.21726	4.12345	4.70256	4.83727	4.2484	4.38813	4.16367	3.92284	4.35719	4.19927	4.27364	4.12247	4.11027	4.13785	4.38513	4.31288	4.17731
ACSM2B	4.15045	4.19792	4.25882	4.07101	4.20782	4.44096	4.48456	4.40594	4.41209	4.30345	4.3032	4.24627	4.50988	4.25476	4.29565	4.57904	3.9256	4.41257	4.19079	4.20671	4.4821	4.4357	4.29092	4.21527	4.03203	4.31068	4.54759	4.4135	4.43442	3.9622	4.08477	4.2868	4.21726	4.12345	4.70256	4.83727	4.2484	4.38813	4.16367	3.92284	4.35719	4.19927	4.27364	4.12247	4.11027	4.13785	4.38513	4.31288	4.17731
ACSM3	10.522	10.3718	10.2302	10.5351	10.1168	10.8203	10.6746	10.5146	10.19	10.3265	10.3947	9.88597	10.0831	10.5059	10.2051	10.3017	10.497	11.4936	10.0346	10.7193	10.3131	10.6043	10.6265	10.4017	10.015	10.7611	10.3944	10.5718	10.4058	10.174	10.564	10.2936	10.1087	10.5451	10.4332	10.3995	10.2284	10.6103	10.259	10.0558	10.4014	10.3267	10.2623	10.4668	10.3343	10.1812	11.4057	10.0183	10.2576
ACSM4	4.82621	4.43009	5.01569	4.48564	4.43361	4.87922	4.46375	4.53915	4.29622	4.35102	4.75483	4.39097	4.07493	4.51366	4.48033	4.27614	4.35809	4.58	4.51995	4.4557	4.35282	4.20832	4.46684	4.84873	4.6123	4.3832	4.43184	4.159	4.86959	4.02428	4.88752	4.51242	4.2584	4.19678	4.64098	4.39047	4.389	4.99587	4.05143	4.57508	4.14214	4.32692	4.19873	4.37299	4.55037	4.55624	5.18674	4.15869	4.19854
ACSM5	4.29144	4.42695	4.31402	4.33724	4.71434	4.98106	4.69065	4.61435	4.42363	4.50687	4.17188	4.52189	4.65526	4.48685	4.35139	4.47586	4.31968	4.86053	4.45294	4.42481	4.78152	5.14731	4.46578	4.8492	4.69584	5.12661	4.64534	4.32739	4.64332	4.62361	4.81926	4.66699	4.36397	4.57176	4.88374	4.81918	4.8548	4.60702	4.41075	4.30943	4.4603	4.84309	4.66334	4.49907	4.33725	4.57923	4.69446	4.65436	4.33528
ACSM6	3.9061	4.43301	4.09626	4.13264	4.15424	4.09828	4.28625	4.18473	4.10465	4.09215	4.11534	4.42018	4.09416	4.01602	3.95168	4.00194	4.08181	4.19216	4.15971	4.0217	4.16687	4.3556	3.99634	4.23391	3.99688	4.28474	4.1872	3.85152	3.80403	4.15395	4.18285	4.04871	3.99185	4.25024	4.28291	4.31154	4.11969	4.13534	4.05701	4.03478	4.11547	4.02623	4.12789	4.09058	4.01382	4.0708	4.19435	4.20697	4.06426
ACSS1	9.26594	9.05517	9.02462	9.08492	9.20066	9.39991	9.18125	9.00636	8.99326	9.02085	9.19317	9.63906	9.30453	8.98232	9.53213	6.88548	9.63872	8.11758	8.86861	9.64039	8.23647	9.28422	9.13844	9.42113	9.73878	8.96956	9.09543	9.26976	9.00179	8.33015	9.22119	9.58827	10.0591	8.8099	9.50328	8.86106	9.53936	8.84277	9.13017	8.88474	9.64766	8.77941	8.69666	9.56204	9.27746	9.58388	8.0713	9.32055	9.32967
ACSS2	5.79377	5.35623	6.7726	5.62663	5.56044	6.05135	6.72039	5.92029	6.17739	6.30345	5.8616	6.0445	5.64831	5.95016	5.71419	5.63615	5.77949	5.9902	6.67821	6.25931	6.14541	5.98354	5.93385	6.08906	6.25051	6.1258	6.52181	6.2757	6.31975	5.48183	5.87366	5.22067	6.46243	6.1156	6.29513	5.37681	6.04366	6.6849	6.08778	6.01684	6.41209	6.3845	6.37713	5.95549	6.56661	5.84356	5.57741	6.39289	6.08512
ACSS3	4.11281	3.9374	4.26531	4.03516	4.02864	4.1714	3.91152	4.11561	4.3318	3.97119	4.11613	4.12978	4.176	4.05847	3.76422	4.63161	4.02342	4.33946	4.11207	4.09098	4.3107	4.30898	4.37113	4.19981	4.17976	4.27719	4.28623	4.2665	4.20053	3.95166	4.28548	4.21695	4.15378	3.8591	4.01375	4.00405	4.15618	4.33901	4.10188	4.37519	4.27873	4.22031	3.97017	4.0118	3.92295	4.34988	4.15129	3.90089	3.9957
ACTA1	4.69988	4.48283	4.34504	4.16163	4.0403	4.58513	4.2056	4.40947	4.35163	4.38913	4.64871	4.31715	4.31405	4.04678	4.54563	4.0976	4.3002	4.68117	4.60374	4.44264	4.61785	4.24729	4.36845	4.86936	4.41209	4.74322	4.37299	4.75167	4.51524	4.30806	4.36771	4.1485	4.63618	4.24603	4.70783	4.54146	4.60457	5.10267	4.23325	4.28951	4.20229	4.37601	4.79747	4.15357	4.42395	4.41795	4.20906	4.43927	4.62108
ACTA2	6.87191	6.70807	6.45151	6.57084	6.75988	6.87185	6.78909	6.02703	5.72523	5.7015	6.6303	6.03557	5.71089	6.02236	6.64114	5.80262	6.47531	6.01381	6.09522	6.1281	6.24935	6.49302	6.2613	5.97998	6.71319	6.69055	6.12165	7.52521	6.24149	6.89877	6.9331	6.53022	7.21773	6.91994	6.92504	5.78625	7.00476	5.9637	7.45419	7.1624	6.49235	6.75062	5.94943	7.29045	6.3896	6.5842	7.0397	7.07611	6.82263
ACTA2-AS1	4.32045	4.24626	4.11893	4.37689	4.38895	4.15974	4.02854	4.20587	4.27023	4.07427	4.2632	4.12686	4.26667	4.33697	4.20336	4.2734	4.49252	4.19415	4.40376	4.62114	4.2152	4.24264	4.26728	3.8861	4.24461	4.34388	4.1726	4.21208	3.90877	3.99751	4.28019	4.81363	4.58197	4.42273	4.3436	4.17839	4.16802	3.95553	4.40292	4.55235	4.24966	3.9076	4.22047	4.17619	4.18971	4.73348	4.15026	4.30023	4.29373
ACTB	12.4591	12.9384	12.8067	12.6559	11.6408	11.9544	12.331	12.1503	12.6838	12.2912	12.3594	12.4851	12.5231	12.2752	12.993	10.6718	12.2757	11.4311	12.0445	11.9451	11.6457	12.1915	12.0833	12.0188	12.9168	11.7073	11.9643	12.0116	11.7897	11.5973	12.102	12.2048	12.636	11.9929	12.4488	12.3963	12.536	12.4376	12.2845	12.4737	12.2981	12.5379	12.372	12.7456	12.633	12.2777	12.2762	12.6304	12.9068
ACTBL2	4.01753	4.02492	4.01645	4.23698	4.42277	4.18374	4.25053	4.11792	4.08818	4.39466	3.93613	4.84053	4.29142	4.54136	4.17158	4.37925	4.04363	4.39279	4.34993	4.23852	4.24765	4.8082	4.30605	4.61534	4.25102	4.27996	4.50472	4.39903	4.26241	4.17756	4.49318	4.42975	4.23334	4.02699	4.66254	4.4286	4.39516	4.59687	4.10787	4.15121	4.10156	4.05749	4.26886	4.12512	4.19759	4.09757	4.25597	4.11977	4.10001
ACTBP1	11.2684	11.8614	11.5032	11.7442	11.1337	11.3432	11.9106	11.6383	12.3947	11.7772	11.4703	12.2487	12.2826	10.9466	12.1297	10.0068	11.2886	10.5209	11.2958	10.2747	10.4292	11.4684	11.2885	11.2721	12.1493	11.051	11.3023	11.4913	10.8716	10.9051	11.35	11.6169	11.6699	11.5261	11.7323	11.8131	12.1493	12.176	11.0866	11.3954	11.5479	12.2381	11.9367	11.7588	11.7227	11.3961	11.377	12.0808	12.2934
ACTBP11	11.2684	11.8614	11.5032	11.7442	11.1337	11.3432	11.9106	11.6383	12.3947	11.7772	11.4703	12.2487	12.2826	10.9466	12.1297	10.0068	11.2886	10.5209	11.2958	10.2747	10.4292	11.4684	11.2885	11.2721	12.1493	11.051	11.3023	11.4913	10.8716	10.9051	11.35	11.6169	11.6699	11.5261	11.7323	11.8131	12.1493	12.176	11.0866	11.3954	11.5479	12.2381	11.9367	11.7588	11.7227	11.3961	11.377	12.0808	12.2934
ACTBP12	4.01371	4.13194	4.07512	3.72023	3.77404	4.03871	3.7145	3.92841	3.61965	3.88786	3.80476	3.7587	3.7829	3.85395	3.87472	4.20049	3.63926	3.74006	3.50063	3.87527	4.06545	3.90149	3.7157	3.84533	3.76371	3.88414	3.93263	3.95692	4.01104	3.74749	3.99077	3.98283	3.7518	3.62885	3.84664	3.6629	3.84995	3.51576	3.82056	3.5952	3.88975	3.63356	3.72696	3.59208	3.84328	3.76178	3.80246	3.81096	3.57407
ACTBP15	11.2684	11.8614	11.5032	11.7442	11.1337	11.3432	11.9106	11.6383	12.3947	11.7772	11.4703	12.2487	12.2826	10.9466	12.1297	10.0068	11.2886	10.5209	11.2958	10.2747	10.4292	11.4684	11.2885	11.2721	12.1493	11.051	11.3023	11.4913	10.8716	10.9051	11.35	11.6169	11.6699	11.5261	11.7323	11.8131	12.1493	12.176	11.0866	11.3954	11.5479	12.2381	11.9367	11.7588	11.7227	11.3961	11.377	12.0808	12.2934
ACTBP2	12.3047	12.9384	12.8067	12.6559	11.6408	11.5171	12.331	11.6383	12.4875	12.2912	12.3594	12.4851	12.5231	12.2752	12.9011	10.6196	12.2757	11.4311	12.0445	11.7252	11.6457	12.0487	12.0833	12.0188	12.9168	11.4603	11.7987	12.0116	11.7897	11.4839	11.9724	12.043	12.636	11.9929	12.4488	12.3963	12.3444	12.4376	12.2845	12.4737	12.1829	12.3439	12.372	12.719	12.633	12.2777	12.2762	12.3335	12.7479
ACTBP7	11.2684	11.8614	11.5032	11.7442	11.1337	11.3432	11.9106	11.6383	12.3947	11.7772	11.4703	12.2487	12.2826	10.9466	12.1297	10.0068	11.2886	10.5209	11.2958	10.2747	10.4292	11.4684	11.2885	11.2721	12.1493	11.051	11.3023	11.4913	10.8716	10.9051	11.35	11.6169	11.6699	11.5261	11.7323	11.8131	12.1493	12.176	11.0866	11.3954	11.5479	12.2381	11.9367	11.7588	11.7227	11.3961	11.377	12.0808	12.2934
ACTBP8	11.2684	11.8614	11.5032	11.7442	11.1337	11.3432	11.9106	11.6383	12.3947	11.7772	11.4703	12.2487	12.2826	10.9466	12.1297	10.0068	11.2886	10.5209	11.2958	10.2747	10.4292	11.4684	11.2885	11.2721	12.1493	11.051	11.3023	11.4913	10.8716	10.9051	11.35	11.6169	11.6699	11.5261	11.7323	11.8131	12.1493	12.176	11.0866	11.3954	11.5479	12.2381	11.9367	11.7588	11.7227	11.3961	11.377	12.0808	12.2934
ACTBP9	11.2684	11.8614	11.5032	11.7442	11.1337	11.3432	11.9106	11.6383	12.3947	11.7772	11.4703	12.2487	12.2826	10.9466	12.1297	10.0068	11.2886	10.5209	11.2958	10.2747	10.4292	11.4684	11.2885	11.2721	12.1493	11.051	11.3023	11.4913	10.8716	10.9051	11.35	11.6169	11.6699	11.5261	11.7323	11.8131	12.1493	12.176	11.0866	11.3954	11.5479	12.2381	11.9367	11.7588	11.7227	11.3961	11.377	12.0808	12.2934
ACTC1	3.92461	4.12133	3.97964	3.90205	3.98611	3.849	4.04564	3.9473	3.90818	4.12225	3.77841	4.03259	4.11185	3.88659	3.86351	3.9142	3.86095	4.56445	4.01907	4.0983	4.28641	4.26485	4.05211	4.37868	3.98501	4.4143	4.0005	3.93323	4.25323	4.16633	4.12999	4.19756	4.05687	3.83999	4.30288	3.92873	3.974	4.08103	3.80575	3.94702	4.08312	3.99821	4.00165	4.54318	3.92934	4.17158	4.24071	4.14243	3.78817
ACTG1	12.4909	13.2404	12.2495	12.9061	11.7025	12.3668	12.6029	12.1796	12.6128	12.5751	12.7857	12.7365	12.9744	12.3406	13.3898	11.4463	12.4292	12.6358	11.9993	12.0058	12.1523	11.9533	12.3813	11.5974	12.8986	12.1299	11.9731	12.1496	11.8098	11.1375	11.6824	12.5136	12.2678	12.0094	11.995	12.4024	12.5403	12.4121	12.5502	12.6456	12.7028	12.626	12.5636	13.0236	12.7297	12.3737	12.2822	12.5636	12.5892
ACTG1P12	4.28516	4.19146	4.23542	4.48187	4.30764	4.58709	4.47666	4.31706	4.17345	4.49518	4.16283	4.7725	4.27321	4.36692	4.1509	4.35588	4.22296	4.75714	4.14782	4.20773	4.61148	4.34522	4.35219	4.18076	3.97331	4.58917	4.34538	4.20257	4.31483	4.34294	4.41833	4.44324	4.2237	4.30838	4.26426	4.25546	4.11668	4.49132	4.0518	4.18235	4.35811	4.28729	4.32224	4.52817	4.23951	4.17147	4.39674	4.48136	4.19427
ACTG1P14	11.2684	11.8614	11.5032	11.7442	11.1337	11.3432	11.9106	11.6383	12.3947	11.7772	11.4703	12.2487	12.2826	10.9466	12.1297	10.0068	11.2886	10.5209	11.2958	10.2747	10.4292	11.4684	11.2885	11.2721	12.1493	11.051	11.3023	11.4913	10.8716	10.9051	11.35	11.6169	11.6699	11.5261	11.7323	11.8131	12.1493	12.176	11.0866	11.3954	11.5479	12.2381	11.9367	11.7588	11.7227	11.3961	11.377	12.0808	12.2934
ACTG1P18	4.44999	4.34114	4.75774	4.51184	4.90874	4.43896	4.68797	4.65876	4.55362	4.78539	5.12944	4.44595	4.44516	4.54784	4.71542	4.55459	4.44239	4.87038	4.91097	4.43526	4.56244	4.77677	4.7938	5.17469	4.4037	4.61904	4.93826	4.54591	4.72775	4.39443	4.40652	4.29029	4.854	5.09941	5.06111	4.82661	4.60869	4.43344	4.30133	4.41046	4.63134	4.25881	4.63768	4.34574	4.5303	4.65564	5.05052	4.46525	4.39155
ACTG1P19	11.2684	11.8614	11.5032	11.7442	11.1337	11.3432	11.9106	11.6383	12.3947	11.7772	11.4703	12.2487	12.2826	10.9466	12.1297	10.0068	11.2886	10.5209	11.2958	10.2747	10.4292	11.4684	11.2885	11.2721	12.1493	11.051	11.3023	11.4913	10.8716	10.9051	11.35	11.6169	11.6699	11.5261	11.7323	11.8131	12.1493	12.176	11.0866	11.3954	11.5479	12.2381	11.9367	11.7588	11.7227	11.3961	11.377	12.0808	12.2934
ACTG1P20	7.48601	7.12501	7.41125	7.20133	7.18244	6.63017	7.20299	6.71969	7.66229	6.5791	7.03739	6.49242	6.21179	6.48201	7.63408	6.75618	6.74895	7.29411	7.31808	7.19406	6.84224	6.09172	6.86882	7.01824	7.14305	6.10139	6.24714	6.61644	7.15176	8.29709	6.99092	6.07649	7.81103	7.44509	7.06238	6.67027	7.64117	7.64115	7.25304	7.36152	6.83874	7.58795	7.60438	7.40447	7.43437	7.36355	8.44262	7.29595	7.53273
ACTG1P21	11.2684	11.8614	11.5032	11.7442	11.1337	11.3432	11.9106	11.6383	12.3947	11.7772	11.4703	12.2487	12.2826	10.9466	12.1297	10.0068	11.2886	10.5209	11.2958	10.2747	10.4292	11.4684	11.2885	11.2721	12.1493	11.051	11.3023	11.4913	10.8716	10.9051	11.35	11.6169	11.6699	11.5261	11.7323	11.8131	12.1493	12.176	11.0866	11.3954	11.5479	12.2381	11.9367	11.7588	11.7227	11.3961	11.377	12.0808	12.2934
ACTG1P3	8.41213	9.07943	8.95097	8.52179	8.0732	8.43459	7.60156	8.61522	8.70409	8.32837	8.65243	8.8764	8.99013	8.62539	9.00578	8.33508	8.79601	8.22638	7.98722	8.67052	7.11557	7.25661	7.7207	7.72627	8.90907	7.96968	7.3642	8.10046	8.33925	8.42126	8.39172	8.6433	8.41693	8.46331	7.76936	7.97787	8.67761	7.80723	8.5981	9.01514	8.64413	8.65409	8.34749	8.929	8.88337	8.97428	7.95027	8.4784	8.732
ACTG1P4	8.81598	8.01901	9.32477	8.75664	8.4288	9.05731	8.68026	7.57503	8.05383	8.60014	8.34485	7.35295	8.26946	8.37962	7.16305	7.98415	8.9054	8.02552	8.15701	9.07788	8.44856	7.99403	8.21199	8.4901	8.40073	7.86948	7.70805	8.53553	8.51836	7.93788	7.71347	6.89935	9.24686	7.92244	8.32769	8.0271	7.74108	7.84126	8.03308	7.51067	9.19807	7.71265	8.17092	9.03013	8.80345	9.65104	8.22481	8.00235	8.30704
ACTG2	4.00461	4.41775	4.02976	4.42955	4.12852	4.51503	4.51881	4.10642	4.5145	4.39552	4.26724	4.44021	4.33159	4.16491	4.14946	4.58356	4.06961	4.41842	4.39354	4.11599	4.40715	4.36132	4.67986	3.99251	4.16309	4.33949	4.33863	4.43543	4.39534	4.01156	4.62794	4.29759	4.17733	4.383	4.26667	4.60175	4.2508	5.40777	4.12633	4.38528	4.13374	4.39557	4.10527	4.18354	4.24773	4.35476	4.15465	4.28062	4.65383
ACTL6A	6.98283	7.97519	7.94514	7.38353	6.43755	6.64513	7.22534	6.47615	7.86047	7.36642	7.90849	7.77435	8.04689	8.13249	8.0269	5.3815	7.88062	6.14529	5.91647	7.1977	6.0572	6.55637	6.5476	6.09671	7.5916	6.6862	6.55618	6.91498	7.02893	5.65117	7.25977	7.39586	7.39165	7.09973	6.54297	6.52637	6.74033	5.68378	7.94448	7.46383	7.9256	8.07347	7.52726	7.99356	7.84312	7.53393	5.44975	8.16327	8.11504
ACTL6B	3.83677	4.05829	3.7852	3.8416	3.99791	3.71743	3.99849	3.92566	3.80873	3.82794	3.99046	4.16733	4.02489	3.99188	3.71407	3.55132	3.67478	4.05891	4.00955	3.68624	3.85685	3.82711	3.9316	3.88635	3.79313	3.7664	4.16728	3.64672	3.54417	3.76596	3.72025	3.59851	3.76851	4.05597	3.79345	3.82613	3.80992	3.76219	3.61499	3.85649	3.86548	4.07429	3.77591	3.7997	3.81199	3.93124	4.10048	3.93137	3.78488
ACTL7A	3.87068	4.13029	4.42385	3.99257	3.84888	4.01013	4.16896	4.15184	3.9578	4.08574	3.87865	4.11524	4.0707	4.0873	3.92424	3.94798	3.99769	3.99731	3.88464	4.18667	4.07442	4.21842	4.94103	4.37688	3.9612	4.32268	4.15953	4.36385	4.06013	4.14847	4.01125	4.02503	3.88501	4.12524	4.26591	3.85219	4.22375	3.94672	3.9237	3.9151	3.92306	3.76357	3.79733	4.14082	3.83798	4.06509	4.34674	4.1196	4.11857
ACTL7B	4.01128	4.00957	3.64737	3.97079	4.19372	4.12401	3.88558	4.00631	4.11277	4.07353	3.94765	4.10234	3.89835	3.91117	4.00566	4.0096	3.89439	4.42237	4.42935	4.04997	4.24035	4.23753	4.36441	4.24249	3.76474	3.93691	4.42265	4.23141	4.17179	4.03297	4.07498	4.11028	4.00503	4.25373	4.24479	4.23585	4.26712	4.05913	4.00732	3.93005	3.9771	3.92337	3.92849	4.01096	4.07431	3.90449	4.1802	3.91316	3.96392
ACTL8	4.2781	4.16974	4.10571	4.42463	4.32611	4.3228	4.24534	4.31585	3.97801	4.71028	4.22546	4.07662	4.43127	4.22183	4.09491	4.10531	4.48181	4.30896	4.21034	4.10718	4.19464	4.14984	3.96861	3.97038	4.53272	4.2595	4.25139	4.01076	4.30079	4.10664	4.26334	4.13065	4.35095	4.16706	4.38479	4.14689	4.41582	3.84389	4.04383	3.90435	4.5085	4.0208	4.41147	3.77229	4.12936	4.3473	4.2271	4.05378	4.05356
ACTL9	4.04836	4.50509	4.25131	4.1234	4.37069	4.37772	4.29731	3.89405	4.44319	4.18795	4.18997	4.23452	4.41099	4.23216	4.2121	3.98221	4.1121	4.65178	4.12806	4.18849	4.20656	3.95057	4.30416	4.41494	4.03349	4.19686	4.35236	4.30668	4.12271	4.31228	4.22957	4.21696	3.93674	4.31497	4.29287	4.17305	4.50359	3.98886	4.14249	3.97418	3.76749	4.01336	4.17481	4.01162	4.04316	4.00982	4.13179	3.86033	4.23596
ACTN1	10.4191	9.78672	10.6429	10.3126	10.2647	10.6703	10.2815	10.3264	10.2396	10.7615	10.4061	10.3179	10.4447	10.347	10.7834	10.0709	10.4008	9.66601	9.72087	10.2762	10.1561	10.5497	10.3938	10.2729	10.3592	10.4156	10.7849	10.6126	10.2134	10.5034	10.632	10.8688	10.0591	10.1128	10.892	10.5688	10.0775	10.5081	10.6285	10.6635	10.4002	10.587	10.0729	10.4206	10.4301	10.3712	9.9049	10.8384	10.8374
ACTN2	4.123	4.17559	4.4086	4.23495	4.32563	4.26906	4.50016	4.64331	4.23498	4.263	4.35519	4.58151	4.10143	4.52434	4.20058	4.50931	4.42106	4.43353	4.16223	4.25914	5.09959	4.60478	4.81163	4.53115	4.24628	4.71847	5.23946	4.3895	4.69462	4.21996	4.38549	4.82004	4.47608	4.42492	4.62524	4.60887	4.31964	4.62256	4.23557	4.42109	4.0673	4.2459	4.20178	4.29299	4.15801	4.0893	4.22216	4.13568	4.26163
ACTN3	4.23224	4.31314	4.20951	4.22539	4.07317	4.95302	4.86016	4.43328	4.05496	4.1886	4.05511	4.76244	4.12933	4.19101	4.47533	4.70923	4.15811	4.73175	3.99709	4.38681	4.82858	4.47013	4.40479	4.21607	4.32307	4.63068	4.29674	4.62391	4.83214	4.20079	4.51117	4.51743	4.38933	4.49063	4.48963	4.36777	4.92393	4.10838	4.25516	4.57203	4.33596	4.16673	4.85971	4.29757	4.32798	4.22307	4.61142	4.15679	4.04726
ACTN4	8.08474	8.83642	7.94331	7.9924	8.13604	8.14036	8.2422	7.84632	8.45818	8.05532	8.00319	8.44183	8.15954	7.77258	8.60157	6.42822	8.15336	7.96716	7.5277	7.39969	7.55336	7.29063	7.94867	7.80389	8.24657	7.15809	7.33867	7.66574	7.58663	7.14642	7.5562	7.26178	7.86432	7.70044	7.61163	6.9475	8.14931	7.55589	8.2942	8.86409	8.34887	8.33455	8.0969	8.30671	8.12035	8.29235	7.15712	8.04885	7.86082
ACTR10	8.9833	9.11437	9.08454	9.16143	8.89385	8.90906	9.09648	9.18784	8.97338	9.04299	9.59298	9.36165	9.34652	9.293	9.13866	9.60642	9.39803	9.14298	9.57918	9.36504	9.07661	9.04175	8.65545	8.53134	9.0609	8.83224	8.94734	8.96576	9.32495	9.27388	9.1114	9.26113	8.88227	8.94554	9.17196	8.68552	8.4901	8.62049	9.4402	9.32409	9.09157	9.03937	8.54613	8.99013	9.11492	9.11362	9.22553	8.88148	8.98507
ACTR1A	6.83424	7.30732	7.60245	6.87557	6.74092	6.13684	6.53781	6.81814	7.69219	6.8723	7.4841	7.47524	7.17783	7.19131	7.8809	7.14736	6.72503	7.53261	7.43525	7.01064	6.21225	6.3062	6.70556	6.3847	6.52175	6.16752	6.64937	5.90627	6.27731	6.88067	6.08233	6.94113	7.13023	7.04878	6.57247	6.39648	6.99648	7.03817	7.15511	7.67181	7.1055	7.06487	6.94102	7.81089	7.20281	7.96139	7.95483	6.99511	6.83315
ACTR1AP1	3.94087	4.02759	4.1212	4.47914	4.14152	4.43558	4.3503	4.03512	4.49408	3.96663	4.92244	4.13971	3.92352	4.27388	4.28834	4.24254	3.96914	4.33943	4.06941	3.98877	4.32632	4.04428	4.08795	4.54469	4.30483	4.15985	4.15107	4.0014	5.16288	4.14672	4.03344	4.06552	3.98995	4.29235	4.2477	4.20559	4.32472	4.51099	3.82594	4.2865	3.97724	4.32533	4.64622	4.114	4.29714	3.9259	4.01614	4.10407	3.80754
ACTR1B	7.49633	7.30253	7.9748	7.7953	7.76722	7.72339	7.77496	6.93422	8.26143	7.82158	7.90067	7.53639	7.53899	7.637	7.86717	6.39736	7.16143	6.92949	7.90197	7.69599	6.83503	7.50975	7.39093	7.62441	7.73273	7.38604	7.52352	7.24899	7.10906	7.10205	6.93291	7.49714	7.96542	8.01447	7.92526	6.59439	7.64772	8.18961	8.12111	7.99441	7.15367	8.13526	7.88595	7.93443	8.12535	8.00253	7.35573	8.2348	7.92151
ACTR2	11.9047	12.0332	12.0596	11.8773	11.3317	11.5369	11.8405	11.8533	11.5557	12.0832	12.0587	11.9945	11.983	12.1465	12.1728	11.5264	12.2624	11.6911	10.9381	11.7822	11.5006	11.4276	11.4837	11.2592	11.9701	11.4885	11.4646	11.7471	11.4355	11.7211	12.1058	12.0555	11.853	11.1691	11.5272	11.7142	11.7065	11.0279	11.7031	11.9654	11.796	11.6957	11.5758	11.9777	12.0232	11.8064	11.8764	11.9048	11.9319
ACTR3	10.5648	11.3797	11.1243	10.7881	10.3659	10.6019	10.8263	10.9152	11.3408	11.2951	11.3075	11.5271	11.3688	11.2463	11.4649	10.8567	11.2486	10.4108	10.223	10.6269	10.6277	10.3405	10.4365	10.1125	11.3587	10.5023	10.3337	10.4598	10.4722	10.8041	10.6448	11.2261	10.2868	10.3763	10.2399	10.7516	10.6672	10.0631	11.1843	11.4206	10.9206	10.957	10.5689	11.0459	11.0029	11.0558	10.4262	11.2423	10.6423
ACTR3B	5.05797	5.18126	4.72793	4.65789	4.55567	4.41545	5.09395	4.47709	4.81614	4.69214	4.68655	4.79276	4.57237	4.87179	4.69605	5.08671	4.94464	4.24547	4.55557	4.76682	4.77849	4.5093	5.0117	4.91711	4.57752	4.83294	5.36069	4.48036	4.73186	4.36667	4.67686	4.31138	4.38292	4.94541	4.78003	4.70201	4.84076	4.72181	5.31775	4.78249	4.41578	4.58592	4.75031	4.48462	4.57613	4.70581	4.58248	4.53403	4.94962
ACTR3BP4	4.61849	4.92687	4.37754	4.85912	4.78	5.23453	4.88297	4.17854	4.2129	4.97575	4.42598	4.42474	4.67073	4.90853	4.65855	4.34188	4.18051	4.32074	4.30494	4.29168	4.93178	4.64554	4.54399	3.78177	4.24733	4.79977	4.65811	4.30754	4.47298	4.18544	4.7572	5.2872	4.16292	4.13959	4.17773	4.22057	4.26732	4.69019	4.47345	4.17513	4.19192	4.20927	4.42661	4.33818	4.34756	4.23528	4.13854	4.18756	4.37634
ACTR3C	5.05797	5.18126	4.72793	4.64294	4.62824	4.50285	5.09395	4.56552	4.60442	4.90548	4.41251	4.79276	4.66021	4.59094	4.69605	4.4656	4.94464	4.95873	4.55557	4.76682	4.77849	4.83693	5.0117	4.91711	4.35239	4.83294	5.36069	4.83069	4.73186	4.36667	4.67686	4.40442	4.79858	4.90345	4.74679	4.69793	4.75454	4.36466	5.31775	4.78249	4.44186	4.32027	4.62506	4.65729	4.67987	4.96109	4.58248	4.51065	4.94962
ACTR5	8.16153	8.40707	8.28285	7.99505	7.7006	8.37087	8.91813	6.94867	8.39731	7.67626	8.21519	7.33605	7.25099	8.05684	8.56207	6.43775	7.85627	8.08579	7.95488	8.23476	7.98303	7.84794	8.52548	7.82461	7.53298	7.4215	7.46788	7.79506	7.64336	7.83333	9.07996	7.56275	8.18989	7.97884	8.14442	7.95448	7.68048	8.2246	8.42705	7.47501	8.30168	8.11828	8.06632	7.85905	8.18382	7.43439	8.05033	8.38236	7.85855
ACTR6	7.99195	8.07562	7.85389	8.32089	7.71301	7.19789	7.42681	7.84259	8.31364	8.35686	8.49332	8.43458	7.91791	8.64925	8.60158	8.94487	8.47847	8.01872	8.19857	7.53175	8.56826	7.01194	6.65701	6.90964	8.20774	7.2564	7.1986	7.06272	7.65508	8.42463	7.86859	8.14015	8.02222	8.01437	6.84304	8.50328	7.71165	6.59642	8.88065	8.80202	8.39792	7.75549	7.77843	8.2068	8.24409	8.41741	8.37244	8.30777	8.18959
ACTR8	6.24069	7.07154	6.3342	6.33075	6.48482	6.54021	6.42746	6.66494	6.61783	6.437	6.89536	6.37167	6.90734	6.36252	7.06513	6.33993	6.45661	7.52455	6.33623	6.48643	6.26139	5.97721	6.26478	5.80302	5.96017	6.05725	6.15937	5.94361	6.69959	7.44068	6.79401	6.68342	5.66589	6.10385	5.97646	6.12267	6.02378	5.43496	6.74012	6.98194	6.52549	6.64987	6.44717	6.97126	6.05591	6.85506	6.73706	6.43091	6.39081
ACTRT1	4.09459	4.55203	4.2151	4.06899	3.99163	4.14538	4.42884	4.32526	4.06704	4.45581	4.15144	4.38664	4.16403	4.00444	4.2416	4.31818	4.11527	4.71234	4.31445	4.32001	4.38218	4.21324	4.05277	4.41502	4.20773	4.19131	4.23827	4.09295	4.30633	4.25616	3.98932	4.25168	3.98408	3.82487	3.9862	4.27953	4.52109	4.03633	3.9757	3.9227	4.03688	3.8834	4.07151	4.01693	4.14456	4.25099	4.00291	4.15865	3.88272
ACTRT2	4.02507	4.0982	4.28212	4.28679	4.12763	4.37325	4.11731	4.33425	4.2214	4.272	4.08343	4.17481	4.05126	4.11512	4.3426	4.25975	4.00561	4.46661	4.09042	4.3651	4.29115	4.08662	4.31208	4.4443	4.23469	4.26976	4.21319	4.24083	4.21414	4.30377	4.3501	4.22247	4.26267	4.24876	4.58272	4.09527	4.13269	3.99061	4.23075	4.07173	4.47668	4.19414	4.21453	4.36149	4.44506	4.16606	4.2164	4.38603	3.89482
ACTRT3	3.95333	4.02275	4.09425	3.8871	4.03369	3.9594	4.36639	4.09867	3.93816	4.07559	3.60454	4.41634	4.27927	3.91957	3.84268	4.00493	3.67012	3.75564	4.11465	3.91872	3.92402	4.07013	3.80891	3.90185	4.03177	3.67581	3.88437	3.88582	4.24053	3.99283	3.84688	3.86684	4.14465	3.89214	3.84602	4.14988	4.07695	3.91055	3.83249	4.06918	3.87434	3.66641	4.13987	3.87437	4.18088	3.83717	3.96261	3.8744	4.08392
ACVR1	7.33424	6.70225	7.07798	6.67472	7.11229	6.8688	6.50024	5.98105	6.64212	7.43985	5.96029	7.34444	6.86378	7.01695	6.83942	5.96698	7.31294	5.69014	6.78989	7.79054	6.41297	7.49095	7.20773	6.71184	6.99645	6.83395	6.4503	7.10182	6.51958	5.4769	7.8198	7.24106	7.83515	6.15753	6.81094	7.60247	5.80189	5.69899	7.99816	7.9049	7.29901	6.64833	6.39443	7.23158	5.83318	6.47347	5.47741	7.06181	6.96287
ACVR1B	6.51996	5.88602	6.20064	7.10609	6.35904	5.92757	6.46149	6.05892	6.78255	6.54711	6.95468	6.47788	5.94978	6.88584	6.337	6.96337	6.33472	6.77787	7.77836	6.60637	6.82111	6.65897	6.81018	7.03709	5.45274	6.65375	6.61271	6.03204	6.39332	7.29781	6.453	6.15233	5.13087	7.20241	6.65901	7.41197	7.13238	6.39299	6.52754	6.38532	6.41466	7.28259	7.06188	5.01072	7.13713	6.64034	7.05746	7.94246	6.86146
ACVR1C	4.14627	4.18794	3.95665	4.40247	4.12727	4.54905	4.19778	4.48494	3.94865	4.56851	3.96694	4.21319	4.33836	3.9986	4.16184	4.26001	3.93101	4.4833	3.85117	4.28831	4.55481	4.5176	4.4933	4.40599	4.36791	4.59256	4.27119	4.35225	4.4386	4.08362	4.55229	4.24883	4.06617	3.99128	4.53608	4.31768	4.14459	4.32681	3.99369	3.93329	4.17681	4.19152	4.33785	4.14061	3.98843	3.88176	4.15175	4.50075	3.99019
ACVR2A	4.91948	5.01102	6.26103	5.50627	4.87306	5.55851	5.11521	5.28042	5.63423	5.20021	5.33034	6.00707	6.16327	5.41057	5.50712	5.70006	5.87249	5.29383	5.14399	5.917	5.25532	5.33711	4.98268	5.10022	5.83998	5.254	5.10371	5.62287	5.14259	5.1898	6.12438	6.23486	5.53935	4.75815	5.10828	5.44236	5.0769	5.34285	5.62429	6.11706	6.03837	4.99913	5.49535	6.46959	6.08623	5.45776	5.4946	5.42131	5.41979
ACVR2B	4.69144	5.29891	4.79835	6.47454	4.71153	5.26543	5.37044	5.49352	5.32642	5.40017	5.75779	4.54796	5.91819	4.93473	5.42898	4.50482	5.58497	5.32271	5.04018	5.12388	4.77663	4.73372	5.76903	5.01175	5.1167	5.1427	5.87727	4.37869	5.07281	4.82242	4.66752	4.98251	4.64844	4.75594	5.10618	5.1471	4.77795	4.7683	5.12386	4.82525	6.03434	5.40603	5.23717	5.68468	5.5902	4.56247	4.64405	4.32605	5.40799
ACVR2B-AS1	4.69144	5.29891	4.79835	6.47454	4.71153	5.26543	5.37044	5.49352	5.32642	5.40017	5.75779	4.54796	5.91819	4.93473	5.42898	4.50482	5.58497	5.32271	5.04018	5.12388	4.77663	4.73372	5.76903	5.01175	5.1167	5.1427	5.87727	4.37869	5.07281	4.82242	4.66752	4.98251	4.64844	4.75594	5.10618	5.1471	4.77795	4.7683	5.12386	4.82525	6.03434	5.40603	5.23717	5.68468	5.5902	4.56247	4.64405	4.32605	5.40799
ACVRL1	4.11196	4.04929	4.43492	4.1156	4.33972	4.25943	4.36657	4.58632	4.10313	4.10494	4.13853	4.51582	4.43189	4.48004	4.0566	3.98454	4.25725	3.98148	4.51752	4.26721	4.52924	4.4371	4.1472	5.00697	4.62858	4.37535	4.23578	4.03792	4.16575	4.55665	4.11724	4.16883	4.07251	4.00637	4.29437	4.17199	4.1673	4.11045	3.98695	4.22934	4.21397	4.2424	4.20425	4.47463	4.4018	3.95258	4.36347	4.03329	4.34061
ACY1	6.9228	7.41676	7.31456	6.75841	6.49017	6.86251	6.57239	6.8678	7.4337	6.96579	7.22455	6.97462	6.93194	6.58762	7.57763	5.70543	7.15455	5.89247	5.98569	6.69012	6.41091	6.26244	6.50787	6.37087	7.35343	6.37503	6.43853	6.30394	6.25716	6.38826	6.40562	6.53291	6.75544	6.73852	6.74834	6.38497	6.59885	7.01842	6.58065	7.3045	6.76124	7.69031	6.76792	7.46993	7.05494	7.53931	6.15956	6.82409	7.37993
ACY3	4.471	5.31078	4.49815	5.17378	4.56144	4.51187	4.35947	4.78867	5.72687	4.94625	4.73693	4.30353	4.44236	5.03252	4.46096	4.20169	4.34247	4.45035	4.91383	4.70237	6.0992	5.06893	6.00207	4.45826	4.25288	5.50786	4.58745	4.65977	4.28943	4.60716	4.37309	4.49391	4.51584	4.4615	4.50383	4.59032	4.37029	4.34684	4.40191	4.69771	4.34378	4.28705	4.53641	4.33531	4.81413	4.38394	4.77848	4.19392	4.5194
ACYP1	8.81557	8.13682	9.04143	8.59449	7.9255	8.17531	8.78941	7.79534	8.78569	8.70772	8.7984	8.09257	8.59294	8.91633	8.22808	4.85988	8.72158	4.44427	6.96489	8.18266	6.27673	7.28558	8.23999	7.70996	8.18151	7.77034	7.21948	8.64801	7.19981	7.28127	8.7236	8.00172	7.78729	8.42287	8.2839	7.41438	7.36203	8.64803	7.7464	8.72685	8.75704	9.07645	8.80247	8.54381	8.68837	8.80436	6.29153	7.39656	8.24259
ACYP2	9.55292	9.55917	10.6812	9.74022	9.42248	9.97912	9.57639	9.3346	9.26199	9.59696	9.13913	9.14889	9.39002	9.40219	9.16124	10.8298	9.67075	10.8807	10.2245	10.5412	10.0732	10.2236	9.6721	9.77211	9.84796	9.68021	9.91798	9.57972	10.7842	9.80447	9.50633	9.06042	10.1814	9.60512	9.63439	9.93052	9.4773	9.76422	9.52264	9.48702	9.33743	9.98219	9.21814	9.48196	9.17133	9.17999	10.5234	9.09168	9.44102
ADA	4.96128	6.42996	4.86445	6.61881	5.1266	7.42798	8.07736	5.93581	5.1187	6.44722	5.98139	5.78269	7.42066	5.17278	8.28197	5.15694	5.99378	5.22363	7.90104	6.31048	5.68374	5.13872	5.82142	5.02142	5.98246	6.91088	5.35612	6.42447	6.36576	5.80022	5.9365	5.53198	7.50823	5.4993	6.06928	5.10299	6.20288	5.95005	6.86729	6.45656	6.70444	5.27571	6.04314	7.33627	7.19386	5.71899	6.88469	6.24001	8.01195
ADA2	9.01462	10.2165	10.1721	7.68293	8.84172	8.22782	8.88955	6.98054	9.91562	9.13943	8.13164	9.49712	6.85325	9.06504	9.78365	7.6119	8.68134	5.35651	8.00067	8.88617	6.30335	7.4432	8.05228	8.04268	8.96203	7.68093	8.60991	8.4116	7.01023	6.54942	7.51507	9.51746	9.38706	7.79894	8.32612	6.97057	7.24702	7.71906	8.16493	9.18612	7.6182	8.9755	8.67567	9.64371	8.23261	9.28857	7.62982	8.22703	8.05718
ADAD1	3.9831	3.70838	3.78739	3.82364	4.09254	4.24324	3.93365	4.17406	3.7688	3.95574	3.85811	3.85545	3.9997	3.7669	3.9737	4.31786	3.82652	3.91867	4.02334	3.84973	4.30581	4.43942	4.07369	3.98283	3.9239	4.0956	3.86317	3.88719	4.09084	3.67106	3.97953	3.94435	3.83107	4.03558	4.07929	3.71137	3.91761	3.94585	3.76796	4.04858	3.73417	3.88987	4.04141	3.94966	3.62515	3.81682	3.87312	3.83151	3.90357
ADAD1P2	5.12569	4.50533	4.95055	4.8321	5.0502	4.49615	4.66565	4.95352	4.7617	4.70542	4.90782	4.81865	4.72309	5.01958	4.39869	5.88557	4.40709	4.78373	5.03762	4.59094	4.87442	4.62732	4.43454	4.86012	4.66069	5.13321	4.86412	4.48103	5.12561	5.59581	4.59104	4.56051	4.67421	4.78862	4.64547	4.73064	4.87125	5.12506	4.61528	4.71792	4.52966	4.77548	5.29565	4.70025	4.76177	4.8481	4.85794	4.58424	4.61138
ADAD2	4.08913	4.04291	3.99504	4.18214	4.38457	5.34347	4.11004	4.49672	4.2013	4.10226	4.53886	4.23185	4.06435	3.997	4.49561	4.19755	4.44258	5.01906	4.48099	4.34636	4.28064	4.27702	4.62984	4.41349	4.49455	4.22975	4.77333	4.47682	4.70576	4.30489	4.08163	4.30044	4.30378	4.20541	4.58895	4.68709	4.92552	4.20585	4.13142	3.96544	4.02882	4.05763	4.66666	4.16388	4.15587	4.20201	4.35937	4.06983	4.20398
ADAL	7.12555	6.69669	6.23758	6.7431	6.13507	6.03649	6.4643	5.58189	6.21436	6.35365	6.26334	5.97811	5.57478	6.08871	7.54565	5.30378	5.99782	5.87834	5.39397	5.94533	5.28359	5.39571	5.92695	5.68085	6.27029	5.53114	5.66635	6.35834	5.82365	5.4676	5.69684	6.20053	5.95033	5.94236	5.46237	5.19902	5.98102	5.89772	5.719	5.79719	6.24146	5.95329	5.8691	6.94445	6.54942	6.70012	5.29811	5.85099	6.14416
ADAM10	8.29674	9.38035	8.86522	9.09132	8.28627	8.97019	9.18056	8.79605	9.10119	9.04996	9.09746	9.18324	9.4088	9.28322	9.12548	8.30552	9.06039	8.76	8.56052	8.30158	7.73705	7.58265	8.34343	7.97434	9.13703	8.16513	8.31775	8.49014	8.3253	8.51491	8.46887	8.48399	8.46298	8.49465	8.18146	8.04392	8.75679	8.11205	8.49699	8.93596	9.32954	8.96963	8.66965	9.55603	9.14438	9.22189	8.3773	9.26165	9.00559
ADAM11	4.89244	4.81909	4.9199	4.68957	5.12553	5.02414	4.90686	4.56099	4.47233	4.87235	4.42496	4.54064	4.80191	4.76596	4.7673	4.96134	4.60677	4.75219	4.7288	4.70202	5.12537	4.75917	4.69992	4.68474	4.66543	4.68932	4.8446	4.70169	4.86457	4.55719	4.94948	5.07073	4.85597	4.79519	4.66113	4.86297	4.75874	4.91316	4.62353	4.6156	4.61783	4.61604	5.14746	4.38756	4.69485	4.81799	4.60421	4.87169	4.4544
ADAM12	4.08853	4.19192	4.41032	4.137	4.46802	4.5363	4.46595	4.28098	4.16857	4.48891	4.16004	4.31638	4.22183	4.44842	4.37428	4.82347	4.49746	4.57761	4.03476	4.33078	4.66706	4.69023	4.30048	4.38771	4.39669	4.33138	4.47361	4.40029	4.64202	4.57692	4.57212	4.48565	4.21269	4.37857	4.69884	4.37127	4.23067	4.12184	4.15792	4.25216	4.03846	4.21153	4.35407	4.25864	4.25095	4.09264	4.39662	4.21249	4.1753
ADAM15	4.78365	4.74435	4.67244	4.91394	4.75433	5.2492	5.03565	4.5865	4.65404	4.68012	4.56273	4.67099	4.7355	4.87762	5.05798	4.62747	4.63916	4.86262	5.08476	4.75591	4.97918	5.07543	5.43841	5.05017	5.34233	5.37177	5.07314	4.70728	4.51217	4.54776	5.00473	4.85286	4.88886	5.0152	5.22588	4.73494	5.08026	4.76752	4.81836	4.76514	4.63105	5.04829	4.80328	5.33813	4.86289	4.8432	4.83328	6.43865	5.06529
ADAM17	8.9313	9.5589	10.1503	8.9454	9.70515	9.47609	9.45822	9.49597	8.81743	9.23941	8.84818	9.2378	9.3541	9.03208	9.92216	10.1442	9.12767	10.6191	9.67927	9.80212	10.1874	9.81689	9.50463	9.94582	9.62599	9.91859	9.90152	9.78993	9.53755	9.94773	9.19999	8.57657	9.62385	9.26852	9.72466	10.159	9.19106	9.12971	8.79927	9.03183	9.35225	9.01076	9.2885	9.326	8.93169	9.42666	9.94124	9.01773	9.27503
ADAM18	4.34399	4.05829	3.95213	4.17	4.50234	4.06013	4.26964	4.52907	4.24449	4.21641	3.87656	4.23395	4.11921	4.51563	4.01702	4.37267	3.90754	4.33445	4.10889	4.21086	5.45514	4.54881	4.42579	4.05029	4.18351	4.47853	4.23029	4.1906	4.03677	4.33202	4.71921	4.35381	4.01131	4.01718	4.28176	4.06697	3.92971	4.25346	3.93501	4.16249	3.95247	3.95461	4.51333	4.21799	3.97948	4.19802	4.01845	4.16729	3.85035
ADAM19	11.084	11.2011	11.313	10.983	10.9448	10.4615	10.8239	10.5101	10.923	10.6118	10.4883	11.1644	10.1202	10.6935	11.1001	9.65863	10.5024	11.2262	10.7819	11.4288	10.4405	10.833	10.5545	10.9309	11.1285	10.8276	10.6022	10.7234	10.8562	10.4953	10.8416	10.7473	10.9308	10.6442	11.1085	10.601	10.7075	10.8301	10.6326	10.6996	10.7809	10.8871	11.4974	10.6197	10.999	10.9774	10.5967	10.5032	10.8457
ADAM2	3.56574	3.87796	3.68603	4.07042	3.87089	3.59051	3.69173	3.78241	3.82386	4.06647	3.50295	4.05252	3.884	3.80016	3.77319	3.98969	3.68464	3.77662	3.84107	3.59121	4.09415	3.70662	3.76894	3.69581	3.71632	3.68292	3.68423	3.7328	3.65149	3.66492	3.71284	3.95529	3.67433	3.8081	3.72598	3.85139	3.7091	3.98119	3.99939	3.815	3.8199	3.70939	3.78246	3.61493	3.70856	3.47273	3.75971	3.58475	3.56102
ADAM20	3.83871	3.87491	4.21978	4.37518	4.21472	4.29814	4.14702	4.34459	4.22361	4.0183	4.16711	4.07182	4.01775	4.07571	4.01656	4.55057	3.90178	4.31448	4.31403	3.82927	4.40417	4.27702	3.96902	3.9131	3.94265	4.24918	4.32418	4.234	4.15169	4.25444	4.25104	4.47127	3.77054	4.0278	4.00892	3.97246	3.90136	3.62715	3.95659	3.86036	3.98621	3.87881	4.52717	4.26588	4.00088	4.04434	4.16117	4.00502	4.09661
ADAM21	4.27342	4.44117	3.9263	4.27078	4.36278	4.14708	4.38947	4.02926	4.25035	4.216	4.21713	4.25938	4.04307	4.00758	3.85242	3.84743	4.039	4.40346	4.0224	3.95107	4.29828	4.17902	4.41263	4.17636	4.20605	4.23576	4.24113	4.34836	4.48569	4.0378	4.09727	4.37287	4.01542	3.98307	4.16947	4.28485	4.16138	4.46946	3.99668	4.03504	4.03746	4.10568	3.9761	4.12132	4.25112	3.92684	4.37045	3.93085	3.95024
ADAM21P1	4.27342	4.44117	3.9263	4.27078	4.36278	4.14708	4.38947	4.02926	4.25035	4.216	4.21713	4.25938	4.04307	4.00758	3.85242	3.84743	4.039	4.40346	4.0224	3.95107	4.29828	4.17902	4.41263	4.17636	4.20605	4.23576	4.24113	4.34836	4.48569	4.0378	4.09727	4.37287	4.01542	3.98307	4.16947	4.28485	4.16138	4.46946	3.99668	4.03504	4.03746	4.10568	3.9761	4.12132	4.25112	3.92684	4.37045	3.93085	3.95024
ADAM22	4.10324	4.1717	4.34226	3.9973	4.19473	4.01608	4.3976	4.77727	3.98204	4.14132	4.32072	4.48992	4.09397	3.94105	4.06743	4.21957	3.98534	4.29866	4.09507	3.98661	4.2656	4.22591	4.07216	4.35269	4.17196	4.34249	4.18788	4.07267	4.33617	4.03528	4.38422	4.3753	4.03273	4.04874	4.18589	4.12626	4.15729	4.48825	4.27196	3.93409	3.87642	4.04284	4.28616	4.03365	4.00002	4.21912	4.21305	4.17065	4.12152
ADAM23	4.00493	3.90593	3.99137	4.13057	4.25612	4.28889	4.02552	4.04644	3.86051	3.97892	3.7952	3.90495	3.89956	4.20094	3.72736	4.17847	4.01797	4.36627	4.29076	4.08742	4.37893	4.20862	4.07984	4.1529	4.07852	5.12139	4.32652	4.01535	4.2844	4.15089	4.49342	4.3267	4.01235	3.89405	4.17742	4.32454	4.13817	4.32356	4.03463	3.70088	3.93199	3.85182	4.0444	4.12759	3.87855	3.70673	4.45694	4.21544	3.79006
ADAM28	11.8498	10.9143	10.7552	11.9247	11.7348	11.5323	11.2981	11.643	11.0781	11.5582	11.7536	10.895	10.5472	11.5876	11.2557	12.0428	11.2008	11.054	11.9375	10.9738	8.97103	10.9242	11.5645	11.4972	11.0964	11.5002	11.6445	11.772	11.3088	11.9983	10.8532	11.5026	10.7784	12.1336	11.8331	8.81227	11.8253	11.7706	11.8869	10.9616	11.9387	11.8403	11.3518	11.257	12.1413	10.7758	12.1904	11.0689	12.0033
ADAM29	6.60221	7.82515	4.13801	7.28754	7.04704	4.12273	6.58011	3.60715	9.45339	7.85104	9.84885	3.71568	3.84782	9.56592	9.74738	3.98829	3.62087	3.79947	3.80452	3.92654	4.20626	3.79143	6.62782	6.96603	3.97423	6.74607	4.26582	7.37433	5.20115	5.44681	4.08545	3.66938	3.78719	7.95629	3.8487	3.80055	3.66764	5.18228	3.74294	3.70092	7.08072	8.4689	7.733	3.64856	9.09211	8.43359	3.79543	6.9196	4.10922
ADAM30	8.85562	8.55808	8.21886	8.46029	9.17181	8.68127	8.18754	9.74655	8.50316	8.65661	8.25059	9.3192	8.67956	8.80463	7.42697	7.92735	8.96006	7.66025	8.02331	8.88451	10.3916	9.75072	8.45694	9.09378	9.15535	8.70246	8.8475	9.01831	9.01727	9.6699	8.31641	9.37129	7.78157	9.0421	8.75926	8.95537	8.81863	7.72917	9.07113	9.58506	8.53384	7.92531	9.47598	8.85442	8.09145	9.67282	8.29076	9.05816	7.9495
ADAM32	3.96786	3.83997	3.99633	4.03533	4.10919	4.20362	4.06052	4.32671	4.09085	4.00395	3.91103	4.0659	4.01145	3.78681	3.72662	4.02244	4.3194	4.21752	3.93267	4.19684	4.00795	4.19554	4.26302	4.45164	4.34527	4.17279	4.48794	4.19548	4.33214	3.94897	4.40527	3.91724	3.90564	4.07814	4.37167	4.57193	4.29425	4.09694	3.79511	3.94685	4.21834	4.03438	3.85775	3.77812	4.0585	3.99468	3.94593	3.9238	4.05687
ADAM33	4.56363	4.46222	4.29453	4.56099	4.57012	4.7995	4.66851	4.70379	4.39075	4.65165	4.62117	4.42571	4.45495	4.4508	4.23903	4.88895	4.61845	4.76159	4.95288	4.96147	4.91387	4.73569	4.79651	4.76608	4.48183	4.89543	4.63082	4.76397	4.86653	4.55869	4.61626	4.47211	4.40747	4.27563	4.82269	4.65311	5.17443	4.50398	4.31165	4.24311	4.51168	4.36447	4.72005	4.59285	4.62218	4.77016	4.74661	4.57716	4.38085
ADAM3A	3.8664	4.07897	3.81471	3.74709	3.99027	3.81411	3.84659	3.61306	3.70617	3.87393	3.75704	3.61877	3.91169	4.13018	3.73832	3.71094	3.66172	3.73473	3.95802	3.75619	3.94367	3.67019	3.69639	3.76792	3.86525	3.94874	4.02319	3.81137	3.86366	3.82661	4.05317	3.88852	3.91597	3.93043	3.97842	4.05892	3.65767	3.78735	3.7872	3.84781	3.93592	3.66138	4.25177	3.82085	3.88277	3.71767	3.79692	3.79292	3.53974
ADAM3B	4.22034	4.04473	4.01823	4.02725	4.03893	4.21801	4.09494	4.32311	4.03712	4.40997	4.14931	4.07598	4.21056	3.93692	3.99416	4.08235	3.99178	4.16586	4.26024	3.96545	4.18111	3.97747	4.11991	4.02417	4.34779	4.09839	4.28439	4.0868	3.93154	4.19206	4.19407	4.2185	4.24042	4.07949	4.13602	4.02416	4.18148	4.21927	4.06977	4.22681	3.94735	3.96495	4.22005	3.94602	4.07973	4.29964	4.3467	3.80925	4.00625
ADAM7	4.73807	4.08075	4.30666	4.22896	4.35924	4.86423	4.84035	4.85509	4.3237	4.29088	4.19196	4.55007	4.45429	4.44925	4.23924	4.86366	4.21645	4.95387	5.39206	4.51839	4.75983	4.68017	4.71302	5.07543	4.63655	5.33973	4.57353	4.59353	4.73179	4.71983	4.58394	4.32775	4.39275	4.62946	5.10489	4.70019	5.15209	4.51659	4.56305	4.34251	4.48975	4.56785	4.45916	4.71725	4.34187	4.61828	4.65211	4.62622	4.02854
ADAM7-AS1	11.8498	10.9143	10.7552	11.9247	11.7348	11.5323	11.2981	11.643	11.0781	11.5582	11.7536	10.895	10.5472	11.5876	11.2557	12.0428	11.2008	11.054	11.9375	10.9738	8.97103	10.9242	11.5645	11.4972	11.0964	11.5002	11.6445	11.772	11.3088	11.9983	10.8532	11.5026	10.7784	12.1336	11.8331	8.81227	11.8253	11.7706	11.8869	10.9616	11.9387	11.8403	11.3518	11.257	12.1413	10.7758	12.1904	11.0689	12.0033
ADAM7-AS2	4.73807	4.08075	4.1347	4.22896	4.24508	4.86423	4.84035	4.85509	4.12437	4.29088	4.06061	4.55007	4.45429	4.44925	4.23924	4.86366	4.21645	4.95387	5.39206	4.51839	4.75983	4.68017	4.71302	5.07543	4.63655	5.33973	4.57353	4.59353	4.73179	4.71983	4.58394	4.32775	4.39275	4.62946	5.10489	4.70019	5.15209	4.51659	4.56305	4.29276	4.48975	4.56785	4.45916	4.71725	4.34187	4.61828	4.65211	4.62622	4.02854
ADAM8	6.04587	7.23841	6.69269	7.18297	7.52475	7.58533	6.37826	5.69787	7.50134	6.37895	5.96084	8.07717	6.93443	6.90385	7.56936	7.2049	7.29482	7.47951	7.73191	7.41626	7.21832	8.43388	6.51665	7.26666	7.31785	6.74106	7.42199	8.01992	6.26719	7.18299	5.34451	7.21374	7.01168	6.50253	6.74136	6.37338	6.46616	5.60787	7.00196	7.61492	6.07596	5.90876	7.46317	7.45725	6.73893	6.67206	7.4934	5.82413	7.23142
ADAM9	4.54488	4.67712	4.59713	4.40305	5.06787	4.67017	4.59141	5.01539	4.7181	4.84576	4.27607	4.71837	4.80018	4.5473	5.45692	6.39636	4.61246	4.96401	7.45262	4.70202	4.96021	4.71731	4.64834	4.67384	4.52371	4.69382	4.59419	4.67744	5.6582	5.18339	5.36261	4.93372	4.44079	4.38767	4.56242	6.41791	4.43998	4.78649	5.52826	4.98372	4.53888	4.67116	4.72366	4.39868	4.606	4.39257	5.16756	4.74808	5.31695
ADAMDEC1	4.47594	4.07405	3.99639	4.33935	5.46173	4.43255	4.04363	4.51052	4.39985	6.11266	4.76254	4.45054	3.98439	5.90876	4.06685	4.33193	3.88139	4.19227	4.40359	4.27687	4.06956	4.15172	5.13073	5.06714	4.15448	4.23099	4.0443	5.5916	4.52539	4.00106	4.07541	7.22095	3.97206	4.43344	5.12962	4.56828	5.16559	4.30956	6.74586	4.15561	4.74265	4.17289	4.85315	4.37727	5.6446	4.07082	4.25255	4.28923	4.73375
ADAMTS1	4.10868	4.57158	4.42534	4.21104	4.21757	4.63892	4.52216	4.67485	4.40297	4.24774	4.25127	4.47031	4.48446	4.04985	4.39624	4.54258	4.53601	4.57775	4.83897	4.45405	4.40989	4.78826	4.55547	4.38874	4.61155	4.32986	4.7234	4.35127	4.38347	4.09694	4.31696	4.23108	4.19879	4.49973	4.69466	4.54243	4.55266	5.00784	4.30099	4.39318	4.92474	4.48711	4.26337	4.6056	4.30032	4.38033	4.54354	4.36362	4.1344
ADAMTS10	3.65664	3.64175	3.68347	3.70382	4.14632	3.58973	3.70271	3.48994	3.91787	3.76691	3.67794	3.55996	3.5801	3.88266	3.76077	3.62463	3.95476	3.62449	4.00802	3.91576	3.91041	3.6552	3.76947	3.66011	3.52456	3.84099	3.90257	3.71147	3.55465	3.63679	3.65229	3.70716	3.766	4.00956	3.92786	3.7982	3.74865	4.0928	3.92918	3.93799	3.68973	3.91724	3.77818	3.55063	3.65322	3.66892	3.79033	3.65319	3.70351
ADAMTS12	3.94182	3.95194	3.94077	3.97318	4.0175	4.19991	3.98548	4.10906	3.96467	4.15519	3.98202	4.21483	4.23379	3.97648	3.95098	4.66329	4.1056	4.50089	4.18233	4.18047	4.39113	4.16585	4.21077	4.18415	3.97998	4.48637	4.26819	4.2325	4.18683	4.04757	4.41291	4.32336	4.01271	4.37381	4.21826	3.9967	4.29676	4.35715	3.9818	3.94204	4.09694	3.85172	4.27965	4.19501	3.98944	3.96577	4.03954	4.1868	4.04117
ADAMTS13	5.64745	6.43274	5.69495	5.96567	5.94577	5.83432	5.72986	6.01182	6.70732	5.95509	6.14241	5.69883	5.76285	6.08802	6.20028	5.72693	5.84496	5.98112	5.6117	6.04225	4.89107	5.64027	5.24225	6.33751	6.36856	5.74933	5.81631	5.44385	6.19518	6.365	5.63873	5.89937	5.51434	5.93516	6.23142	6.12325	6.2571	5.85938	6.55039	6.59927	6.56041	5.5258	6.57784	6.32683	6.36261	6.64428	6.01145	6.07591	6.29806
ADAMTS14	4.04232	3.88249	4.10832	3.98742	4.21269	4.18235	4.22722	4.06028	3.91999	4.26129	4.09959	4.2859	4.38033	3.94637	3.98797	4.36885	4.36001	3.94181	4.07606	4.24395	4.18153	4.41485	4.39312	4.20274	4.07596	3.97116	3.92795	4.29434	4.22267	4.24359	4.15451	3.9997	3.96874	4.36763	3.93665	4.09021	4.1918	3.93716	3.85592	3.91794	4.13422	4.20719	3.98485	3.96292	4.14567	4.01998	4.21786	3.94273	3.98773
ADAMTS15	4.57527	4.33516	4.243	4.37892	4.60252	4.72426	4.37002	5.16982	4.82736	4.33586	4.13955	4.28344	4.74323	4.71388	4.73451	4.73326	4.31387	4.75897	4.70054	4.87575	4.75022	4.95959	4.71719	4.83211	4.46096	4.44894	4.69684	4.34898	4.49803	4.44899	4.73118	4.44195	4.9553	4.60887	4.89452	4.5672	4.8392	4.55643	4.6017	4.82407	4.43423	4.79752	5.15429	4.75415	4.49085	4.59519	4.94921	4.67841	4.31138
ADAMTS16	4.1092	4.14152	4.3065	4.33322	4.50604	4.20486	4.56431	4.19638	4.13919	4.53863	4.11252	4.44325	4.3183	4.25809	4.05745	4.41235	4.12273	4.38007	4.20293	4.23808	4.4586	4.70008	5.11711	4.50449	4.46561	4.15864	4.64323	4.5365	4.91595	4.31067	4.58753	4.47486	4.31291	4.33578	4.84862	4.52236	4.38072	4.2671	4.13062	4.20402	4.23334	4.34494	4.4558	4.27643	4.15628	4.37168	4.26158	4.34722	3.9259
ADAMTS17	4.19574	3.90944	4.08962	3.92233	4.22257	4.07259	4.39089	4.49523	3.97803	4.21827	4.38837	4.50835	3.99132	4.40202	3.91474	4.42024	3.92929	4.06612	4.30124	4.13252	4.08981	4.27214	3.98739	4.17635	3.95276	4.27058	4.10961	4.09582	4.08591	4.09447	4.23054	4.28705	3.88227	4.03032	4.34687	3.99258	3.95638	4.73906	4.18658	4.28154	3.89227	3.90402	4.40655	4.33557	4.0306	4.0709	4.22074	3.96266	3.99452
ADAMTS18	4.04979	4.16985	3.98323	4.29549	4.39777	4.2899	4.60989	4.37192	4.08112	4.61542	4.5089	4.50617	4.23046	4.30228	4.2567	4.41664	4.07774	4.54447	4.79535	4.55156	4.67261	5.38137	4.55112	4.70591	4.17662	4.37458	4.35062	4.44861	4.16625	4.1565	4.55996	4.48813	4.23644	4.1384	4.51166	4.34851	4.56236	5.04871	4.268	4.05233	4.446	4.04845	4.39077	4.15516	4.1638	4.2757	4.49568	4.23395	4.24191
ADAMTS19	4.09309	4.18364	4.14941	4.03968	4.29885	4.50914	4.41885	4.59108	4.10647	4.40966	4.5003	4.49449	4.43783	4.5098	4.20646	4.39899	4.35124	4.64585	4.47811	4.44598	4.61488	4.62626	4.39828	4.69654	4.62467	4.53081	4.69417	4.6215	4.53417	4.0383	4.29017	4.92705	4.29894	4.22021	5.01382	4.24682	4.11683	4.58792	4.30879	4.35067	4.19991	4.3561	4.78547	4.05918	4.28829	4.21195	4.32456	4.1149	4.26701
ADAMTS19-AS1	4.09309	4.18364	4.14941	4.03968	4.29885	4.50914	4.41885	4.59108	4.10647	4.40966	4.5003	4.49449	4.43783	4.5098	4.20646	4.39899	4.35124	4.64585	4.47811	4.44598	4.61488	4.62626	4.39828	4.69654	4.62467	4.53081	4.69417	4.6215	4.53417	4.0383	4.29017	4.92705	4.29894	4.22021	5.01382	4.24682	4.11683	4.58792	4.30879	4.35067	4.19991	4.3561	4.78547	4.05918	4.28829	4.21195	4.32456	4.1149	4.26701
ADAMTS2	4.27032	4.23796	4.49687	4.31737	4.24619	4.64497	4.4186	4.26081	4.36157	4.4969	3.8986	4.42484	4.31251	4.36712	3.99829	4.58342	4.29531	4.26768	4.17027	4.42353	4.69067	4.23431	4.75525	4.19374	4.0218	4.76556	4.67532	4.24348	4.31789	4.20671	4.33411	4.37344	4.17684	4.39258	4.34505	4.35925	4.4422	3.94176	4.1452	4.16644	4.09827	4.35691	4.56389	4.0357	4.57956	4.23976	4.18162	4.44251	4.02861
ADAMTS20	3.92823	4.31164	4.10687	3.89198	4.16523	4.05499	4.43931	3.94309	3.79022	4.08735	3.98166	4.06789	4.24115	3.87471	3.95905	3.86177	3.73218	4.46573	4.22189	3.83767	4.33089	4.18197	4.07914	4.09331	3.88446	3.97815	4.14213	3.97371	4.12433	3.9842	3.92136	3.85288	4.08294	3.84027	4.08733	3.97392	3.7586	4.07645	4.16447	3.64382	3.95587	4.14573	3.866	4.06722	4.08241	4.10098	3.97468	4.01958	3.90185
ADAMTS3	4.21132	4.12694	3.9932	4.23981	4.50499	4.05891	4.09591	4.4511	4.17439	4.11159	4.06482	4.52816	4.58243	4.23602	4.41046	4.51132	4.10177	4.31559	4.20991	4.10465	5.20826	4.81059	4.55059	4.43126	4.0275	4.45165	4.75959	4.38001	4.56438	3.95328	4.44388	4.37125	4.22852	4.11854	4.1666	4.28756	4.12624	4.72638	4.10752	4.17687	4.33285	4.13865	4.2641	4.04808	4.11609	4.07236	4.17982	4.15507	3.96218
ADAMTS4	4.39231	4.57786	4.33026	4.29117	4.49859	4.72818	5.42605	4.33637	4.47003	5.10434	4.48112	4.74089	4.3328	4.23673	4.73719	4.51129	4.19631	4.67155	4.7074	4.4683	4.55254	5.03155	4.61311	4.17285	4.19823	4.65475	5.14191	4.69426	4.5678	4.99634	4.34107	4.63828	4.44662	4.28467	4.81482	4.66193	4.4935	4.20215	4.15058	4.18413	4.17449	4.02593	4.41071	4.37077	4.42475	4.0579	4.36839	4.41287	4.06267
ADAMTS5	4.21231	3.90406	4.3148	3.98222	4.30625	4.21385	4.89429	4.17406	4.19587	4.07149	4.0599	4.04298	4.14067	4.14235	4.3182	4.45494	3.91389	4.36536	4.22704	4.27604	4.27614	4.48302	4.11205	4.20203	4.17359	4.26488	4.27012	4.1761	4.22886	3.99612	4.22376	4.1948	4.09992	4.31308	4.33692	4.20007	4.27944	3.97079	4.24276	4.06743	3.97721	4.40239	4.42502	4.145	3.94529	4.01262	4.02813	4.40852	4.00568
ADAMTS6	7.67677	8.9057	9.38572	8.24725	7.82293	7.97225	7.24147	8.00015	7.84244	7.93487	7.37728	5.75579	7.97969	8.95627	8.79702	8.45613	8.6239	8.51131	8.57687	8.87793	6.19163	7.7002	7.76778	7.52082	7.8888	6.86898	9.36724	7.46495	9.20405	8.84279	8.29937	8.03914	8.35166	8.4847	7.81342	8.21222	6.37655	7.62521	5.7453	8.72724	7.49751	8.09834	7.94513	7.51361	6.74065	8.48756	8.45919	6.47786	7.98395
ADAMTS7	4.06569	4.31474	4.1468	4.16177	4.11782	4.03973	4.43619	4.22342	4.09189	4.16291	4.11847	3.95591	4.09803	4.11113	4.34802	4.15898	4.16781	4.03277	3.99795	4.46948	4.19556	4.09818	4.24616	4.07861	4.09022	4.32142	4.42621	4.1478	4.18021	4.14196	4.1617	4.01851	4.22843	4.17841	4.17851	4.23865	4.16289	3.98815	4.11697	4.13926	4.21253	4.15716	4.13002	4.01152	4.14004	4.15998	4.14969	4.36609	4.04007
ADAMTS8	3.83469	4.33331	3.89575	3.91357	4.04908	4.14977	3.85558	4.23151	3.8896	3.95347	3.86189	4.07914	3.90585	4.04511	3.9611	4.21954	3.82752	3.98429	3.86271	3.99368	4.08949	3.92378	3.94689	4.2344	3.93227	3.96567	4.05895	3.76404	3.90862	4.22286	4.01121	4.00303	4.02462	3.7522	3.955	3.97093	3.96069	4.01739	3.95027	4.05456	3.98859	3.97682	4.06658	3.88743	4.04241	4.10953	3.90977	4.65174	3.93559
ADAMTS9	4.53407	4.19923	4.11374	4.17486	4.32753	4.28778	4.3568	4.39181	4.21859	4.74905	4.39169	4.26333	4.11025	4.26837	4.23872	4.76683	4.36588	4.55298	4.21353	4.32711	4.4744	5.05983	4.82779	4.44904	4.28891	4.55388	4.65518	4.93815	4.75847	4.7854	4.47707	4.41601	4.23897	4.18109	4.25563	4.26228	4.42693	4.40602	4.14721	4.01671	4.24239	4.26876	4.4855	4.2002	4.18732	4.36226	4.39454	4.32789	4.01073
ADAMTS9-AS1	4.53407	4.19923	4.11374	4.17486	4.32753	4.28778	4.3568	4.39181	4.21859	4.74905	4.39169	4.26333	4.11025	4.26837	4.23872	4.76683	4.36588	4.55298	4.21353	4.32711	4.4744	5.05983	4.82779	4.44904	4.28891	4.55388	4.65518	4.93815	4.75847	4.7854	4.47707	4.41601	4.23897	4.18109	4.25563	4.26228	4.42693	4.40602	4.14721	4.01671	4.24239	4.26876	4.4855	4.2002	4.18732	4.36226	4.39454	4.32789	4.01073
ADAMTS9-AS2	4.53407	4.19923	4.04131	4.17486	4.28967	4.28778	4.3568	4.39181	4.21859	4.74905	4.39169	4.26333	4.04103	4.26837	4.23872	4.76683	4.36588	4.55298	4.21353	4.32711	4.4744	5.05983	4.82779	4.44904	4.28891	4.55388	4.65518	4.93815	4.75847	4.7854	4.47707	4.41601	4.23897	4.18109	4.25563	4.24979	4.42693	4.40602	4.14721	4.01671	4.24239	4.26876	4.4855	4.2002	4.18732	4.36226	4.39454	4.32789	4.01073
ADAMTSL1	8.47452	7.43494	7.48953	8.35894	7.93705	7.31965	8.2312	8.08278	8.50599	8.46217	8.02886	9.25276	8.63754	8.14438	8.38732	10.3518	7.86787	8.11952	9.00473	7.37588	9.05514	8.47118	8.04593	7.58392	8.20246	7.8765	8.61557	7.87691	8.56497	9.40914	8.94127	7.83683	8.44154	7.73795	7.85477	9.3402	7.88491	7.49535	8.37771	8.51012	8.09848	8.38051	7.05802	7.54831	7.80675	7.87988	9.28803	8.41189	9.06002
ADAMTSL2	4.04292	3.98722	4.00721	4.45346	3.97153	4.13579	4.29531	4.78842	3.94174	3.86994	4.13612	4.10147	4.03921	4.27962	4.16977	4.19462	4.18301	4.14222	4.0976	4.19176	4.07129	4.12486	4.32293	4.3978	4.2581	4.10307	4.09377	4.23648	3.92669	4.08084	3.96789	3.99806	4.33092	4.15492	4.24377	4.14742	4.0482	4.13932	4.09626	4.18892	3.93989	4.04124	4.17122	3.88071	4.08958	3.90083	4.21433	4.19501	4.06065
ADAMTSL3	3.92782	3.87508	4.26363	4.32222	4.24552	3.94903	4.00743	4.5436	4.28819	4.06932	4.08173	3.80577	3.9888	4.07188	3.98159	4.1462	4.47142	4.53725	4.07246	4.11254	3.8344	4.15161	4.12983	4.43959	3.98145	4.13793	4.18865	4.38385	4.26742	4.0408	4.14134	4.01979	3.85695	4.26426	4.14203	3.87796	4.11436	3.89311	3.99857	4.11082	3.8912	4.22475	4.35812	3.86249	4.09422	4.02733	4.1897	4.30725	3.97448
ADAMTSL4	4.25909	4.36081	4.28766	4.27952	4.58818	4.50333	4.47969	4.41354	4.21003	4.40542	4.36689	4.21425	4.60948	4.40603	4.19036	4.38796	4.59793	4.99963	4.44351	4.75252	4.42715	4.71131	4.55061	4.62139	4.64448	4.38592	4.5584	4.29546	4.34896	4.3404	4.47261	4.28244	4.31703	4.57528	4.52862	4.68144	4.41783	4.70776	4.10574	4.30825	4.63813	4.20716	4.18551	4.26343	4.32579	4.45696	4.47498	4.83481	4.40513
ADAMTSL4-AS1	4.06151	4.36081	3.96969	3.9742	4.00116	4.18835	3.95418	3.94306	3.95745	4.24124	3.9602	4.0827	4.15498	3.96711	4.09655	3.97838	4.03813	4.16039	4.22042	4.09398	4.42715	4.10393	3.98159	4.14318	4.24931	4.33137	3.98616	3.92239	3.95418	4.29551	4.0794	4.28244	4.09143	4.01391	4.42613	3.98602	4.41783	4.42059	4.10574	4.10749	3.87099	4.03516	3.82422	4.20449	3.8538	3.96995	4.03964	3.92086	3.76403
ADAMTSL4-AS2	4.25909	4.02887	4.18219	4.27952	4.54329	4.34147	4.31493	4.30302	4.21003	4.29069	4.22904	4.21425	4.14003	4.40603	4.19036	4.38796	4.59793	4.99963	4.22653	4.75252	4.26602	4.71131	4.42748	4.62139	4.15741	4.38592	4.46122	4.29546	4.20935	4.3404	4.47261	4.18529	4.31703	4.57528	4.48992	4.68144	4.34567	4.70776	3.95213	4.30825	4.63813	4.10216	4.18551	4.26343	4.24733	4.22945	4.3224	4.83481	4.40513
ADAMTSL5	4.16587	4.34112	4.3208	4.03542	4.35852	4.60138	4.24326	4.58932	4.25842	4.2326	4.16664	4.05321	4.111	4.19939	4.4204	4.25444	4.21363	4.52902	4.48314	4.51821	4.39255	4.21142	4.40475	4.5104	4.04403	4.47816	4.25512	4.5233	4.23499	4.35933	4.16732	4.0595	4.0861	4.38056	4.19966	4.49903	4.31232	4.43447	4.1799	4.19252	4.08793	4.13842	4.60122	4.14704	4.16021	4.38151	4.47455	4.13822	4.15274
ADAP1	4.36996	4.56123	4.41315	4.38351	4.51791	4.51218	4.45961	4.49655	4.53986	4.5794	4.31	4.71433	4.67987	4.50495	4.64948	4.63271	4.81498	4.81459	4.64856	4.45992	4.98886	4.62361	4.7965	4.80872	4.46668	4.7104	4.7616	4.68569	4.5564	4.48834	4.62495	4.62671	4.27747	4.32101	4.58296	4.92823	4.82617	4.18207	4.36505	4.38339	4.78501	4.54166	4.706	4.26116	4.37319	4.52047	4.62527	5.16177	4.44157
ADAP2	5.03467	4.34352	4.88477	6.01504	4.88964	4.58204	4.54958	4.6973	5.51221	5.07232	5.00442	5.53659	4.92309	5.02036	4.57566	5.19285	4.68468	4.40402	6.48552	4.94674	4.70837	5.42275	5.65529	4.75999	4.29258	5.1482	4.80473	4.95035	5.13167	4.9342	4.29595	4.81627	4.8336	5.30504	5.10999	4.81634	5.8769	5.31936	6.21698	4.53479	4.575	5.13279	5.40156	4.54571	5.43201	4.69715	4.92793	7.91033	5.72867
ADAR	11.5162	11.3788	11.5963	11.4047	11.4678	11.1478	11.3232	11.2651	11.4597	11.4213	11.51	11.4774	11.1877	11.5376	11.2991	11.6803	11.615	11.5109	11.6797	11.5447	11.3887	11.113	11.3921	11.2306	11.3263	11.3514	11.3348	11.3839	11.6096	12.0274	11.3484	11.5605	11.6331	11.7882	11.4686	11.1895	11.2961	11.4516	11.2139	11.4925	11.4989	11.7307	11.4393	11.5334	11.5068	11.5602	12.1833	11.6153	11.2643
ADARB1	8.93924	5.91144	7.21644	9.81738	9.43448	10.8006	8.87392	8.6618	9.55784	8.80921	9.66003	7.04325	8.13749	10.4237	7.04387	8.79255	9.1743	5.39935	9.88374	8.07628	9.04066	7.97877	10.1795	10.0849	7.83193	10.221	10.7294	8.46347	9.15686	8.94883	8.86128	10.1332	5.78179	9.42116	8.95008	8.83137	9.40883	10.1758	9.12135	6.12136	8.30168	9.95033	8.77579	8.13642	9.55611	6.40122	6.70764	10.2855	9.09881
ADARB2	4.50818	4.43834	4.45243	4.4262	4.49724	4.43504	4.43353	4.57022	4.51487	4.62278	4.81894	4.36964	4.37792	4.5298	4.21699	4.46483	4.2599	4.45121	4.51017	4.41041	4.99692	5.03155	4.62858	4.71055	4.42008	4.52504	4.33273	4.7056	4.41802	4.39232	4.62198	4.786	4.2431	4.49778	4.62756	4.69054	4.53184	4.3621	4.10968	4.55131	4.33558	4.46605	4.59632	4.4148	4.61727	4.3535	4.42098	4.44215	4.34568
ADARB2-AS1	4.50818	4.43834	4.45243	4.4262	4.49724	4.43504	4.43353	4.42118	4.51487	4.62278	4.81894	4.23326	4.37792	4.5298	4.21699	4.46483	4.2599	4.45121	4.36888	4.38953	4.99692	5.03155	4.62858	4.71055	4.42008	4.52504	4.33273	4.7056	4.41802	4.39232	4.62198	4.786	4.2431	4.2938	4.62756	4.69054	4.53184	4.24653	4.10968	4.55131	4.33558	4.46605	4.59632	4.4148	4.43811	4.21158	4.31351	4.44215	4.34568
ADAT1	6.84668	6.03025	6.7229	6.49712	5.66256	6.38251	6.65011	6.21776	6.40084	6.45736	5.79488	6.48251	6.21568	6.33907	6.35737	5.46274	6.52616	6.56852	5.69193	6.35065	5.15068	5.77436	5.41674	5.99572	6.1605	5.70121	6.5556	6.30528	6.25329	5.67448	6.04943	5.77326	6.38653	5.64563	6.20171	6.06557	5.89156	5.79528	6.08476	5.8769	6.7103	5.99696	6.1871	6.40329	6.27378	6.36429	6.14933	6.34091	5.96592
ADAT2	6.62692	7.62834	6.63427	6.71326	6.8536	7.20139	7.43301	6.25143	6.33973	7.28808	6.72421	5.88175	6.12128	7.04412	7.47646	7.43656	6.98651	7.27781	7.36866	7.11076	6.1492	6.91387	6.45873	6.63669	6.95843	6.79457	6.99205	7.01218	6.50452	6.11784	6.19524	5.94495	7.16251	6.86454	7.27852	6.29119	6.31204	7.49665	5.43752	5.42809	7.09485	6.7729	6.97362	6.87318	6.79405	6.37071	6.49027	6.59464	6.73437
ADAT3	6.6585	6.48504	7.33528	7.14326	6.92007	6.94751	6.73243	6.78653	6.87122	6.72422	7.29951	6.96856	7.17814	7.18532	7.15257	6.11286	6.90165	6.34887	6.31135	6.99952	6.723	6.43599	6.52768	7.22429	7.07073	6.46428	6.84707	6.82793	6.60992	6.04978	6.34918	6.88458	6.94289	6.99423	7.1588	6.96237	7.29918	6.44787	7.49649	7.65388	6.54607	6.68989	7.20309	7.07254	7.25609	7.41237	6.02935	7.45877	6.9306
ADCK1	6.58474	6.56117	6.56757	6.49138	6.06044	5.78953	6.28968	6.06286	6.15351	5.97697	5.87314	6.40455	5.57934	5.96305	5.99641	5.78588	6.08831	5.61453	6.28076	5.70189	6.07568	6.46097	6.06651	6.70581	5.674	5.85736	5.84626	5.9061	5.50206	5.87748	5.55459	5.61417	6.41549	6.10257	5.53895	6.04922	5.87314	6.28726	5.54447	5.88115	6.08084	6.64454	5.92756	6.28114	6.32869	6.16014	6.01572	6.23269	6.0767
ADCK2	5.09137	4.99071	5.61225	5.34621	5.08685	5.34574	4.82132	5.41923	5.69908	5.43697	5.28212	5.62769	5.25234	5.3365	6.16399	4.71739	5.58483	4.93583	4.86308	5.6098	4.65997	4.98635	4.71366	4.87894	5.53016	5.23588	5.19852	4.79896	4.40954	4.77323	4.38247	5.18114	6.09248	5.00014	4.89485	4.70042	5.30367	5.07579	4.87644	5.22911	5.53176	5.49629	5.23697	5.64513	5.25242	5.44961	4.81039	5.40753	5.25415
ADCK5	9.87455	9.01469	9.17789	9.60952	8.7388	8.22885	7.8617	7.20082	9.34475	9.26567	9.4927	8.75311	8.60488	8.94259	8.9085	7.57538	8.06951	7.85562	8.31696	9.00118	8.22573	7.96692	9.43934	8.87468	9.47679	8.36855	8.76051	8.34972	8.79581	8.12172	7.35159	8.57367	10.1263	9.25998	8.64815	8.37405	8.61748	9.12963	9.00081	9.00876	9.17456	8.67522	9.89704	9.30316	8.97157	9.16316	8.93859	8.54678	8.09821
ADCY1	4.06182	4.1364	3.89878	3.92297	4.1185	3.93045	3.82468	4.25178	3.99756	3.9183	3.84595	3.96448	4.15682	4.08968	3.99537	4.041	3.86247	4.16566	3.94258	3.97817	4.45484	4.52752	4.02303	3.99484	4.29409	4.37761	4.34453	4.14599	4.33617	3.9045	4.15422	4.2255	4.09409	4.07377	4.1343	4.40278	4.3693	4.10664	3.96256	3.90909	3.96346	3.96314	4.0063	4.02318	4.44293	4.0496	4.11247	3.98742	3.93455
ADCY10	3.75385	3.90792	3.98785	3.71962	3.96091	3.90952	4.11321	4.125	3.69462	4.05161	3.70679	3.936	4.08607	3.9668	4.03067	3.97469	3.9693	3.88801	3.62034	3.73684	4.13649	3.9889	3.91507	3.86073	4.09587	4.12309	4.32291	3.98558	4.02376	3.80319	4.03731	4.23565	3.78506	4.10966	4.12468	3.73952	4.20115	4.19141	3.79232	3.83414	3.76312	3.77046	4.28379	3.90562	3.79824	3.67967	3.85245	4.03221	3.97564
ADCY10P1	7.01361	6.5484	6.34112	7.2896	6.89541	6.68686	6.72459	6.98775	6.85733	6.29629	7.18209	6.18002	6.35161	6.81724	6.29965	5.41909	6.77614	5.71716	5.66258	6.88605	5.63391	6.20967	6.48259	6.36068	6.5959	6.52246	5.95391	6.31433	6.31054	6.56594	6.82195	6.55627	7.7607	7.16495	6.57643	6.24115	7.49649	6.10937	7.92476	6.24555	7.25813	6.41917	6.59495	6.92298	6.98049	6.51467	5.55623	6.69838	7.27644
ADCY2	4.66517	4.66578	4.8039	4.75952	4.98829	5.44024	4.94928	5.37206	4.86448	4.87695	4.80669	4.94387	4.7234	4.59531	4.70217	5.14178	4.74837	5.2214	4.98128	4.89973	4.90215	4.73893	5.13773	5.25317	5.08398	5.1118	5.10388	4.94939	5.32535	4.87203	4.76575	4.52097	4.84201	4.95395	5.05743	4.85654	5.05731	4.8478	4.6565	4.49338	4.76419	4.60277	5.14849	4.6525	4.85337	4.84069	4.81543	5.07461	4.68572
ADCY3	6.22769	6.13717	5.52933	6.58908	6.29911	6.7987	6.25626	6.79143	5.47555	6.2814	6.69329	6.60898	6.35055	6.54773	7.15151	8.71159	6.45371	8.07113	7.89978	6.23154	5.66777	6.56062	6.9142	6.0291	6.82488	6.54272	6.23737	6.92938	6.74822	4.73657	5.89031	5.76734	7.11421	6.58714	7.41883	6.74087	7.01787	6.88812	6.40788	5.70611	6.5956	7.3636	7.53881	6.83802	7.27824	7.12772	7.81509	5.06783	5.96146
ADCY4	4.97577	5.32303	5.88152	4.914	5.3435	5.14755	5.25428	5.37516	4.94116	5.36565	4.42917	5.55584	4.98926	5.0871	5.62887	6.64886	5.11763	6.47207	6.08917	5.71945	5.04647	5.19986	5.75582	5.23306	4.90702	5.45758	5.90502	5.78464	5.9616	5.80263	4.69282	5.30794	5.13756	5.50324	5.03002	5.22535	4.96267	5.42433	4.73604	4.98822	4.62051	4.52037	5.43521	4.82144	4.65702	5.14139	6.21296	4.39534	4.70303
ADCY5	3.8728	3.80005	3.76192	3.64753	3.83315	3.789	4.24594	4.06988	3.81823	3.70815	3.68366	3.78921	3.91781	3.91041	3.96637	4.07117	3.67022	4.56173	3.85128	3.82219	3.88716	4.27126	3.69568	3.82427	3.64127	3.81015	3.8669	3.98195	3.99787	4.04432	4.0186	3.84893	4.05044	3.73991	4.07056	3.94143	4.0307	3.97753	3.75583	4.00768	4.12645	3.83149	3.95252	3.83	3.89301	4.12636	3.81871	4.14208	3.95102
ADCY6	4.13551	3.83053	4.11222	4.14834	4.29052	4.36657	4.38221	4.63446	4.26931	4.38086	4.55968	4.28758	4.2262	4.17423	4.22416	4.41334	4.18509	4.70123	4.33622	4.26674	4.5215	4.34062	4.5052	4.49133	4.2412	4.52378	4.38153	4.66612	4.18286	4.23642	4.20123	4.23509	4.22672	4.13032	4.37097	4.17069	4.26913	4.28618	4.1248	4.40866	4.09289	3.96572	4.44446	4.43455	4.41642	4.34433	4.28437	4.18281	4.34349
ADCY6-DT	4.13551	3.83053	4.11222	4.14834	4.26112	4.36657	4.38221	4.11705	4.26931	4.15393	4.55968	4.28758	4.2262	4.10012	4.22416	4.15382	4.18509	4.40542	4.3356	4.26674	4.40494	4.34062	4.5052	4.49133	4.2412	4.24701	4.27646	4.14785	4.18286	4.23642	4.15794	4.15883	4.14326	4.13032	4.33263	4.17069	4.26913	4.28618	4.1248	4.12901	4.02371	3.89613	4.37299	4.43455	4.41642	4.34433	4.28437	4.18281	4.34349
ADCY7	9.59102	9.26157	9.91143	9.1281	9.1939	8.99567	10.2027	9.24295	9.37661	9.3945	9.48173	9.22949	9.3008	9.55192	9.13605	7.98325	9.40836	8.33561	8.86864	9.5887	8.98246	9.65978	9.53325	9.32681	9.29807	9.55753	9.1753	9.73686	9.10359	8.6161	8.44453	9.49152	9.1736	9.51406	9.35749	8.92532	9.02987	9.62712	9.43405	9.32563	9.60167	9.42797	9.61377	9.64649	9.39134	8.93922	8.3233	10.0186	9.13119
ADCY8	3.99565	4.17232	3.86323	3.98605	3.75091	4.24784	4.10045	4.1997	3.79561	4.28858	3.76287	3.81421	4.07178	4.01108	4.23249	3.94257	4.12703	4.18023	3.8409	4.15571	4.02782	4.00404	4.03585	4.03284	4.14131	3.92219	4.06155	4.04358	4.0543	4.0383	4.20049	4.04983	4.17276	4.06125	4.05447	4.10531	4.24233	4.3375	3.94861	3.73635	3.84845	3.94084	4.02925	3.63319	3.92192	3.93081	3.92874	3.77589	3.7494
ADCY9	4.34977	4.40407	4.59236	4.21428	4.66639	4.58224	4.55514	4.75159	4.09717	4.3943	4.22622	5.30482	4.37059	4.45689	4.31289	4.41657	4.09733	4.86148	4.98534	4.44555	4.61264	4.90519	4.60099	4.55018	4.49772	4.57167	4.77281	4.46242	4.78508	4.41527	4.96971	4.73562	4.51876	4.41236	5.00609	4.23902	4.51662	4.34722	5.88895	4.49533	4.33558	4.38977	4.40589	4.29079	4.32362	4.22391	4.74558	4.48327	4.27932
ADCYAP1	4.17625	4.51423	3.89806	4.02271	3.94342	4.55152	4.29195	4.07992	4.27756	4.64787	4.07773	4.17224	4.0397	4.35959	4.0479	4.48368	4.20368	4.32434	4.58509	4.44744	4.78257	4.18621	4.55236	4.5284	3.92267	4.61905	4.65368	4.27998	4.73418	4.05025	4.66646	4.1801	4.19578	4.28824	4.50884	4.35306	4.12966	4.1172	4.02023	3.98445	4.2503	4.37187	4.21029	3.88082	4.0316	4.06166	4.30728	4.17365	4.03469
ADCYAP1R1	4.99338	4.29966	4.50384	4.67128	4.65822	4.58335	4.94928	4.96012	4.53564	5.05218	4.57702	4.60907	4.79063	4.58039	4.55762	5.39184	4.89599	5.02445	4.6399	4.57015	4.48916	4.90575	4.71114	5.02278	4.71552	4.98866	4.73595	4.6925	5.20257	4.73276	5.18439	4.82714	4.37943	4.65779	4.9615	4.79173	4.70234	4.23929	4.22442	4.38232	4.52322	4.49522	4.61934	4.98973	4.2519	4.71567	4.71752	4.79879	4.37623
ADD1	11.3972	11.301	11.5848	11.3614	11.4104	11.685	11.4011	11.6474	11.6019	11.6924	11.6857	11.3334	11.8247	11.807	11.5208	10.7947	11.941	11.5035	10.8874	11.7239	11.9428	11.8552	11.6371	11.3129	11.7629	11.5834	11.7096	11.7178	11.5887	10.9707	11.68	11.4873	11.2979	11.1835	11.5797	11.5405	11.3211	11.5171	10.9979	11.4684	11.7043	11.6023	11.6818	11.2827	11.5385	11.9925	11.5018	11.8327	11.3857
ADD2	4.85248	4.68335	4.44593	4.75793	4.8764	4.50725	4.64345	4.63489	4.87164	4.59702	4.76843	5.27369	4.80315	4.86558	4.91073	4.74298	4.83507	4.74621	5.36715	4.38025	4.78911	5.05752	5.1723	5.19635	4.63919	4.53831	4.56883	4.39313	4.64911	4.81086	4.50826	4.40015	5.16358	4.49135	4.6834	4.60828	4.53503	5.05435	4.48419	4.44579	4.82309	4.47777	4.68154	4.82907	5.12529	4.97639	5.06579	4.72643	4.72325
ADD3	12.2757	11.3505	11.736	12.1716	11.983	11.9354	11.9231	11.8285	12.1712	12.2086	12.4082	11.7427	12.2966	12.1735	12.2314	11.0573	12.209	11.7966	11.5011	11.4273	12.0447	12.187	11.8371	11.5391	12.0948	12.09	11.4204	12.4366	11.6654	11.4702	10.0557	11.8244	11.4305	12.0447	12.0297	11.7072	11.7819	11.7615	11.7606	12.0173	12.2512	12.1866	12.3006	9.63209	12.2332	12.6	11.3457	12.5924	12.0997
ADGB	6.70403	6.20088	7.02735	6.57021	6.0359	5.90196	6.34017	5.43884	6.86784	6.30865	6.86746	6.18593	5.94336	6.93324	6.8927	5.5907	6.45128	5.00625	5.03653	5.94916	5.39099	5.60964	5.6212	5.80417	6.48309	5.5243	5.63952	6.08749	5.08658	5.21739	5.74494	5.99495	6.27505	6.30425	5.59115	5.89065	5.6463	6.07847	7.29132	7.23171	7.35132	7.1144	6.42488	6.05688	6.94043	6.77523	5.08107	6.94254	5.96577
ADGRA1	4.05773	4.16956	4.17342	3.8606	4.13394	4.18549	4.07227	4.28094	3.91196	4.1509	4.00858	4.08008	4.44177	4.22328	4.06565	4.39875	4.34765	4.55358	4.14811	3.94546	4.48407	4.07959	4.36818	4.19406	3.95215	4.56017	4.55021	4.23489	4.21849	3.94316	4.3782	4.10216	4.112	4.24901	4.11633	4.16744	4.46311	4.52163	3.9502	4.39592	3.88147	5.0023	4.16009	3.87544	4.14	4.09895	4.33946	4.19383	3.87997
ADGRA2	5.58505	6.0338	5.06154	5.61961	6.0179	5.76131	5.53508	6.79279	6.36777	5.75867	5.70658	5.8321	5.23056	5.55958	6.77887	5.34462	5.6794	5.70796	5.71715	5.8955	5.56128	5.56068	5.60198	5.35431	5.23661	5.48556	5.68727	5.96906	5.73957	7.10037	5.77981	5.76551	6.10752	6.30945	5.43629	5.60135	6.85148	5.37398	6.18774	5.57925	5.73074	5.56579	5.84956	6.35754	5.80268	5.28705	6.76293	5.75615	6.2812
ADGRA3	3.93381	3.81899	3.89068	3.75833	4.05774	3.96088	4.06551	3.96646	3.691	4.0469	3.96296	4.02726	3.75759	3.81728	3.90757	4.23906	3.83744	4.42386	3.85253	3.69241	4.12936	4.01391	3.91326	3.96883	4.00664	3.95021	4.08965	4.20201	4.07622	4.04728	4.00029	3.93761	3.85204	4.09706	4.03341	4.08106	3.8111	3.86644	3.79671	3.63994	3.7931	3.85553	3.93272	3.93426	3.87127	3.85171	3.9207	3.97945	3.88878
ADGRA3P1	3.59036	3.70413	3.82753	3.75833	4.05774	3.85966	4.06551	3.78368	3.691	4.02285	3.73213	4.02726	3.72447	3.77216	3.90757	4.23906	3.83744	4.42386	3.78612	3.69241	4.12936	4.01391	3.91326	3.96883	4.00664	3.77473	4.08965	4.20201	4.07622	4.04728	4.00029	3.7381	3.85204	4.09706	3.92424	4.08106	3.8111	3.86644	3.79671	3.63994	3.7931	3.64638	3.93272	3.93426	3.87127	3.85171	3.91298	3.97945	3.88878
ADGRB1	4.34158	4.27489	4.23561	4.03682	4.32072	3.85087	4.15167	3.53705	3.93465	4.04036	4.20162	4.01472	3.96655	3.95466	4.16278	3.94676	4.24371	4.07889	4.25366	4.16171	3.83332	3.93644	3.95515	4.00778	3.96778	3.95851	4.21357	3.95832	3.93621	4.23174	3.83251	3.82092	4.44658	4.20319	3.92359	3.8126	4.17639	4.55309	4.1533	4.3028	4.04626	4.31138	4.25012	4.14755	4.466	4.20278	4.44564	4.38647	4.20911
ADGRB2	3.90724	4.29019	4.05236	4.10974	4.09537	3.86955	3.92155	3.95983	4.19996	3.88822	4.0527	4.06227	3.96487	4.12866	4.20203	4.04715	3.98605	4.35561	4.13288	4.36964	4.00026	4.32213	3.83152	4.35014	4.14702	4.04086	4.10479	4.11563	4.47111	4.17814	4.08142	4.10597	4.20799	4.13686	4.05361	4.0161	4.00629	4.29811	4.06025	4.08343	4.19664	3.79644	4.04042	4.03849	4.07999	4.338	4.13641	4.31338	3.97523
ADGRB3	4.2158	4.12182	3.94369	4.49521	4.23306	3.90166	3.82523	3.75814	4.07565	4.18328	4.01414	4.02391	4.12791	4.08788	3.88037	3.96732	3.68121	4.03037	4.34516	4.29081	4.01608	4.17267	4.37302	4.35814	4.02632	4.2697	4.10796	4.02793	4.17201	4.01738	4.09689	4.07129	4.26293	3.95911	4.0085	3.95825	3.98009	3.92267	4.18877	3.76588	4.06306	4.08332	4.08779	3.98551	3.86693	4.0217	3.87641	3.79375	4.00063
ADGRD1	3.9223	4.29701	3.90243	3.98502	4.40176	3.95226	4.01429	4.0449	4.48482	4.02736	4.20791	4.04828	4.31691	4.28673	4.0064	4.41877	4.02536	4.20035	4.16939	4.27083	3.95865	3.90891	4.09555	3.99725	4.01894	4.35984	4.18292	3.94258	4.11814	4.02958	4.27963	4.09622	3.79479	3.93047	4.0414	4.06226	4.11808	4.29718	4.09502	3.99453	3.94693	4.12567	4.3544	4.09299	3.91535	3.97161	4.05821	4.06154	4.14947
ADGRD1-AS1	3.9223	4.29701	3.90243	3.98502	4.40176	3.95226	4.01429	4.0449	4.48482	4.02736	4.20791	4.04828	4.31691	4.28673	4.0064	4.41877	4.02536	4.20035	4.16939	4.27083	3.95865	3.90891	4.09555	3.99725	4.01894	4.35984	4.18292	3.94258	4.11814	4.02958	4.27963	4.09622	3.79479	3.93047	4.0414	4.06226	4.11808	4.29718	4.09502	3.99453	3.94693	4.12567	4.3544	4.09299	3.91535	3.97161	4.05821	4.06154	4.14947
ADGRD2	4.04096	3.99102	3.89343	4.00941	4.25355	4.15282	3.9917	4.15184	4.14113	3.99768	4.04309	4.04599	3.7476	3.98292	3.83074	4.4643	4.13462	4.1712	3.9366	3.96896	3.99878	3.70385	4.2769	4.17859	4.0055	3.95026	4.10946	4.07758	4.06438	4.12057	3.75273	3.81747	4.25568	4.40139	4.10518	3.95412	4.09672	3.92923	4.1167	3.63977	4.39803	3.97882	4.08903	3.99052	4.22792	3.82302	4.08987	4.02372	3.91114
ADGRE1	3.7442	3.78279	4.02549	3.70151	4.03642	4.04688	4.29316	4.41171	4.25456	3.89352	4.08174	4.59092	4.1077	3.99474	4.34393	4.03553	4.14025	3.98989	4.17381	4.28311	4.09356	4.19972	4.0056	3.82717	3.85807	4.07281	3.94292	4.619	4.18413	3.81966	4.08242	3.89442	3.93615	4.18993	3.96359	4.02998	3.80154	5.2802	3.78615	3.93222	4.04723	4.19421	4.16461	3.85637	4.05535	3.93055	4.01825	4.20602	4.80275
ADGRE2	4.41365	4.42124	4.36619	4.2683	4.51792	4.79536	4.28641	4.5359	4.5007	4.52257	4.47369	4.3675	4.62723	4.71082	4.86578	4.54359	4.42341	4.84969	4.49357	4.53543	4.67536	4.77092	4.50269	4.42932	4.41964	4.54084	4.63101	4.41308	4.57012	4.67623	4.59094	4.47687	4.58965	4.55068	4.68266	4.80616	4.49622	4.76666	4.14624	4.1072	4.40937	4.45631	4.47206	4.50346	4.54566	4.3354	4.49038	4.2784	5.90636
ADGRE3	10.4256	10.0669	11.061	10.421	8.98594	9.84472	7.70138	9.16417	10.4032	7.46543	9.44052	9.40592	9.88499	9.53039	9.78039	8.56919	10.2948	9.24313	8.25675	9.19523	6.73867	4.83771	9.47063	8.71203	10.2766	4.53081	9.45366	10.3071	8.25768	9.24207	9.27127	10.343	8.61614	8.67219	9.1879	10.4664	9.64104	8.75158	9.43099	9.61412	10.3634	9.19456	11.35	10.5573	10.0379	11.3492	9.09931	7.03681	11.4384
ADGRE5	8.24006	8.31355	8.80975	9.19904	7.70499	8.5177	8.55281	8.10779	8.72239	8.82866	8.49323	8.89998	9.01539	8.47419	9.18409	9.3351	8.70462	9.53019	10.059	9.12475	7.88637	8.58589	8.04972	7.96349	8.92412	8.75638	8.44106	8.37455	7.99563	9.09412	8.24469	9.08079	9.12366	8.5582	8.42279	7.42625	9.3731	8.84793	9.45447	9.15277	8.30017	8.57941	8.41621	9.09854	8.49355	8.35094	8.69941	9.40687	9.20527
ADGRF1	4.05147	4.40165	4.12746	4.17974	4.01755	4.26696	4.62833	4.20345	4.02086	4.20859	4.047	4.02434	4.30882	4.10122	4.00091	4.24163	4.07992	4.61522	4.34672	4.41636	4.23335	4.31245	4.42966	4.34758	4.18263	4.47957	4.48152	4.2702	4.27916	4.01559	4.44017	4.3116	4.04756	4.21293	4.35578	4.12347	4.40141	4.80888	4.13352	4.24529	3.95392	4.45979	4.39835	4.06038	4.11683	3.86366	4.22532	4.11261	4.03336
ADGRF2	4.52521	4.43145	4.54563	4.49825	4.72221	4.45376	4.71936	4.45715	4.22168	4.68131	4.42281	4.6194	4.56262	4.58824	4.36517	4.88296	4.38626	4.80214	4.3484	4.56594	4.90796	4.5442	5.22963	4.71253	4.53943	4.51565	4.82758	4.55253	4.51674	4.49908	4.68187	4.41475	4.55882	4.25926	4.76594	4.93306	4.48923	4.48084	4.55962	4.67098	4.3969	4.47631	4.65471	4.43332	4.3636	4.49312	4.3106	4.28267	4.43836
ADGRF3	8.24522	8.05212	8.60831	8.70063	8.58321	8.1669	7.99868	7.78123	8.38978	8.41779	8.30119	8.12741	8.10906	8.7555	8.23915	8.09161	8.64619	8.38828	7.79988	8.58995	7.01677	7.65917	7.77265	7.23008	8.05004	8.20365	7.60732	8.19437	7.87674	7.93623	7.57805	7.66737	8.39533	8.38933	8.17371	7.4043	8.13488	8.23403	7.9252	7.80945	8.71878	8.50224	8.47379	8.15065	8.76493	8.33328	8.6591	8.41882	8.35735
ADGRF4	4.52521	4.43145	4.54563	4.49825	4.72221	4.45376	4.71936	4.45715	4.22168	4.68131	4.42281	4.6194	4.56262	4.58824	4.38942	4.88296	4.38626	4.80214	4.3484	4.9004	4.90796	4.5442	5.22963	4.71253	4.53943	4.51565	4.82758	4.55253	4.51674	4.49908	4.68187	4.41475	4.55882	4.25926	4.76594	4.93306	4.48923	4.48084	4.55962	4.67098	4.3969	4.47631	4.65471	4.43332	4.3636	4.49312	4.3106	4.28267	4.43836
ADGRF5	4.09689	4.10377	4.026	4.18125	4.169	4.5846	4.2639	4.41089	4.09498	4.28122	4.3488	4.06107	4.04504	4.13264	4.06186	4.44614	4.24421	4.44184	4.23345	4.18673	4.19476	4.28682	4.38981	4.08203	4.09672	4.13421	4.32162	4.16992	4.55433	4.07739	4.22797	4.16638	4.06174	4.1315	4.09817	4.32037	4.36178	4.55601	4.05112	3.94311	4.12749	4.06465	4.04498	4.0664	4.06101	4.43579	4.284	4.01221	4.13523
ADGRF5-AS1	3.93976	3.75605	3.94384	3.99095	4.01056	4.5846	4.15617	4.22707	4.09498	4.12809	4.3488	4.06107	3.90359	4.13264	3.90703	4.29065	3.86963	4.18363	4.18493	4.18673	4.07881	4.28682	3.88822	4.08203	4.09672	4.07555	3.96881	3.96019	4.15124	4.04297	4.01237	4.12205	3.87002	4.00418	3.95314	4.06191	4.00376	4.27395	3.82739	3.89972	3.80989	4.06465	3.97917	3.89629	3.85857	4.43579	3.85738	3.96253	4.00262
ADGRF5P1	4.09689	4.10377	4.026	4.18125	4.169	3.98764	4.2639	4.41089	3.99188	4.28122	4.1183	4.03686	4.04504	4.12864	4.06186	4.44614	4.24421	4.44184	4.23345	4.11554	4.19476	4.12372	4.38981	4.02581	4.04429	4.13421	4.32162	4.16992	4.55433	4.07739	4.22797	4.16638	4.06174	4.1315	4.09817	4.32037	4.36178	4.55601	4.05112	3.94311	4.12749	3.91022	4.04498	4.0664	4.06101	4.01726	4.284	4.01221	4.13523
ADGRF5P2	4.09689	4.10377	4.026	4.18125	4.169	4.5846	4.15617	4.37808	4.09498	4.28122	4.3488	4.06107	3.90359	4.13264	4.06186	4.29065	4.24421	4.44184	4.23345	4.18673	4.07881	4.28682	3.90002	4.08203	4.09672	4.08652	4.3017	4.16992	4.23808	4.07674	4.06062	4.16638	3.97245	4.1315	4.04556	4.11928	4.18491	4.55601	4.05112	3.94311	4.12749	4.06465	4.04498	4.0664	3.8954	4.43579	4.284	3.96253	4.13523
ADGRG1	5.80035	5.21781	5.07468	4.93206	5.12931	5.43362	5.30877	4.90805	5.25408	5.16119	5.08857	5.45969	5.72122	5.02994	6.23231	5.22851	6.92541	5.63503	5.39706	7.3841	5.87395	5.71151	5.29554	5.30201	5.08823	5.50278	5.22601	5.37786	5.6335	4.98655	5.56552	5.66688	5.44573	5.32392	5.7903	5.19555	5.21908	6.2893	4.95394	4.87924	6.01891	5.41576	5.49879	5.10163	5.0963	5.05878	5.21857	7.19563	6.72127
ADGRG2	4.53295	4.1233	4.30942	4.11958	4.34114	4.46832	4.39953	4.18681	4.27747	4.51169	4.26902	4.5026	4.16615	4.3104	4.0531	4.45929	4.06713	4.36536	4.1349	4.28633	4.3304	4.39839	4.51129	4.25783	4.03711	4.4127	4.58789	4.1136	4.20266	4.31556	4.45825	4.24234	4.1071	4.31074	4.21151	4.23362	4.09795	4.42364	4.06136	4.22634	4.06128	4.07884	4.41777	4.07434	4.14461	4.26182	4.33937	4.01472	3.99629
ADGRG3	4.44636	4.38494	4.34635	4.39231	4.68572	4.28946	5.01463	4.84406	4.35595	4.60858	4.47531	4.81522	4.55835	4.48472	4.60574	4.62325	4.38101	4.40542	4.69854	5.01147	4.81744	4.60949	4.4534	4.68234	4.46527	4.59966	4.21065	4.74226	4.48111	4.58025	4.46149	4.57829	4.33032	4.3399	4.52202	4.52667	4.76084	4.52586	4.52962	4.35408	4.31391	4.49967	4.50682	4.44525	4.39387	4.57002	4.5026	4.16793	4.73818
ADGRG4	4.01594	3.69662	4.04105	3.89966	3.92153	3.78276	4.06451	4.05059	3.92747	4.39006	3.93627	4.1505	4.0689	4.14535	3.89473	3.85743	3.75358	4.05288	3.92416	3.86293	4.26967	4.19227	4.19001	4.21542	4.10474	4.12313	4.04688	4.16314	4.02414	3.95742	4.15714	4.33947	4.15277	4.01144	4.11187	3.86025	3.79812	4.40465	4.19904	4.0895	3.73525	4.10651	4.53909	4.26638	3.9569	4.24458	4.09631	3.94708	3.93514
ADGRG5	4.8077	4.61203	4.80127	4.58809	4.85296	4.8966	4.82451	5.32278	4.72466	5.01516	4.83063	4.57712	5.00375	4.90837	4.56383	4.92271	5.22449	5.14742	5.03032	4.90583	4.87083	5.14252	5.21354	5.04293	4.87566	4.94622	4.94156	5.11292	5.24031	5.07087	4.82514	4.60097	4.81116	5.00037	4.97444	4.82865	5.4322	5.01647	4.95381	4.77178	4.86229	4.76939	5.14512	4.59278	4.85568	4.98994	5.10137	6.34835	4.79903
ADGRG6	3.99891	4.10357	4.36304	4.14287	4.29009	4.23606	4.37463	4.50725	4.09498	4.50372	4.12877	4.29361	4.2464	4.43844	4.14879	4.2809	4.02764	4.41146	4.03031	4.15608	4.71053	4.72259	4.27449	4.16332	4.08421	4.67176	5.15612	4.39998	4.31829	4.28427	4.68997	4.74541	4.21988	4.37327	4.12632	4.29733	4.24029	4.92616	4.10382	3.99841	3.99057	4.06598	4.25482	4.13867	4.10941	4.07218	4.09529	4.04017	4.19935
ADGRG7	7.02278	5.39145	5.67695	6.81546	6.79292	6.79641	5.81958	6.8858	6.17376	6.09826	6.05373	5.70277	6.06739	6.33515	6.06434	7.69174	6.4333	6.5808	7.06207	6.72625	6.48258	6.3253	6.56744	6.44301	6.07375	7.01534	6.51515	6.2017	7.30903	7.96557	6.84684	6.29613	7.09289	7.44936	6.81193	6.45022	6.71861	5.6417	6.81807	6.57754	6.24511	6.68551	5.98949	6.06785	6.21211	6.10278	6.66481	6.40595	6.74429
ADGRL1	4.77355	4.42516	4.60695	4.59521	4.68068	4.52339	4.73327	4.66806	4.97025	4.73292	4.83596	4.80542	4.82431	4.86113	4.41039	4.64332	4.69775	4.78308	4.88289	4.96734	4.95735	5.1306	4.48206	4.74943	4.47055	5.2243	4.75524	4.67184	5.10947	5.29702	4.59749	4.51724	4.9895	4.71692	4.56335	5.02911	4.67399	4.2234	4.3392	4.42868	4.63304	4.44547	5.13521	4.60882	4.66433	4.91519	5.22842	5.02325	4.85502
ADGRL1-AS1	4.77355	4.42516	4.60695	4.59521	4.68068	4.52339	4.73327	4.66806	4.97025	4.73292	4.83596	4.80542	4.82431	4.86113	4.41039	4.64332	4.69775	4.78308	4.88289	4.96734	4.95735	5.1306	4.48206	4.74943	4.47055	5.2243	4.75524	4.67184	5.10947	5.29702	4.59749	4.51724	4.9895	4.71692	4.56335	5.02911	4.67399	4.2234	4.3392	4.42868	4.63304	4.44547	5.13521	4.60882	4.66433	4.91519	5.22842	5.02325	4.85502
ADGRL2	8.51927	8.79215	9.08232	9.00675	8.28382	8.62028	8.54809	8.8818	8.08169	8.40081	8.91413	7.60761	8.41854	8.71948	7.95365	7.95404	8.96081	8.7034	8.44248	9.05922	8.1864	9.3874	9.18049	8.12769	8.37187	9.02634	8.9778	9.12321	8.79349	8.76385	8.045	8.16851	8.4855	8.42854	9.37085	8.41938	8.8852	8.65539	7.90892	8.24968	8.47301	8.39495	8.57048	8.55764	8.8178	8.6451	8.91706	8.40104	8.69635
ADGRL3	13.8333	13.8739	13.6124	13.8897	13.8634	13.8243	13.83	13.5341	13.7803	13.8082	13.7271	13.7589	13.6413	13.783	13.8757	13.8305	13.7775	13.7556	13.725	13.7842	13.7076	13.7537	13.7468	13.5294	13.6481	13.8056	13.8515	13.8598	13.8008	13.7282	13.7197	13.7132	13.6135	13.7063	13.8834	13.8956	13.6164	13.7897	13.7561	13.785	13.7682	13.8165	13.7934	13.7051	13.8296	13.6929	13.8216	13.6333	13.8125
ADGRL3-AS1	4.05033	3.97337	3.67185	3.94234	4.0075	4.32275	4.04922	4.22147	4.04831	4.31343	4.15327	4.02534	3.75915	4.24333	3.98033	4.30393	4.08576	4.39092	4.20718	4.21094	3.9475	4.7825	4.69231	4.36821	3.84519	4.09603	4.54977	4.84799	4.0136	4.02273	4.42866	4.75187	4.00675	4.03558	4.43513	4.22658	4.1023	4.07056	3.83396	4.12534	4.30696	4.0557	4.12149	3.90677	3.87224	3.77975	3.97033	3.90383	3.91624
ADGRL4	4.01647	4.00371	4.08139	3.80712	4.24364	4.06693	3.90034	3.83507	3.95266	3.96077	3.72188	4.08732	4.32313	3.90465	3.81969	3.96811	4.05751	4.13385	4.29289	3.71615	3.85587	3.96275	3.95472	4.05211	4.22962	4.02493	4.24912	3.83054	3.87857	3.90058	3.99409	3.89851	3.77491	3.93463	3.9806	3.93957	4.09262	4.30748	3.76657	3.86269	4.08722	3.90091	4.0545	4.12391	3.78502	3.70292	3.90458	3.95997	3.73236
ADGRV1	4.94588	4.18632	4.12281	5.23319	4.87238	4.2274	4.03459	4.90552	4.81954	4.25537	4.31644	4.15875	4.17623	4.25922	4.22031	5.12641	4.27372	4.58924	4.40084	4.69845	4.49852	4.41712	4.53226	4.56742	3.87947	4.53695	4.58844	4.55527	5.33051	6.07548	4.69576	4.7124	4.41351	5.14978	4.32141	4.76855	4.91357	4.36942	5.24526	4.7285	4.17381	4.64143	4.92007	4.64809	4.06602	4.10502	5.14977	5.12819	4.75429
ADH1A	4.39654	4.29806	4.12258	4.16611	4.31187	4.43141	4.36811	4.71143	4.23696	4.8455	4.28312	3.94362	4.88655	4.00484	4.08371	4.61624	4.45202	4.37913	4.30439	4.11111	4.46349	4.24976	4.68366	4.89668	4.11168	4.22113	4.23332	4.24788	4.4515	4.87616	4.25054	4.11627	4.46988	4.04121	4.40206	4.35881	4.5224	4.48458	4.27454	4.15013	4.19412	4.17964	4.09315	4.5556	4.5992	4.088	4.16332	4.56632	4.36707
ADH1B	4.11055	4.62659	4.32505	4.37879	4.15464	4.2933	4.32855	4.27563	4.15657	4.42438	4.34155	4.29596	4.42211	4.41557	4.2777	4.8915	4.18784	4.3849	4.29217	4.12861	4.37057	4.28888	4.50548	4.68717	4.50573	4.41079	4.22356	4.25007	4.41323	4.56119	4.36708	4.34499	4.40031	4.48217	4.79141	4.25549	4.37537	4.1875	4.40955	4.24245	4.13671	4.25042	4.49525	4.27878	4.17297	4.39881	4.47783	4.25232	4.25418
ADH1C	3.6995	4.15713	3.89437	3.92211	4.03449	3.93553	4.40671	4.07843	4.04115	3.86511	3.77591	3.73944	3.8217	3.90679	3.81241	3.75724	3.73326	4.27748	4.09868	3.89625	3.86501	3.96772	3.95141	3.84017	4.11911	3.92479	3.90383	4.23135	3.85899	4.07305	3.80678	3.81806	3.95104	4.05951	4.06159	3.89537	3.99495	4.07228	3.90279	4.10535	3.80074	4.23264	3.97391	3.88403	4.1282	3.85492	4.05564	3.90886	3.90185
ADH4	3.86292	3.82623	3.75316	3.76417	3.6945	3.69057	3.69389	4.15466	3.91948	3.75636	3.66401	3.84297	3.82144	3.7568	3.83755	3.64373	3.61759	3.9972	3.84416	3.63219	4.10457	4.1816	3.74032	4.14447	3.86448	4.0067	3.88501	3.87849	4.02323	3.92633	4.10421	4.32683	3.76751	4.00086	3.95792	4.16611	4.03584	4.20397	3.7215	3.91994	3.80169	3.87282	4.01491	3.92882	3.67021	3.50228	3.76992	3.80991	3.92287
ADH5	8.0609	9.19188	8.56465	8.44716	8.47755	8.30209	8.02234	8.69272	9.0232	8.86316	9.07523	8.81645	9.30368	8.90178	9.44707	7.59659	8.85666	8.56337	8.27961	8.69933	8.46971	7.05414	7.82142	8.04385	8.88229	8.01223	7.64942	8.03876	8.82909	9.68281	8.44517	9.00683	8.66675	8.50207	8.11663	8.43513	8.123	7.96875	8.83039	9.28163	8.58427	8.70763	7.9759	9.20998	8.549	8.8183	8.84534	8.97291	8.59219
ADH5P3	4.33759	4.28514	4.28298	4.25483	4.41068	4.37713	4.39151	4.54388	4.22213	4.32857	4.19445	4.2288	4.23278	4.45888	4.22025	4.50174	4.60739	4.50831	4.7009	4.8144	4.50158	4.54433	4.695	4.47362	4.18571	4.30866	4.74107	4.32875	4.90224	4.49297	4.4539	4.36437	4.20274	4.50716	4.42256	4.23239	4.51437	4.2632	4.29608	4.25474	4.33473	4.33528	4.45391	4.36437	4.17604	4.38984	4.17728	4.21564	3.98555
ADH6	4.0135	4.42893	4.02983	3.98655	4.31582	4.53281	4.53064	4.20234	3.91087	4.18039	4.10045	4.28084	4.46022	4.23149	3.91875	4.33127	3.78995	4.73322	4.16766	3.99017	4.4271	4.25276	4.38896	4.1311	4.11806	4.15701	3.97498	3.99306	4.20683	4.0713	4.11029	4.14554	3.98394	3.99285	4.41718	3.87868	3.86988	4.08632	3.97572	3.88481	4.0466	4.26894	4.28784	3.9269	4.03349	3.92948	4.16616	3.97937	4.14565
ADH7	3.99124	4.058	4.1053	4.20598	4.09866	3.91518	4.10241	4.12211	3.96882	4.02426	4.11467	4.00193	4.1877	4.02738	4.19466	3.9512	4.35436	4.06336	3.95678	4.41224	4.53775	4.12455	4.13997	4.4376	3.99612	4.54882	4.43727	4.29603	4.42338	4.5149	4.26065	4.16068	4.06181	4.38852	4.18211	4.28365	4.36979	4.22113	4.21305	4.29996	3.92152	4.05309	4.01135	3.97383	4.40529	4.25437	4.20385	4.08629	4.04654
ADHFE1	7.40012	7.54825	6.80862	7.36578	7.60779	7.60143	8.35575	7.56624	7.06776	6.98786	7.57282	7.2448	7.81776	6.50204	7.17176	6.5481	7.17208	7.37763	6.88234	6.86001	7.62986	6.91698	7.45629	6.79464	7.61497	6.34316	6.56235	8.03329	6.82275	6.70268	6.66305	7.05428	6.391	8.18057	8.88466	7.28936	7.51928	7.13928	6.36341	7.11283	8.65785	7.47315	7.15397	8.56152	8.26681	8.07459	7.58483	7.29746	7.27758
ADI1	9.0839	9.85509	9.82447	9.21511	8.93579	8.7938	9.87459	8.89669	9.6707	9.45862	8.9837	9.16022	9.57088	8.92121	10.0941	8.31926	9.26978	9.04109	9.24587	9.83995	8.29845	9.09653	8.78696	8.95373	9.55266	9.10799	8.71219	9.1689	8.80323	8.98979	8.35381	9.03178	9.18549	9.69708	8.49281	9.262	9.3192	8.6221	9.09822	10.004	9.61082	9.10897	10.0674	9.33256	9.26761	9.68721	8.69487	9.70359	9.99653
ADIG	3.95679	3.86804	3.70699	3.65791	4.4234	4.40735	4.01122	4.13011	3.75652	4.42994	3.68365	3.829	3.92829	3.93531	3.64945	4.05848	3.64545	3.87556	3.86222	3.72878	4.1201	4.03917	3.9614	3.86624	3.71028	3.85403	3.85538	4.13355	4.21737	3.83161	3.91	3.89249	3.82882	4.04027	4.21632	3.86182	3.83246	4.54479	3.83663	3.83626	3.61507	3.82309	4.15461	3.82491	3.87127	3.9863	4.02904	3.99937	3.71498
ADIPOQ	4.57343	4.60253	4.74986	4.84007	4.71773	4.55171	4.73013	4.709	5.11275	4.99639	4.54828	4.56956	4.7028	4.77376	4.90927	5.63998	4.88773	5.38094	5.01527	4.66208	5.30449	5.26994	5.00186	5.01089	5.04438	5.02056	4.97065	4.77614	5.30951	5.51981	5.04675	5.24449	4.86847	5.04279	4.89551	5.21182	4.55729	4.66891	4.92819	4.89245	4.43811	4.63423	5.03191	5.00401	5.16278	4.77046	5.1813	4.982	4.5749
ADIPOQ-AS1	4.57343	4.60253	4.74986	4.84007	4.71773	4.55171	4.73013	4.709	5.11275	4.99639	4.54828	4.56956	4.7028	4.77376	4.90927	5.63998	4.88773	5.38094	5.01527	4.66208	5.30449	5.26994	5.00186	5.01089	5.04438	5.02056	4.97065	4.77614	5.30951	5.51981	5.04675	5.24449	4.86847	5.04279	4.89551	5.21182	4.55729	4.66891	4.92819	4.89245	4.43811	4.63423	5.03191	5.00401	5.16278	4.77046	5.1813	4.982	4.5749
ADIPOR1	8.93796	8.74328	8.52914	8.69708	8.92726	8.49848	8.49096	8.48541	8.52949	8.56331	8.26629	8.57351	8.15797	8.44629	9.04834	9.57062	8.77455	9.26496	9.80947	8.99835	8.96646	8.81651	8.8017	9.04985	8.38364	8.78842	8.77211	8.8648	9.21231	9.88533	8.73248	8.41096	9.07725	9.21904	8.53359	9.07752	8.76349	8.89393	8.87129	8.62622	8.69991	8.57211	8.82797	8.96149	8.52567	8.79834	9.98976	8.73098	9.10872
ADIPOR2	7.34178	7.73813	7.99361	7.95457	6.84119	7.20911	7.16443	6.80495	8.1638	7.38504	7.69301	8.6303	7.75239	7.86891	7.54986	7.99442	7.96469	7.21542	7.69367	7.44656	6.38763	7.14136	6.63225	5.79755	7.42576	6.05687	5.67866	7.1556	6.39436	6.81763	6.37141	7.63471	7.44577	7.5352	7.24877	7.81469	7.18585	7.74325	8.46836	8.27357	8.09421	7.83181	8.22766	7.48354	7.68943	7.93495	7.31148	8.30363	8.0937
ADIRF	4.48739	4.37519	4.30222	4.66981	4.49588	4.56052	4.52594	4.79202	4.55345	4.50206	4.37038	4.45396	4.59652	4.62642	4.56476	4.50768	4.67162	4.72845	4.42782	4.42543	4.80652	4.79071	4.75413	4.77607	4.6483	4.88753	4.80247	4.77647	4.84294	4.37497	4.63948	4.68335	4.40729	4.66365	4.4706	4.58062	4.69602	4.4341	4.26543	4.25861	4.74657	4.17185	4.58272	4.3472	4.48584	4.51309	4.63754	4.52311	4.1961
ADIRF-AS1	4.48739	4.37519	4.30222	4.66981	4.49588	4.56052	4.52594	4.79202	4.55345	4.50206	4.37038	4.45396	4.59652	4.62642	4.56476	4.50768	4.67162	4.72845	4.42782	4.42543	4.80652	4.79071	4.75413	4.77607	4.6483	4.88753	4.80247	4.77647	4.84294	4.37497	4.63948	4.68335	4.40729	4.66365	4.4706	4.58062	4.69602	4.4341	4.26543	4.25861	4.74657	4.17185	4.58272	4.3472	4.48584	4.51309	4.63754	4.52311	4.1961
ADK	10.322	8.41941	8.59424	9.56203	9.45692	9.91617	9.48921	9.38173	9.2891	9.03123	10.1111	7.9231	9.06566	9.18935	7.80653	9.497	9.99774	7.72398	9.71325	8.24929	9.18944	8.83481	9.24854	9.99129	9.17463	9.92801	8.27682	10.1429	9.35323	9.66942	8.76745	9.78923	8.83248	9.9374	10.0972	8.36201	9.82579	9.83933	9.81906	9.62888	9.96321	9.63373	7.8268	9.2895	10.3354	8.15566	9.08491	9.84233	9.73816
ADM	4.73853	8.3193	4.43685	4.48388	4.3311	4.49681	4.70979	4.36803	4.58712	4.42771	4.36927	4.7424	4.72203	4.60361	5.14739	4.69243	4.1442	4.45463	4.80108	5.22062	5.35697	4.5467	4.65815	4.90595	4.58055	4.45411	4.74336	4.55115	4.61899	5.76401	4.74553	5.52348	4.5098	4.66848	4.57536	5.26853	4.36875	4.6665	9.04317	6.49352	4.73756	4.27576	4.66428	5.73243	4.43106	4.34257	4.5899	4.2356	7.09258
ADM2	4.59869	4.39479	4.64386	4.69811	4.61909	4.50135	4.54171	4.42984	4.49444	4.8056	4.45962	4.61134	4.28232	4.65976	4.75647	4.66779	4.22113	5.15257	4.85841	4.70976	4.64223	4.98405	4.61	4.71488	4.39199	5.13464	4.34176	4.56653	4.61872	4.77638	4.44383	4.68783	4.53293	4.38107	4.64013	4.24367	4.41041	5.50384	4.20159	4.50915	4.60713	4.20613	4.90229	4.43878	4.60361	4.55352	4.89083	4.83244	4.44039
ADM5	5.88153	5.09605	5.89202	5.1803	5.82878	5.48066	5.54567	5.78883	5.34147	6.00342	5.28553	5.33254	5.47622	5.04851	5.53574	5.60006	5.34646	5.45826	5.50411	5.21378	5.33547	5.59292	6.11464	5.95951	5.38889	5.6429	5.59792	5.25962	5.42878	5.4367	5.06549	5.0689	5.54528	5.30437	5.8499	5.163	5.57871	5.65214	5.12387	5.18091	5.62861	6.13337	6.06665	5.23484	5.39465	5.46637	6.55432	5.27376	5.12391
ADNP	9.46456	9.97422	9.71527	9.53835	9.37438	9.58828	9.66367	9.41996	10.0009	9.76525	10.0667	9.84428	10.1778	10.0293	9.2687	9.91431	9.74313	10.3128	10.0129	9.15371	9.49901	9.08301	9.63843	9.29059	9.95665	9.70093	9.69667	9.49489	9.44879	10.5125	9.51733	9.86754	9.82277	9.68524	9.58498	9.43605	9.79553	9.53033	9.86157	9.79765	9.91152	9.87525	9.82988	9.75086	9.80484	9.88543	10.0501	10.1086	9.65439
ADNP-AS1	10.1738	9.97422	9.77388	10.3115	10.4246	10.1391	9.98556	10.0343	10.0009	9.9239	10.1499	9.84428	10.1778	10.4304	9.79684	10.9063	10.3936	10.3128	10.658	10.6816	10.6041	10.2628	10.1835	10.2911	10.1122	10.5281	10.5711	10.1966	10.839	10.8772	10.4692	10.1274	10.3734	9.99472	10.0796	10.5482	10.1124	9.73193	10.2416	9.79765	10.2017	9.87525	9.82988	9.8263	9.84044	9.88543	10.9411	10.1086	10.3698
ADNP2	8.81305	8.58112	8.08335	8.44632	9.34742	8.81115	8.74678	8.97168	7.85094	7.97324	7.33809	7.54672	7.74726	7.68148	8.11452	9.63627	8.18438	8.76507	10.4538	7.70395	9.66285	8.89821	8.61611	9.78684	7.50425	8.64442	8.90778	8.93175	9.39894	9.48569	5.65097	8.09353	9.52651	9.21634	9.11675	10.0426	8.66104	8.1745	8.43284	7.45949	7.81177	7.73418	8.67915	7.75554	7.92992	7.96742	9.44234	7.62186	7.81104
ADO	7.58085	7.98569	7.06212	7.86641	8.41026	8.5123	8.05354	8.53516	7.89132	7.97619	8.15289	7.96662	8.31172	8.14896	7.79835	8.3719	8.27171	8.04793	7.92191	8.47518	8.77077	8.26209	8.48795	7.84373	7.771	8.5377	8.21315	8.23487	8.49602	8.1683	8.66685	8.48655	7.396	7.83441	8.2507	8.2197	8.47775	6.67168	8.01051	7.66537	8.17186	7.78516	7.1045	8.11273	8.11188	6.92955	7.76279	7.69759	8.44901
ADORA1	4.81153	4.64205	4.59205	4.52235	4.65583	4.89713	4.64192	4.94421	4.26164	4.57486	4.59359	4.8224	4.89101	4.3702	4.53422	4.72992	4.2196	4.92286	4.73171	4.59988	4.74243	4.88717	4.46474	4.42592	4.39025	4.80232	4.64499	4.55422	4.76581	4.69616	4.42734	4.58763	4.43619	4.2708	4.47637	4.8445	5.05665	4.7629	4.42328	4.32334	4.25673	4.39222	4.36994	4.73292	4.58049	4.82493	4.89482	4.22135	4.43887
ADORA2A	6.03201	7.79151	7.0549	6.62369	6.86007	6.26606	5.71016	6.20509	7.51487	6.68759	6.96396	6.88734	7.1208	7.04288	7.63515	6.46328	6.74186	6.62564	7.47447	7.02704	6.79093	5.99185	5.92452	6.12435	7.1335	6.54429	6.57246	5.91836	6.13392	7.2815	6.53824	6.30955	7.64123	6.53129	6.41507	7.49176	7.5439	5.73694	8.27161	7.35544	6.78682	7.22744	7.28203	7.11758	7.01844	6.29389	6.41208	6.94853	7.54364
ADORA2A-AS1	6.03201	7.79151	7.0549	6.62369	6.86007	6.26606	5.71016	6.20509	7.51487	6.68759	6.96396	6.88734	7.1208	7.04288	7.63515	6.46328	6.74186	6.62564	7.47447	7.02704	6.79093	5.99185	5.92452	6.12435	7.1335	6.54429	6.57246	5.91836	6.13392	7.2815	6.53824	6.30955	7.64123	6.53129	6.41507	7.49176	7.5439	5.73694	8.27161	7.35544	6.78682	7.22744	7.28203	7.11758	7.01844	6.29389	6.41208	6.94853	7.54364
ADORA2B	3.78078	3.84606	4.01797	3.84996	3.9977	3.73475	4.05805	3.89995	3.6808	4.17442	3.91354	4.11575	3.82954	3.96319	4.07463	4.30595	3.72862	4.34229	3.90896	3.90816	3.9053	7.19031	4.08018	4.02328	3.87034	4.15259	4.09379	3.90479	4.17434	4.0383	4.13957	3.92302	4.11812	4.09258	4.11199	3.86314	4.06865	3.81247	3.77419	3.83791	3.85284	4.13081	3.99092	4.09137	3.87047	3.67376	3.95297	3.85626	3.93483
ADPGK	10.6044	10.5083	10.8523	10.5705	10.8401	10.5501	9.95417	10.2721	10.3865	10.0852	10.2517	10.2861	9.88332	10.3314	9.69455	10.5985	10.2414	10.0154	11.2377	10.5328	10.4798	10.4896	10.5325	10.2028	10.0959	10.6935	10.6761	10.1313	10.772	10.8781	10.5416	9.79644	10.9379	10.7182	10.4572	10.4077	10.1547	10.7307	9.84664	9.9257	9.99308	10.1618	10.4679	10.2012	10.1085	10.2023	10.8549	9.99876	10.2366
ADPGK-AS1	10.6044	10.5083	10.8523	10.5705	10.8401	10.5501	9.95417	10.2721	10.3865	10.0852	10.2517	10.2861	9.88332	10.3314	9.69455	10.5985	10.2414	10.0154	11.2377	10.5328	10.4798	10.4896	10.5325	10.2028	10.0959	10.6935	10.6761	10.1313	10.772	10.8781	10.5416	9.79644	10.9379	10.7182	10.4572	10.4077	10.1547	10.7307	9.84664	9.9257	9.99308	10.1618	10.4679	10.2012	10.1085	10.2023	10.8549	9.99876	10.2366
ADPRH	5.89915	6.73477	5.98433	5.22363	5.86325	5.13769	6.22908	5.70422	6.98102	6.27721	6.37321	7.0577	6.28152	6.7174	7.66575	4.87469	6.65227	5.27636	5.65481	5.68752	5.34661	4.89794	5.4662	5.13348	6.28191	5.38461	5.69306	5.96141	5.20501	5.4127	5.88295	5.32885	5.91029	5.77115	5.75559	4.99213	5.67259	5.89727	5.68469	6.36988	6.62307	6.72978	5.48942	7.12048	7.07627	6.71823	6.35485	6.21879	5.76294
ADPRHL1	4.62811	4.65016	4.78873	4.56483	4.91437	4.9988	5.01766	5.47634	4.71951	5.43062	4.91183	5.20301	4.71325	5.09796	4.9004	4.8964	4.79838	5.64706	4.95517	5.25317	5.99324	5.31033	5.31996	5.32225	4.93039	5.22593	5.81034	5.18837	5.65029	5.07385	5.51295	4.925	5.15305	5.00742	5.42431	5.35102	5.68549	4.61714	4.45991	4.73051	4.6136	4.73069	5.09453	4.81039	5.01506	4.55096	5.57925	5.19369	4.69755
ADPRM	8.10674	8.11746	7.06676	8.78241	9.2414	8.54797	8.55067	8.98898	7.44946	7.9631	7.90067	8.19126	8.15532	7.61525	8.30236	8.20236	8.71906	8.13078	8.66938	8.51706	8.21183	6.79293	7.55002	7.07961	8.26484	8.28744	8.05014	7.97405	9.0363	8.60614	8.83503	8.95244	9.79689	8.85218	7.9741	8.03703	8.62936	7.61345	8.91447	8.44206	8.45452	7.34927	6.92329	8.83197	7.31384	8.3662	8.24099	7.68072	9.22149
ADPRS	7.23464	7.36131	6.57507	8.0344	8.34306	7.60392	6.7141	7.97789	7.79214	7.80021	7.02855	7.24705	7.48603	7.61241	7.72994	7.17607	7.63703	7.00487	8.29493	8.30484	8.00736	7.69785	7.8693	7.93601	7.56677	7.75644	7.46905	7.83059	7.51645	8.1044	7.67977	8.00536	8.23541	8.30695	7.9718	8.27158	8.07014	7.6049	7.5465	7.14409	7.2708	6.84729	7.75573	7.39543	7.55609	7.58179	7.9509	6.94678	7.83317
ADRA1A	4.4444	4.79576	4.66001	4.72586	4.83428	4.97134	4.9423	4.63809	4.41989	4.94677	4.35557	4.81173	4.79065	4.61182	4.42629	4.91288	4.5332	5.65033	4.81241	4.60761	4.76611	4.52532	4.88361	5.24937	4.69992	5.31249	4.79189	4.83564	4.74244	5.25459	4.46783	4.72274	4.54513	4.69878	4.86033	4.76745	5.04841	4.75853	4.4836	4.62356	4.30321	4.57133	4.86594	4.71654	4.81672	4.79478	5.05097	4.68592	4.97022
ADRA1B	4.00969	4.11398	4.3822	4.05333	3.82079	3.97934	4.20697	3.92085	4.36355	3.94508	3.89162	4.16566	4.30578	3.92543	4.11765	3.99894	4.1473	4.12297	3.70842	3.99089	4.72508	4.19915	4.28233	4.15573	3.93516	3.7739	3.99239	4.74746	3.84854	3.96722	4.24235	4.18073	3.83159	4.45125	4.05829	3.97621	4.1163	4.10815	4.03283	3.92223	4.09923	4.03298	4.38287	3.91144	3.90755	4.04988	3.95255	4.13846	3.87356
ADRA1D	4.11555	4.12289	4.16326	4.06648	4.43658	4.48581	4.12185	4.33376	4.19302	4.12985	4.20763	4.53442	4.3355	4.29666	4.426	4.29387	4.45556	4.8452	3.98579	4.42607	5.31814	4.95402	4.2979	4.50945	4.30815	4.6963	4.73588	4.42916	4.29326	4.40324	4.56506	4.38501	4.47904	4.18699	4.92197	4.19304	4.46005	4.11109	3.98882	4.00768	4.26839	4.21146	4.4333	4.26777	4.26728	4.08425	4.12492	4.26307	4.16077
ADRA2A	3.91103	4.09986	3.90329	3.99142	4.07468	3.93181	4.1341	4.18637	3.88584	4.0024	4.1555	4.17636	4.50095	4.14794	3.70588	5.0379	3.86468	4.8948	3.9598	3.98154	4.23221	3.84876	4.02577	4.18291	3.88138	4.17587	4.34099	4.71205	4.52573	4.10841	4.08335	4.33016	3.95467	4.06523	4.42289	4.17193	4.27865	4.3044	3.66567	4.15642	4.08838	4.35619	3.79726	3.83994	3.96587	4.00084	4.09218	3.92584	4.48504
ADRA2C	4.08492	3.86858	4.00692	4.30338	4.2324	4.2353	4.24104	4.27907	4.41732	4.2322	4.4621	4.16547	4.32577	4.24244	4.3008	4.28975	4.35082	3.94426	4.38369	4.64091	4.37321	4.10168	4.11737	4.46078	4.43105	4.34958	4.2208	4.37319	4.2409	4.27294	4.37565	4.10615	4.99966	4.08122	4.2875	4.35095	4.26482	4.30559	4.11927	4.28249	4.09913	4.46544	4.83372	4.15403	4.39578	4.43792	4.31686	4.33673	4.15304
ADRB1	3.78279	3.93729	4.26244	3.80933	4.20552	3.82642	3.82271	4.10395	5.76424	3.87183	3.78321	3.93519	3.9256	3.98142	3.82378	4.06433	3.94352	4.08144	3.68887	3.81488	4.16614	4.00321	4.22814	4.21232	3.71866	4.01312	3.97088	3.98652	4.0607	3.8482	4.09842	4.01491	3.81468	3.80123	3.98057	3.94249	4.2931	4.32918	3.69849	3.8026	3.86366	4.08002	3.93603	3.70145	3.73226	3.61517	3.86759	4.24373	3.89781
ADRB2	6.8026	9.01087	6.52996	7.23461	6.54633	8.80648	8.01647	7.57657	8.90549	7.79546	8.57475	7.60153	9.17849	8.05068	9.32503	5.95748	7.62516	7.26112	7.46368	7.01443	6.87107	6.51463	8.16546	6.18271	7.99929	7.81134	7.15203	6.98888	6.53378	7.47677	6.81081	8.99001	6.41073	6.5846	7.63721	7.39428	8.0577	7.80918	9.63488	7.71303	8.56035	7.316	7.10897	8.90248	8.65097	8.42776	6.01046	7.70573	8.63751
ADRB3	4.19153	3.97836	4.0847	4.28539	4.20175	4.37155	4.50708	4.43129	4.09125	4.85465	4.3556	4.23984	4.27278	4.6051	4.13689	4.17907	4.31217	4.22028	4.19245	3.95184	4.78648	4.42049	4.20215	4.52719	4.2046	4.43246	4.34175	4.22501	4.40824	4.19715	4.17961	4.17383	4.17629	4.56705	4.69254	4.41331	4.31111	4.709	4.11474	4.14059	3.95565	4.36061	4.28504	4.02801	4.07396	4.05569	4.49074	4.08197	4.16076
ADRM1	9.68286	10.2437	9.94391	9.37563	9.36535	9.25284	9.65093	9.4765	10.1397	10.05	10.0104	9.86376	9.85647	9.96654	10.4592	9.31642	9.71331	10.1209	9.73177	9.52441	8.70662	9.67871	9.34763	9.12474	9.88915	8.46498	9.10164	9.33773	8.94042	9.85619	9.1913	10.0103	9.97209	9.37711	9.34915	9.67268	9.3568	9.66196	10.1237	10.4346	9.92212	10.34	9.72831	10.169	9.97809	9.85512	10.1152	10.1927	9.39099
ADSL	9.02533	10.1494	9.38769	9.10628	9.19384	9.29291	9.26505	9.04997	9.39903	9.16119	9.45317	9.46666	9.52874	9.35426	10.1108	9.04116	9.06292	8.62638	9.34503	8.98214	8.4598	8.59782	8.95576	8.42595	9.45527	8.86464	8.81962	8.65826	8.89651	8.52075	9.36085	9.70683	9.18171	9.0442	8.95828	9.33905	9.20128	9.06872	9.49971	9.62384	9.24591	9.30148	9.55688	9.52302	9.23356	9.26975	8.68577	9.49329	9.61522
ADSS1	3.83231	4.02264	3.99214	3.99555	3.86987	3.93562	4.22539	3.9846	3.96586	3.85478	4.0285	3.74603	4.14919	3.99388	3.945	3.88995	3.78643	4.0015	4.08554	4.02159	3.91161	3.9488	4.38972	3.92315	3.90436	4.00705	3.99334	4.02018	3.85365	3.92624	4.18214	4.22995	3.80167	3.96323	4.13653	3.87132	4.20988	4.15691	4.1856	3.99845	4.01307	3.86432	4.07159	4.00763	4.05491	4.07341	4.28829	3.81281	4.48215
ADSS2	9.13651	8.95416	8.77051	9.24977	8.62773	8.29537	8.20461	8.37322	9.27526	8.7346	9.10437	8.8467	8.61568	9.15724	9.04565	9.40342	8.99487	9.50735	8.82676	8.50999	8.68816	8.0327	8.47994	8.1301	8.85428	8.60693	8.96674	8.34646	8.65943	9.86206	8.27048	8.90677	8.81424	9.01042	8.00658	8.69078	8.81404	8.43586	9.00631	9.07966	8.95648	8.85599	9.20142	8.74923	9.12595	9.20662	9.34057	9.19899	9.03497
ADTRP	10.9856	9.93021	10.6114	10.9225	10.2488	10.4395	9.02001	10.8825	10.2218	10.5952	10.3809	10.7239	11.1829	10.9324	10.5552	9.74665	10.4405	10.283	7.46004	11.4444	9.32726	6.33096	10.4867	9.75279	11.5851	10.3316	9.92919	9.73978	9.89505	10.0301	11.5116	9.76649	9.55979	10.1014	10.226	6.74599	10.6136	9.4829	10.4322	10.4459	10.8987	9.17146	10.409	10.9426	10.123	11.6495	10.5003	5.46481	11.2467
AEBP1	6.46694	10.4166	10.2144	5.66141	6.71485	5.90009	8.56451	8.06544	8.48065	8.28022	7.4262	8.18403	7.88499	7.9767	10.1988	8.68779	8.94838	9.85664	7.97795	9.97275	6.9712	9.4103	7.79518	8.43492	9.80829	6.95805	9.47975	7.55386	9.90052	4.58483	9.15492	6.34883	5.89525	6.99749	8.34363	10.5406	5.33818	7.25598	7.0866	9.77247	7.42598	9.32022	7.50522	7.6873	5.98594	8.96225	6.95536	8.8108	7.83857
AEBP2	13.9979	13.9492	14.015	14.0435	13.9021	13.9931	14.0064	13.9111	13.907	13.9477	13.9564	13.918	13.8642	13.958	14.0072	13.8851	13.9914	13.9319	13.9632	13.9634	13.9261	13.9477	14.0047	13.8062	14.0128	14.011	13.9559	14.0078	14.0309	13.9153	14.0218	13.8934	13.9228	13.8435	14.0478	14.0035	13.8851	13.9154	14.0278	13.9479	13.8915	13.9299	13.9334	13.967	13.9821	13.9752	13.9844	13.8705	14.006
AEN	8.45067	7.27494	8.68355	8.80642	8.80709	8.52755	7.07033	7.88315	8.19463	7.81471	7.67326	6.70498	6.75993	8.04282	7.23999	7.31124	8.04918	8.0828	8.06882	8.25076	8.26543	8.65919	7.96567	8.39849	7.77275	8.63579	8.86773	7.79836	8.59191	9.17896	7.88673	7.88019	8.97472	8.2795	8.3739	8.80674	7.70578	7.661	7.87718	8.04521	7.42502	7.72621	8.20267	7.9284	8.18088	8.63118	8.83605	8.61064	8.50339
AFAP1	4.38677	4.25888	4.43512	4.24127	4.30406	4.71381	4.3793	4.55072	4.33051	4.41992	4.14876	4.37912	4.68524	4.32164	4.71629	4.34662	4.1795	4.93015	4.50202	4.48637	4.59234	4.73727	4.28716	4.62729	4.64635	4.43862	4.68205	4.77648	4.95881	4.20227	4.45488	4.22955	4.54525	4.85463	4.559	4.65773	4.56611	4.5147	4.14198	4.10368	4.56803	4.5325	4.11232	4.43193	4.50286	4.26628	4.35418	4.22084	4.76816
AFAP1-AS1	4.23797	3.95849	3.89549	4.15123	4.08487	4.09704	4.3793	4.19008	4.10611	3.92311	3.98215	4.19038	4.68524	4.10673	4.71629	4.30874	4.11216	4.85937	4.07978	4.48637	4.59234	4.33161	4.11657	4.25232	4.2972	4.43862	4.20881	4.77648	4.17506	4.03133	4.08087	4.04312	4.0341	4.35103	4.27473	4.37734	4.23804	4.5147	3.94291	3.8675	4.51434	4.09171	4.04937	4.07852	3.95786	3.9089	3.96888	4.05208	4.76816
AFAP1L1	4.05253	4.25504	4.09297	3.95834	4.46473	4.35572	4.37236	4.74213	4.02909	4.20706	4.14574	4.19908	4.25029	4.02681	4.09624	4.3054	4.04699	4.36829	4.13666	4.25932	4.3661	4.16783	4.04707	4.26267	4.14608	4.31736	4.09251	3.96956	4.07659	4.0622	4.20725	4.31094	4.0254	4.19885	4.50554	3.98741	4.34491	4.86755	4.08329	4.10132	4.10838	4.21484	4.32106	4.13692	4.12094	4.2463	4.16914	4.15218	4.11196
AFAP1L2	4.14021	4.44118	4.58043	4.27134	4.24026	4.83916	4.28822	4.014	4.44669	4.59896	4.42302	4.58923	4.59277	4.36601	5.73348	4.37091	4.61622	4.276	4.46752	4.44737	4.40047	4.23665	4.60276	4.53862	4.64072	4.39366	4.30914	4.48725	4.76478	4.24726	4.29246	4.79095	4.53208	4.3442	4.40822	4.18587	4.31444	4.29216	4.37726	4.58077	4.56799	5.14208	4.20427	5.38585	4.10695	4.47412	4.04925	4.22932	4.41201
AFDN	8.20246	5.04251	8.6266	7.03942	5.90973	7.88594	7.40233	6.5258	7.35472	5.919	4.93687	8.2238	7.45765	6.17809	8.72185	8.46066	6.94521	7.26037	7.14204	9.43892	8.51146	7.83276	8.52855	5.71154	6.13757	7.51984	8.93147	8.20979	7.4537	7.69528	8.11897	7.90186	7.49754	4.9194	8.88309	8.17643	6.06625	7.48252	7.2169	5.90087	6.91757	8.26218	6.42649	8.25291	7.78047	6.22969	6.43708	4.94241	6.96015
AFDN-DT	4.51591	4.08972	4.13331	4.03533	4.23719	3.98933	4.0104	4.16473	3.94537	4.14736	4.11043	4.14777	4.06312	4.12876	4.23033	4.14328	4.07526	4.33888	4.1332	3.99302	4.46155	4.49475	4.23212	4.14313	4.18715	4.18013	3.99022	4.26286	4.4233	4.11651	4.31041	4.34701	3.91518	4.13647	4.30006	4.30302	4.39801	4.33769	4.0458	4.02455	3.99242	4.0679	4.70533	4.36437	4.1062	4.22792	4.09332	4.17162	3.99415
AFF1	9.52296	9.25837	9.60262	9.49062	8.98692	8.56027	8.33256	8.0786	8.77661	9.0295	9.05149	9.02335	8.85224	9.1611	8.9092	8.0165	9.51177	7.95042	7.60621	9.33016	8.84455	9.8462	9.18361	8.93307	8.78862	8.84191	8.47833	9.44235	8.22138	8.64786	8.51001	8.65261	8.36308	9.18353	8.21982	9.65254	8.11976	9.23898	9.49844	9.36051	9.15942	9.14807	9.15143	8.78243	8.53959	9.45539	7.698	9.96398	8.07716
AFF2	3.91601	3.97251	4.28059	4.14461	4.15175	3.90589	4.41917	3.96875	4.10562	4.0176	4.25303	4.07369	4.07989	4.14916	3.93698	4.19003	4.19377	4.14244	4.19754	3.97515	4.19496	4.27702	4.03673	4.40058	4.02588	4.34937	4.17851	4.29701	4.35326	4.33171	4.14388	4.1727	3.90856	4.32744	4.09856	4.15688	4.10318	4.24726	4.13338	4.11738	4.05526	4.14672	4.12963	4.11091	3.96138	4.30282	4.40656	4.14529	4.08736
AFF2-IT1	3.91601	3.97251	4.28059	4.14461	4.15175	3.90589	4.41917	3.96875	4.10562	4.0176	4.25303	4.07369	4.07989	4.14916	3.93698	4.19003	4.19377	4.14244	4.19754	3.97515	4.19496	4.27702	4.03673	4.40058	4.02588	4.34937	4.17851	4.29701	4.35326	4.33171	4.14388	4.1727	3.90856	4.32744	4.09856	4.15688	4.10318	4.24726	4.13338	4.11738	4.05526	4.14672	4.12963	4.11091	3.96138	4.30282	4.40656	4.14529	4.08736
AFF3	11.653	11.4322	12.2816	11.589	11.3629	11.0807	11.4396	11.3662	10.9133	11.3004	11.4915	11.1769	11.2831	11.6228	10.885	10.6877	11.3519	11.2504	11.475	11.6879	11.6461	11.0923	11.5733	11.3521	11.7548	11.63	11.5797	11.1375	11.5827	10.5713	11.1894	10.3217	11.9203	11.3415	11.282	11.4542	11.5163	11.2146	10.9376	10.4058	11.465	11.0489	11.3297	10.6746	11.0049	11.4721	11.0859	10.884	11.15
AFF4	10.8912	9.97109	11.1526	10.6304	11.2337	10.4274	10.7159	10.676	10.3699	10.2282	10.36	10.3316	9.86458	10.986	9.60575	11.411	10.6677	10.9241	11.0863	10.8692	11.282	10.7815	10.7437	11.2746	10.6364	11.238	11.0672	10.7829	11.214	11.401	10.8061	10.4991	10.9289	10.6849	11.0067	10.9654	10.4325	10.6711	10.598	10.3647	10.7173	10.1006	10.5483	10.4162	10.4773	11.0827	11.2365	10.3006	10.469
AFG1L	5.09161	4.68156	4.57693	5.04431	4.55374	4.26917	4.7179	4.42326	4.56189	4.91192	4.4899	4.55164	4.40046	4.3152	4.9424	4.49451	4.81581	4.51074	4.22472	4.99642	4.47763	4.26994	4.66955	4.85173	4.61837	4.40397	4.42275	4.61452	4.48001	4.72486	4.07955	4.50561	5.01715	4.53691	4.58835	4.6121	4.50038	4.00019	4.78914	4.67033	4.90149	4.29243	4.57783	5.40065	4.70232	4.74376	4.2776	4.54919	4.88282
AFG3L1P	4.56435	5.32275	5.12239	4.64395	4.51267	5.56605	4.98922	4.84372	5.2831	5.559	4.79244	5.08321	5.50127	5.34707	5.27386	4.64426	4.9748	4.59462	4.54483	4.78646	4.42938	4.71585	4.25457	4.64247	5.30217	4.51827	5.00914	4.27829	4.5751	4.70996	4.75451	5.01489	4.63623	5.52132	4.6273	4.61037	4.62508	4.53733	4.79467	4.31393	4.78308	4.5672	4.75935	6.16132	5.25211	5.19958	5.09131	4.61587	5.07613
AFG3L2	6.48345	6.85522	6.77872	6.95664	6.51469	6.12814	6.68374	5.62225	7.15102	6.73168	6.7934	7.35231	6.7987	6.80647	7.56777	6.39809	6.69069	6.1517	6.98812	6.41087	6.06896	6.11813	6.58478	5.91513	6.31675	5.73143	6.33265	6.56545	6.66432	6.55676	6.06109	7.01206	6.69675	6.60897	6.62093	6.24373	6.39951	6.22436	6.76673	6.62356	6.84808	6.93891	6.67208	6.71297	7.05351	6.91116	6.81869	7.20397	7.08769
AFM	3.71268	3.92976	4.19094	3.79845	4.28713	4.08013	3.87532	4.08234	3.89117	4.15062	4.09244	3.75076	3.88592	3.90415	4.14446	4.41972	3.66712	3.96753	4.0314	4.03531	4.03734	3.88739	4.07475	4.00414	3.97026	4.01053	3.85354	4.12317	3.94295	3.89378	3.89426	4.07836	3.89204	3.80745	3.73167	3.7921	3.83492	3.99621	3.84036	4.00108	3.93248	3.63097	3.83068	3.87237	3.79273	3.84736	4.34476	3.96519	3.94798
AFMID	4.61691	4.47324	4.084	4.31983	4.82431	4.51319	4.72893	4.92416	4.42441	5.40033	4.80236	4.26834	4.50621	4.81365	4.24631	4.27472	4.50518	4.37075	4.59678	4.2974	4.64344	4.75246	4.87066	4.41697	4.23637	5.0348	4.61802	4.73145	4.50213	5.01382	4.71577	4.45761	4.47823	4.82833	4.8154	5.28113	4.66347	4.26271	4.39231	4.7663	5.53676	4.62352	4.89752	4.53064	4.62762	4.32979	4.7191	4.83779	4.83904
AFP	4.05128	4.23261	3.94253	3.85101	3.99165	3.9746	4.37914	4.07564	4.01495	3.91819	3.92174	4.05262	3.90367	4.07953	3.84652	4.1506	4.04315	3.94536	4.12831	3.94472	4.0628	4.10109	4.0205	4.20219	3.86199	4.50826	3.9734	4.05532	4.49035	4.20323	4.35076	4.20963	3.77793	4.51643	4.02736	4.07824	4.30003	4.12938	4.0076	3.79781	3.97428	3.86154	3.8088	3.82098	3.90415	3.97646	3.85304	3.94044	3.82958
AFTPH	10.0437	10.1442	10.1507	10.2648	9.60023	10.0667	10.1287	9.95531	10.1767	10.0922	10.2932	9.8359	9.94977	10.1703	9.86235	9.7463	9.89832	10.0393	10.2099	10.1555	10.3256	9.91751	10.0275	9.33562	9.86563	10.1263	9.55801	9.71885	9.57399	10.34	9.74638	9.96052	10.0565	10.298	9.76786	9.79735	10.1044	10.257	10.7318	10.4796	9.97452	10.383	10.0711	10.365	10.2446	10.05	10.5371	10.4178	10.2376
AGA	8.72488	8.74365	8.65834	9.00659	9.04829	9.14617	8.43101	8.1644	9.04361	9.26387	9.11744	8.60176	8.7741	9.19269	9.14376	7.82936	9.14552	8.62961	8.1994	8.7878	8.27801	8.44214	8.87571	8.21834	8.3498	8.79997	8.23862	9.06298	8.35777	9.1507	8.0873	9.04443	8.88859	9.16518	8.80588	8.20477	8.41593	9.11651	9.08654	8.78264	9.19977	9.4178	8.61801	9.41309	8.87543	8.67466	8.02677	8.90711	8.75359
AGAP1	4.3113	4.26828	4.07568	4.13756	4.1547	4.21457	4.31795	4.1588	4.29244	4.19466	4.20183	4.2349	4.26663	4.36948	4.18246	4.60008	4.01393	5.00704	4.46168	4.29392	4.84138	4.41759	4.25058	4.15869	4.04686	4.22455	4.29359	4.53377	4.22664	4.0705	4.51473	4.47162	4.33568	3.96394	4.12591	4.31014	4.41291	4.64028	4.11167	3.98935	4.39516	4.18552	3.99659	4.23763	4.39552	4.13263	4.21552	4.0504	4.02863
AGAP1-IT1	4.3113	4.26828	4.07568	4.13756	4.1547	4.21457	4.31795	4.1588	4.29244	4.11881	4.20183	4.2349	4.26663	4.36948	4.18246	4.60008	4.01393	5.00704	4.46168	4.29392	4.84138	4.41759	4.25058	4.15869	4.04686	4.22455	4.29359	4.53377	4.22664	4.04432	4.51473	4.47162	4.33568	3.96394	4.12591	4.31014	4.41291	4.64028	4.11167	3.97867	4.01996	3.95851	3.96998	4.23763	4.39552	4.13263	4.21552	4.0504	4.02863
AGAP10P	8.77423	8.37049	8.83637	8.14354	8.41931	8.29119	8.50259	7.94669	8.25588	8.42492	8.4166	7.91083	7.99687	7.91104	8.05984	7.87373	7.74296	8.70918	8.08997	8.21081	8.15959	7.58032	8.38455	8.55517	8.51356	8.08479	7.68987	8.16204	8.12628	8.11714	7.60374	7.26149	8.82109	8.49164	8.35459	7.475	8.24289	8.35654	7.95765	7.73513	8.4385	8.41234	8.64909	8.4975	8.45141	8.7911	8.52163	7.9316	7.73674
AGAP11	4.36289	4.01586	4.13302	4.07684	4.09501	4.22433	4.32934	4.13338	3.97659	4.4191	4.35206	4.03044	3.79195	3.8324	3.94645	4.40787	3.87503	4.28653	4.21612	4.5106	4.4592	4.41223	4.59358	4.44009	4.45479	4.20885	4.12364	4.35553	4.63556	3.7745	4.21788	3.92843	4.32264	4.10748	4.41888	4.39668	3.95154	4.26001	3.56679	3.88141	4.36632	4.13767	4.1482	4.06873	4.13409	4.19458	3.90517	4.21564	4.03065
AGAP2	4.7811	5.31385	4.92527	4.93138	4.84996	4.71397	4.42029	4.76659	5.48642	4.64184	5.07101	5.19302	5.09416	4.97589	4.77092	4.59648	5.08494	4.67532	5.33041	5.00454	4.53942	5.24393	5.18835	5.68975	5.10023	4.82503	4.84821	4.62163	4.43085	5.17401	5.04864	4.42347	5.86722	5.47381	4.91191	5.07339	5.16395	4.89468	4.97849	4.90763	5.23913	5.60546	4.96118	4.95196	5.62091	5.32043	4.78521	5.39222	4.65171
AGAP2-AS1	4.7811	5.31385	4.92527	4.93138	4.84996	4.71397	4.42029	4.76659	5.48642	4.64184	5.07101	5.19302	5.09416	4.97589	4.77092	4.59648	5.08494	4.67532	5.33041	5.00454	4.53942	5.24393	5.18835	5.68975	5.10023	4.82503	4.84821	4.62163	4.43085	5.17401	5.04864	4.42347	5.86722	5.47381	4.91191	5.07339	5.16395	4.89468	4.97849	4.90763	5.23913	5.60546	4.96118	4.95196	5.62091	5.32043	4.78521	5.39222	4.65171
AGAP3	7.04673	6.68681	6.13371	6.7708	6.3443	6.8324	6.90585	6.84502	6.7413	6.82477	6.6354	6.43771	6.90378	6.67625	6.84633	6.38092	6.95069	6.85407	7.25426	7.02869	6.07949	6.63284	7.66786	6.88227	7.68922	6.83664	6.9808	6.70989	6.94998	5.65945	6.92973	6.93211	6.07662	7.0525	6.97198	6.24653	6.66657	6.70317	7.39837	6.96681	5.36129	6.73791	6.8766	6.81156	6.87809	7.15653	6.6217	7.51288	6.53216
AGAP4	8.77423	8.37049	8.83637	8.14354	8.41931	8.29119	8.50259	7.94669	8.25588	8.42492	8.4166	7.91083	7.99687	7.91104	8.05984	7.87373	7.74296	8.70918	8.08997	8.21081	8.15959	7.58032	8.38455	8.55517	8.51356	8.08479	7.68987	8.16204	8.12628	8.11714	7.60374	7.26149	8.82109	8.49164	8.35459	7.475	8.24289	8.35654	7.95765	7.73513	8.4385	8.41234	8.64909	8.4975	8.45141	8.7911	8.52163	7.9316	7.73674
AGAP5	8.77423	8.37049	8.83637	8.14354	8.41931	8.29119	8.50259	7.94669	8.25588	8.42492	8.4166	7.91083	7.99687	7.91104	8.05984	7.87373	7.74296	8.70918	8.08997	8.21081	8.15959	7.58032	8.38455	8.55517	8.51356	8.08479	7.68987	8.16204	8.12628	8.11714	7.60374	7.26149	8.82109	8.49164	8.35459	7.475	8.24289	8.35654	7.95765	7.73513	8.4385	8.41234	8.64909	8.4975	8.45141	8.7911	8.52163	7.9316	7.73674
AGAP6	8.77423	8.37049	8.83637	8.14354	8.41931	8.29119	8.50259	7.94669	8.25588	8.42492	8.4166	7.91083	7.99687	7.91104	8.05984	7.87373	7.74296	8.70918	8.08997	8.21081	8.15959	7.58032	8.38455	8.55517	8.51356	8.08479	7.68987	8.16204	8.12628	8.11714	7.60374	7.26149	8.82109	8.49164	8.35459	7.475	8.24289	8.35654	7.95765	7.73513	8.4385	8.41234	8.64909	8.4975	8.45141	8.7911	8.52163	7.9316	7.73674
AGAP9	8.77423	8.37049	8.83637	8.14354	8.41931	8.29119	8.50259	7.94669	8.25588	8.42492	8.4166	7.91083	7.99687	7.91104	8.05984	7.87373	7.74296	8.70918	8.08997	8.21081	8.15959	7.58032	8.38455	8.55517	8.51356	8.08479	7.68987	8.16204	8.12628	8.11714	7.60374	7.26149	8.82109	8.49164	8.35459	7.475	8.24289	8.35654	7.95765	7.73513	8.4385	8.41234	8.64909	8.4975	8.45141	8.7911	8.52163	7.9316	7.73674
AGBL1-AS1	3.96399	4.11308	4.30072	4.21969	4.13583	4.23159	4.62288	4.0067	4.26982	4.52628	4.31311	4.77402	4.7546	4.47545	4.23114	4.40801	4.05728	4.46715	4.2893	4.15891	4.54306	4.44363	4.30166	3.98443	4.00486	4.18593	4.17749	4.2109	4.47267	4.24522	4.15655	4.10354	4.0167	4.7732	4.29026	4.26834	3.97219	3.92186	4.23063	4.1961	4.1619	3.98194	4.32234	4.43646	4.38117	4.23251	4.43035	3.96441	4.2249
AGBL2	6.26277	6.05799	6.97574	6.07398	5.927	5.70791	6.07999	5.6766	6.5005	6.26722	5.88042	6.70538	7.03523	5.91472	6.79498	5.14083	6.40591	5.19821	5.42095	6.55117	5.49917	5.61652	6.07786	5.84045	7.1665	6.41957	5.59562	6.07962	6.29997	5.61881	6.40576	6.7563	6.56664	6.41784	5.61745	5.53161	5.61359	5.68211	6.88755	6.87106	6.62484	5.40903	6.43918	6.18468	6.17145	7.47045	5.45813	5.31184	6.10434
AGBL3	4.52906	4.14588	3.72534	4.43011	3.96552	4.64357	5.90807	4.10599	3.96337	4.12081	3.97528	4.12209	4.33139	3.77087	5.0802	3.94846	3.93566	4.41983	3.93981	4.18633	3.98684	4.12245	3.76389	3.91836	3.85458	4.01739	3.96439	4.04868	4.05889	4.02985	3.97378	3.92833	4.23817	3.91931	4.27111	3.874	4.25833	3.94807	3.8915	3.82504	4.08722	3.93261	3.94036	4.41121	4.19937	4.02548	4.12888	3.98036	4.01844
AGBL4	6.35435	6.89428	7.00188	6.6258	7.06671	7.51728	6.85068	6.97403	7.43545	7.51152	7.08102	7.46438	7.76977	7.00677	7.01215	5.55331	6.7501	6.59699	5.8529	7.21975	6.11232	6.6365	6.05037	6.21301	6.59367	6.21376	6.13517	6.96	6.51986	6.71952	6.09529	7.24475	6.49157	6.14763	6.31258	6.55253	6.65864	6.53249	8.00593	7.41064	7.32564	6.432	6.03465	8.07614	6.58565	7.40749	6.44849	7.00169	7.20024
AGBL4-AS1	3.88515	4.29734	3.85707	4.05169	3.88222	4.44368	4.46913	4.15567	3.6986	4.21464	4.18051	4.21015	4.15025	3.9539	4.36309	4.35264	3.81469	4.43422	4.47996	3.98574	4.12833	4.38388	4.13096	4.16985	4.00488	3.82556	3.92383	4.41103	4.10136	4.27543	4.06913	4.16928	4.19153	3.91028	4.08686	4.0541	4.03691	4.02599	4.11803	4.15898	3.8165	3.85189	4.26853	3.9703	3.99331	3.83066	4.21431	3.89801	3.88125
AGBL4-IT1	3.88515	4.29734	3.85707	4.05169	3.88222	4.44368	4.46913	4.15567	3.6986	4.21464	4.18051	4.21015	4.15025	3.9539	4.36309	4.35264	3.81469	4.43422	4.47996	3.98574	4.12833	4.38388	4.13096	4.16985	4.00488	3.82556	3.92383	4.41103	4.10136	4.27543	4.06913	4.16928	4.19153	3.91028	4.08686	4.0541	4.03691	4.02599	4.11803	4.15898	3.8165	3.85189	4.26853	3.9703	3.99331	3.83066	4.21431	3.89801	3.88125
AGBL5	11.7743	12.0263	11.2723	11.6287	11.5521	11.6689	11.6222	11.5016	11.978	11.5395	11.77	11.8488	11.85	11.7536	11.995	11.4779	11.9766	11.5089	11.9293	11.7007	11.0475	11.27	11.4251	11.4487	11.6575	11.4108	11.4822	11.7455	11.6068	11.7158	11.1953	11.8352	11.918	11.8247	11.6581	11.5327	11.575	11.7736	11.8043	12.1219	11.9164	11.7136	11.7226	11.8394	11.7338	11.7349	11.6341	11.7032	12.0367
AGBL5-IT1	4.55249	4.40545	4.68687	4.92871	4.38492	4.67751	4.79984	4.25781	4.52108	4.29428	4.95943	4.54914	4.59376	4.27745	4.47258	4.80614	4.94531	4.5116	4.53287	5.12558	4.31347	4.51815	4.56506	4.97751	4.72523	4.1698	4.41352	4.27231	4.46015	4.84481	3.9766	4.2415	5.036	4.53932	4.60922	4.54839	4.3645	4.87922	4.87685	4.8582	4.93845	4.67746	5.21934	4.76433	4.54845	4.3371	4.30884	4.74904	4.76559
AGER	6.63894	6.93982	7.784	6.39692	6.21369	6.66824	6.49902	5.16703	7.45324	7.14704	7.31975	7.2086	7.06579	7.05996	8.16031	5.64475	6.90769	7.348	7.70337	7.10524	6.13743	7.5144	6.39611	6.48831	7.21798	7.09065	7.47354	7.07683	7.45742	6.73827	6.01822	6.65798	7.37028	6.73957	6.38353	5.45994	6.04931	7.18495	6.85645	7.54778	7.50362	7.73239	7.44394	7.70009	7.24942	7.93845	7.26561	7.23714	6.85371
AGFG1	9.6338	8.61075	9.11886	9.31953	8.85029	8.68852	8.57351	8.6974	8.28241	8.74484	8.96693	8.80802	8.32512	9.07897	8.41481	10.6151	8.96673	9.0194	9.80133	9.01206	9.63583	8.94476	9.02485	8.82751	8.3643	9.15251	9.32131	8.83682	9.55365	10.3078	8.94026	8.94297	9.14864	8.82433	8.95253	9.38648	9.24693	8.45074	9.24787	8.74452	8.69356	8.44486	8.55411	8.39336	8.93736	8.33451	10.2256	8.63328	9.45798
AGFG2	5.28184	6.08271	5.11009	4.84485	4.85034	5.1676	5.15542	4.74514	5.76706	5.42873	5.44163	5.05266	5.4253	5.48131	5.08313	4.6636	5.04682	4.71956	4.81503	4.41396	4.73449	4.64121	4.96584	4.94907	5.19668	4.85624	5.0118	4.66327	4.67479	4.94199	5.04413	5.49417	5.20511	4.74358	4.88082	5.07275	6.039	4.65907	5.60844	5.58112	5.36181	5.42823	5.45716	5.70365	5.38317	5.73079	4.87683	6.05322	5.2887
AGGF1	8.91498	8.18384	8.9718	9.0095	9.0631	8.81341	9.01163	8.90413	8.70972	8.7305	9.14246	8.6391	9.07581	9.41534	8.66616	8.95538	8.94724	9.02275	8.7577	8.99583	9.00888	7.73891	9.00953	8.39201	8.67648	9.11623	9.06093	8.99478	9.29225	9.40829	8.82721	8.98644	8.86091	9.21189	8.74059	7.99579	8.4689	8.30743	8.96331	8.80684	9.28381	8.90303	8.39438	8.74777	9.07056	8.65893	9.34175	8.94739	8.76234
AGK	6.47987	6.69476	6.42101	6.22891	6.35341	6.64386	6.59122	6.29233	6.8447	6.17988	6.40321	6.12061	6.56258	6.56801	6.7903	7.4444	6.85045	6.944	6.8986	6.38883	6.1886	6.1924	6.61257	5.82713	6.16371	6.26211	6.49747	6.56626	6.25505	6.98995	6.28885	6.44606	6.5741	6.25936	6.33816	6.59247	6.54813	6.09947	6.75541	6.8881	7.0022	5.69656	6.92405	6.74389	6.04012	6.03284	7.41812	6.89537	6.57166
AGK-DT	6.47987	6.69476	6.42101	6.22891	6.35341	6.64386	6.59122	6.29233	6.8447	6.17988	6.40321	6.12061	6.56258	6.56801	6.7903	7.4444	6.85045	6.944	6.8986	6.38883	6.1886	6.1924	6.61257	5.82713	6.16371	6.26211	6.49747	6.56626	6.25505	6.98995	6.28885	6.44606	6.5741	6.25936	6.33816	6.59247	6.54813	6.09947	6.75541	6.8881	7.0022	5.69656	6.92405	6.74389	6.04012	6.03284	7.41812	6.89537	6.57166
AGKP1	4.26371	4.34688	4.24728	4.19032	4.02259	4.29972	4.19856	4.36058	4.61433	4.46523	4.07477	3.89656	4.25082	4.53897	4.1589	4.5292	4.66421	4.56456	5.06161	4.66216	4.68845	4.36149	4.60887	4.57784	4.44727	4.44992	4.66274	4.38786	4.39477	4.31601	4.70976	4.38419	4.55936	4.67036	4.7448	4.31145	4.57617	4.28896	4.14206	4.50826	4.52884	4.37512	4.73813	4.19276	4.33206	4.36345	4.85567	4.29669	4.29129
AGL	9.34229	9.39832	9.16778	9.52956	9.17169	9.27911	9.53689	8.9191	9.18337	9.34693	9.6099	8.98804	9.58285	9.47952	9.28698	8.39851	9.30216	9.14607	8.46056	9.18878	8.31439	8.46013	9.26528	8.83336	9.35374	9.20154	8.8568	9.57375	8.77606	9.48499	8.65384	9.47018	8.74201	8.62563	9.28166	8.97522	8.46919	8.97041	9.48454	9.52154	9.63711	9.15708	9.17322	9.47246	9.52401	9.55139	8.89246	9.27088	9.1844
AGMAT	5.67778	6.71635	4.35475	5.5651	5.45198	5.68581	5.45906	5.54336	6.08184	6.83805	6.31752	5.0662	6.03491	6.0315	7.46988	4.65001	5.59568	5.20897	4.41545	5.06414	4.84879	4.80766	5.95677	4.71529	5.78498	4.80329	5.52582	5.77383	5.43184	4.43623	5.09889	5.94504	5.39418	5.13174	6.08411	5.02625	5.3246	5.59887	4.88918	5.75884	6.72859	5.98874	6.06562	6.53866	5.77473	6.46989	4.58801	4.57828	5.1717
AGMO	4.25052	4.1178	3.7239	4.2733	4.0315	4.0146	3.86579	4.20237	4.00633	3.96622	4.03039	4.02789	3.9077	4.11267	4.03515	4.48019	3.79567	4.13244	4.16174	4.39726	4.15494	4.20435	3.84428	4.21337	3.9469	4.15057	4.56315	4.14082	4.26096	4.01936	4.19637	3.96362	4.20023	4.22547	4.1641	4.14759	4.12324	4.16554	4.17538	4.11538	3.82465	3.93909	4.00074	3.77996	4.40553	4.25406	4.09303	3.8825	3.86015
AGO1	7.15254	6.84936	7.67706	7.37476	7.19964	6.89147	7.248	7.80058	7.74646	7.00279	7.40024	7.4025	6.91789	7.51451	6.56986	6.63605	7.66107	5.33476	7.69265	7.34763	5.43713	6.95159	7.41328	7.33152	6.59865	7.0006	7.22358	6.85486	6.54404	7.12039	6.75855	7.83537	7.41547	7.31534	6.95606	7.28679	7.49582	6.89415	7.71234	7.78559	7.51901	7.72222	7.34333	7.10885	7.51763	7.0177	6.55298	7.25214	7.75871
AGO2	7.30349	5.92001	6.03995	6.41716	5.85177	5.91788	6.2853	5.63125	5.95871	5.37889	6.18376	5.43329	4.61431	5.94477	5.35785	7.42289	5.06888	7.69165	7.91436	6.39888	7.62111	6.49409	6.78419	7.00197	5.23535	6.53005	6.77601	6.28729	5.90645	6.58055	5.77963	5.61437	6.07851	6.55779	5.96247	5.97777	6.8996	6.5553	6.0594	5.30461	6.03646	6.24799	6.41929	4.99596	6.32833	6.03804	7.9605	6.53525	5.92196
AGO3	8.4945	8.32121	8.51969	8.36824	7.88866	7.60542	8.37712	8.12833	7.06225	8.17967	8.21672	6.82482	7.71654	7.62595	7.81443	6.06443	8.00168	7.84275	7.13409	8.28445	6.87766	7.3017	8.39534	8.41075	7.56164	7.60152	7.68762	7.76469	7.85678	6.56475	7.73428	6.63274	7.55304	7.99638	8.3685	7.6319	7.98864	7.93485	7.49711	7.21703	7.99216	7.57661	7.87366	7.94483	8.17245	8.08571	6.71107	7.39034	7.17911
AGO4	8.83837	8.19181	8.8953	9.15286	8.73614	8.82561	9.11744	8.84792	8.95305	8.531	9.34714	9.18709	8.83367	8.82171	8.31392	8.51433	8.6922	8.76107	9.77294	8.79339	7.62388	8.13362	9.12163	8.46052	8.92968	9.34179	9.07773	9.02569	8.88398	8.66385	9.43445	8.27465	9.36706	9.10485	8.34116	8.27824	9.21861	9.0675	8.55125	8.27515	9.22015	9.00576	8.02776	8.58148	9.3003	8.69943	9.16621	8.68292	9.447
AGPAT1	6.32618	7.03147	6.45712	6.05186	6.32355	6.15187	6.47318	6.04947	6.88216	6.04858	6.46559	6.40229	6.18602	6.43915	7.07388	5.68279	6.52367	5.89333	5.89967	6.18784	5.42167	5.77349	5.91572	6.42306	6.55749	5.80394	5.81738	6.14075	5.5734	5.39357	5.80661	6.29887	6.60773	6.66372	5.87726	5.98449	6.47593	6.01391	6.32663	6.70158	6.30857	6.87996	6.50043	7.02684	6.37782	7.08988	5.48855	7.19048	6.71436
AGPAT2	5.864	5.91988	6.0293	5.71168	5.62322	5.50472	6.24902	5.80974	6.2051	5.86987	5.83353	6.782	5.76091	5.7855	6.89738	5.61219	5.82402	5.36066	5.80879	6.39483	5.07513	6.02291	5.53792	5.673	6.24416	5.17451	5.72564	5.41976	5.97324	4.90945	6.52053	5.93201	6.02147	6.04704	5.50823	5.79627	5.77901	5.36747	6.3348	6.08411	6.0615	5.79808	5.84645	6.78064	5.91473	6.22088	6.18453	6.32367	5.78837
AGPAT3	8.16225	7.38396	7.26991	7.79837	7.57404	7.17018	7.72963	7.85061	8.13164	7.92226	7.67239	8.5197	7.65388	7.6101	8.5654	6.35258	7.51462	7.05486	6.14421	8.01162	6.99732	6.90472	8.06789	7.83772	7.87786	7.6674	7.81548	6.98148	7.32493	6.72886	7.72527	6.7502	7.39845	7.64419	7.67244	6.22475	7.43122	7.65019	7.32109	7.69111	7.57752	7.57261	8.08812	7.81166	7.84468	7.97998	7.4134	6.91534	7.45615
AGPAT4	4.29374	4.32301	7.59977	4.42049	4.64409	4.74442	4.32832	4.60415	4.37375	4.41442	4.52226	4.97114	4.67321	4.61127	5.26595	4.97885	4.54128	4.89706	4.59586	5.82675	5.25773	5.18782	4.70784	4.63417	4.93307	5.52998	5.20596	4.5841	4.92708	4.62127	4.90323	4.96046	5.51703	4.47917	4.80876	4.66879	4.33476	5.09479	4.73311	5.08979	4.5046	4.33576	4.71218	5.34456	4.38243	4.43733	5.02999	4.57426	4.34829
AGPAT5	11.0857	11.187	11.5153	11.723	10.7247	10.6293	10.567	10.7516	11.3285	11.5942	11.6102	11.6414	11.4295	11.6255	11.6811	12.2196	11.4241	12.1813	11.2859	10.1302	10.8073	9.31578	10.6929	11.0658	11.4612	10.8078	11.5176	10.1782	10.945	11.0488	10.8599	11.1718	11.2412	11.6053	10.0113	10.644	11.0729	10.4976	11.0633	10.8644	11.2002	11.0256	11.2192	11.2822	11.3651	11.5289	12.4739	9.55635	11.0063
AGPS	7.65113	6.99235	7.6861	7.75424	7.48786	7.97107	7.38076	7.40576	7.57171	7.99708	8.04213	7.69955	7.657	7.89782	7.86347	6.61221	7.89821	7.38745	6.73051	7.63529	6.45108	7.54303	7.62507	6.61517	7.47939	7.5403	7.54346	7.58556	6.35501	7.88238	7.57144	7.65394	7.35406	7.81922	6.88754	7.33145	7.15172	6.37075	7.96743	7.62684	8.0243	7.79256	7.76742	8.06831	8.02245	7.27738	7.16924	7.90376	8.05305
AGR2	4.39631	4.14291	4.19425	4.39971	4.94406	4.82587	4.66315	4.88302	4.19685	4.40542	4.31707	4.37231	4.37261	4.13026	4.24998	5.33031	4.23267	4.94739	4.2061	4.5846	4.92718	4.58286	4.60368	5.38937	4.79064	4.57354	5.0432	4.62828	5.06103	4.32321	5.11244	4.57643	4.20838	4.86623	4.7569	4.77253	4.7011	4.41703	4.56954	4.29154	4.19127	4.5029	4.41	4.31251	4.1362	4.51303	4.61504	4.05649	4.07936
AGR3	3.68291	4.07744	3.78905	3.73921	3.7146	3.82918	4.02167	3.97572	3.89861	4.11158	3.90808	3.88462	4.10098	3.69304	4.26244	3.91442	3.63856	3.83304	3.76742	3.72405	3.89813	3.66337	3.69614	3.82027	3.72875	4.01312	4.12514	3.73602	3.94848	3.8105	3.68	3.91252	3.7587	3.68549	3.82112	4.23968	3.97213	4.12192	3.80958	3.88017	3.67862	3.9094	3.82759	3.94418	3.68889	3.70401	3.98108	3.71336	3.80592
AGRN	5.07112	5.0851	5.20214	4.98232	6.75009	4.98058	4.99061	5.01355	5.46226	4.90935	4.91504	5.78322	4.81715	4.94166	5.21469	6.40213	6.14661	5.02729	6.87802	5.76532	5.29725	6.30673	5.97813	6.93904	4.86472	5.2513	6.37393	5.1958	5.94163	4.83345	4.7646	6.88329	5.06701	5.10163	5.1047	7.6035	4.75476	5.50436	5.73912	5.95824	4.93688	5.41058	4.98543	5.71799	5.29788	5.01523	5.54054	7.37286	5.07415
AGRP	3.90812	4.0216	4.0214	3.9241	3.98707	4.53299	4.08408	4.19394	4.03165	3.96986	4.04179	3.77278	4.03682	4.255	3.78882	4.13157	4.11355	5.02319	4.47255	4.11742	4.2765	4.16255	4.24486	4.37686	4.1466	4.08432	4.11168	4.04526	4.16743	4.19226	3.97581	4.25868	4.2211	4.34961	4.16495	4.12817	4.30603	4.04686	4.02485	3.86627	4.29447	3.88687	4.23924	3.86286	3.99427	4.10333	4.3376	4.25182	4.14012
AGT	3.99474	4.00252	4.03818	4.00034	4.05423	4.09539	4.06016	3.87635	3.91187	4.13648	3.87204	4.27782	4.15316	4.06609	3.81222	4.01535	4.12048	4.40466	3.99793	3.96038	4.02463	4.02669	3.86943	4.11211	3.90182	4.10085	4.01143	4.02019	4.14828	4.11618	3.99423	3.88343	3.94419	3.97526	3.88297	4.07641	3.84927	4.01677	3.7707	3.91094	3.94016	3.86548	4.13195	3.74812	3.85733	4.338	4.00493	3.82528	3.98412
AGTPBP1	9.05634	7.30047	7.84484	8.32199	8.28593	9.12288	8.19382	8.54327	8.56669	7.93965	7.81344	9.46787	8.52806	8.48613	8.83014	8.77966	8.55105	8.21083	9.20178	9.05551	8.44913	8.54487	8.47731	7.88398	8.47603	8.90086	9.08476	9.88071	8.6165	8.53325	7.91301	8.98232	7.68753	8.51041	8.32663	8.75869	7.88778	8.85694	8.92571	8.4893	8.05502	8.19338	8.68102	8.47289	8.47049	8.08981	8.70915	8.93583	9.11584
AGTR1	3.81327	3.7037	3.71843	3.79286	3.69311	3.891	3.81565	3.95658	3.80746	3.75773	3.76655	3.87491	3.932	3.91962	3.74411	4.07646	3.71223	3.79461	3.86428	3.66736	3.78376	3.71511	3.82531	3.75308	3.76936	3.71806	3.7349	3.54866	3.78323	3.82495	3.78847	3.80658	3.74017	3.8208	3.72458	3.95408	3.61296	4.59772	4.01874	3.67903	3.80386	3.90779	3.81753	3.73513	3.85373	3.77658	4.27705	3.64601	3.79123
AGTR2	3.91707	4.24649	3.83421	3.76722	4.11256	3.91151	4.19054	4.22525	4.2548	4.01569	3.85828	4.00583	4.50068	4.3433	4.20984	4.25855	3.83611	4.32855	4.23577	3.89272	4.1331	4.16009	3.84998	4.1369	3.98119	4.14572	4.19653	3.98413	3.93179	4.0348	4.09816	4.08092	3.97539	4.10624	4.12478	4.0049	3.97341	4.75544	4.0406	4.04685	4.04453	3.97188	4.27201	3.98303	3.89366	4.11795	4.18452	3.96659	3.91591
AGTRAP	5.4761	5.25271	4.9826	5.40192	5.29711	5.37671	5.27718	5.34073	5.85616	5.37623	5.70275	5.14029	5.08696	5.09439	5.48088	4.99961	5.52409	5.21636	5.5585	5.33828	5.64315	5.19579	5.63708	5.53635	5.0693	5.27061	5.32727	5.87681	5.3304	5.46751	5.2507	5.20526	5.35542	5.56979	5.42366	5.59408	5.45562	5.54028	5.08332	5.58307	5.21185	5.49203	5.50747	5.32867	5.9641	5.70808	5.23377	5.9879	5.92969
AGXT	3.95529	4.272	4.23313	4.17249	4.24256	4.37095	4.0889	4.45848	4.34545	4.13775	3.95444	4.19204	4.21309	4.48472	4.22297	4.18706	4.40557	4.19401	4.26645	4.25964	4.28868	4.01183	4.10659	4.07172	4.14677	4.3782	4.19324	4.104	4.24775	4.23276	3.87177	3.84999	4.21055	4.06093	4.32091	4.00597	4.18453	4.63555	4.28982	4.07937	4.00896	4.05714	4.02796	4.34728	4.18743	4.29676	4.40157	4.18688	3.96285
AGXT2	4.04489	4.21884	4.02196	4.28688	4.12622	4.19607	4.15518	3.98634	4.27591	4.4102	4.33502	4.50853	4.7945	4.29162	3.99743	3.8929	4.14082	4.3152	4.26786	4.23976	4.36893	4.11806	4.1748	4.16592	3.98099	4.37235	4.27972	4.20151	3.90893	4.04079	4.21913	4.26396	4.11069	4.28198	4.28469	4.19299	4.00322	4.2189	4.10849	4.42933	4.53594	4.30592	3.99918	4.38292	4.67984	4.00415	4.18368	4.11735	3.93364
AHCTF1	8.01722	7.07458	7.98638	7.75715	8.02051	7.40932	7.58912	7.65053	7.35461	7.63327	7.62834	7.14209	6.92159	7.94238	7.00516	8.84975	7.49668	7.92392	8.5396	7.92328	8.46069	8.16924	7.96652	7.67199	7.09582	8.13202	8.25421	7.6259	8.23399	9.01609	7.39901	7.90626	7.97091	8.04897	8.06907	8.22021	7.27215	7.42632	8.04254	7.56891	7.60151	7.5226	7.90853	7.1284	7.66135	7.72099	8.67043	7.9992	7.65511
AHCTF1P1	8.01722	7.07458	7.98638	7.75715	8.02051	7.40932	7.58912	7.65053	7.35461	7.63327	7.62834	7.14209	6.92159	7.94238	7.00516	8.84975	7.49668	7.92392	8.5396	7.92328	8.46069	8.16924	7.96652	7.67199	7.09582	8.13202	8.25421	7.6259	8.23399	9.01609	7.39901	7.90626	7.97091	8.04897	8.06907	8.22021	7.27215	7.42632	8.04254	7.56891	7.60151	7.5226	7.90853	7.1284	7.66135	7.72099	8.67043	7.9992	7.65511
AHCY	7.38438	7.06819	8.18898	7.92768	6.91174	7.73587	6.68769	7.293	7.01019	7.39108	7.35757	7.73273	7.45815	7.33097	8.6679	7.37132	7.6693	6.87038	8.06137	8.36967	6.4734	6.81757	7.43267	6.98839	7.81138	7.50599	7.64498	7.39854	7.87306	7.6625	6.49661	7.39036	8.13085	7.97166	7.47005	7.5864	7.60979	7.17598	7.60259	8.39417	7.7211	7.5333	7.73661	7.66291	7.49466	7.76193	6.93683	7.18963	8.13657
AHCYL1	9.67228	9.9884	10.3051	9.81033	9.31764	9.56912	9.97485	9.691	10.1238	9.67138	10.013	9.80327	9.74072	9.97998	9.80071	9.33093	9.81095	10.0955	9.26999	9.29155	8.86683	8.93319	9.62968	9.41424	9.93886	9.09734	9.34001	9.6153	9.43191	9.06877	9.29089	9.94488	9.65081	9.53686	9.08469	8.7626	9.13263	9.60461	9.83476	9.90366	9.82231	9.96499	9.7586	10.0018	10.0211	9.92744	9.63239	9.98973	9.55501
AHCYL2	8.18429	9.24481	8.62634	8.78487	8.06008	8.50162	8.14416	8.27382	9.43056	8.54082	9.32972	8.91182	9.07273	9.13751	8.92032	7.77295	9.15035	8.5773	8.12869	8.30899	7.5808	7.96872	8.4371	7.7677	8.88606	8.4024	8.29304	8.69831	8.26472	8.38016	8.48758	9.63209	8.53528	8.04764	8.33177	8.72589	8.48135	7.82065	8.84164	8.98298	8.90247	9.03487	8.87305	9.12319	8.87196	9.13189	8.02503	8.97138	9.48931
AHCYP3	3.98795	3.93443	3.74399	3.93648	3.95599	3.97491	3.91477	3.74897	3.99259	4.10656	3.944	4.39448	4.01912	4.02327	3.92709	4.1694	3.79649	4.09085	4.17307	3.63071	3.8855	3.97635	3.96377	3.76788	3.78085	3.98436	4.29849	3.97769	3.89343	3.72389	3.96175	3.92857	3.89835	3.72999	3.94801	3.91346	3.89622	4.12968	4.04339	4.21505	3.98512	3.58403	4.2188	3.68218	4.06909	3.84267	4.14253	3.87742	3.90644
AHDC1	4.81032	4.67776	5.1441	4.68366	4.78486	4.78359	5.94796	5.15574	4.8221	5.12505	4.89178	5.04891	5.13196	5.01622	5.24168	4.81802	5.32852	5.80007	5.72021	5.12684	5.29852	5.20942	5.05044	5.31651	5.75101	5.07422	4.79411	5.21856	5.38598	5.13915	5.24509	5.14271	4.94868	4.95446	5.41156	5.77064	5.5138	5.02054	4.82457	5.28505	5.25865	5.43815	5.52144	4.98696	4.91502	5.47171	5.08611	5.44248	4.82864
AHI1	9.99771	10.608	11.2571	9.35124	9.79199	9.79656	11.3543	10.3793	10.0095	10.6989	10.0852	10.4398	10.1228	9.50991	10.4423	11.3226	10.8981	11.614	11.3222	11.9088	9.00688	9.72512	11.0844	11.3262	8.70473	9.81913	10.4544	10.584	11.1871	10.7137	10.9807	9.59508	10.2582	10.6023	10.9861	10.4841	10.1977	10.3732	10.2375	10.0137	9.86484	10.0624	9.04068	9.7925	9.29635	8.99604	11.4709	10.2425	10.4729
AHI1-DT	9.99771	10.608	11.2571	9.35124	9.79199	9.79656	11.3543	10.3793	10.0095	10.6989	10.0852	10.4398	10.1228	9.50991	10.4423	11.3226	10.8981	11.614	11.3222	11.9088	9.00688	9.72512	11.0844	11.3262	8.70473	9.81913	10.4544	10.584	11.1871	10.7137	10.9807	9.59508	10.2582	10.6023	10.9861	10.4841	10.1977	10.3732	10.2375	10.0137	9.86484	10.0624	9.04068	9.7925	9.29635	8.99604	11.4709	10.2425	10.4729
AHNAK	11.9664	11.618	12.9633	12.4869	11.7216	12.4811	12.4222	12.4064	12.3733	12.3634	12.3468	12.8496	12.8177	12.2132	12.2852	11.3747	12.538	10.7642	10.5758	12.2348	11.7766	12.1622	12.0467	11.6015	12.5312	12.4775	11.9427	12.0565	11.4663	11.8884	12.0886	12.1763	12.1546	12.1901	12.1632	11.6286	12.3707	12.3754	12.554	12.366	12.2052	12.2292	12.3203	12.5047	12.3011	12.778	10.4922	12.0129	12.2556
AHNAK2	4.0305	4.2535	3.9984	4.01246	4.05738	4.26691	4.0801	4.06552	3.85167	4.35648	4.33882	4.36883	4.23191	4.03298	4.12123	4.66308	4.01402	4.35982	3.96631	3.86477	4.10405	4.32546	4.41322	4.17862	4.4678	4.63538	4.12905	4.4071	4.49384	4.29414	4.03358	4.02889	4.21038	3.91834	4.01861	4.13529	4.25175	4.41771	3.95938	4.33273	4.21765	4.16432	4.20716	4.31485	4.15986	4.07858	4.21129	4.28758	4.28055
AHR	4.28095	4.74997	4.231	4.53549	4.76111	5.62356	4.53921	4.65821	4.66289	4.76222	4.18457	4.49408	4.69528	4.32545	4.65732	4.4396	6.07315	4.69886	4.7893	4.58622	4.89768	4.72328	4.96273	4.78063	4.5847	4.52449	4.44915	4.4983	7.22387	4.85921	4.65816	5.15367	4.42587	4.6449	4.96629	4.67362	4.48345	5.08013	4.50759	4.47006	4.58588	4.47767	4.96389	7.10404	4.48191	4.23467	4.4501	4.39545	4.82794
AHRR	10.514	10.7388	10.7652	10.3867	10.1928	10.3507	10.3767	10.2	10.9562	10.5096	10.7682	11.0133	10.9253	10.8801	10.9587	9.54396	10.5009	9.97776	9.43373	9.87593	9.80904	10.2357	10.2681	10.2868	10.7746	10.3775	9.92153	10.0545	9.87936	9.57156	10.9883	10.6649	10.084	10.5195	10.132	10.0763	10.4622	10.5979	10.6623	10.6414	10.8521	10.5934	10.7069	10.6821	10.7887	10.6733	9.37849	10.7071	10.8137
AHSA1	9.03051	9.92541	9.87823	8.90456	8.48002	8.2373	8.54602	8.62985	9.82507	9.18514	9.99119	9.80986	9.90256	9.53336	9.95747	8.24053	9.77207	8.85336	8.46046	8.40606	7.43005	7.65151	8.02401	7.93325	9.77926	7.53511	7.86892	7.96587	7.24807	8.18084	8.2424	9.63099	9.17537	8.40396	8.53878	9.36917	8.73046	8.43176	8.44373	9.69221	9.83336	9.36006	8.72935	9.71238	9.39576	9.70687	8.89104	9.24523	9.04307
AHSA2P	10.7479	10.2946	10.6516	10.6041	10.5623	10.557	10.7742	10.2233	10.333	10.3509	10.5597	10.4357	10.1173	10.6703	9.91085	10.8271	10.4769	11.2755	10.5637	10.8752	10.6029	10.6235	10.8022	10.6268	10.5532	10.8624	10.8017	10.7566	10.8462	10.8622	10.4378	10.427	10.4835	10.7716	10.6316	10.4215	10.3764	10.4353	10.7328	10.5573	10.6912	10.4744	10.7004	10.1415	10.4439	10.5297	11.1464	10.7206	10.3911
AHSG	4.51993	4.49456	4.57362	4.68046	4.53697	4.63742	4.56026	5.03212	4.53565	4.59683	4.4231	4.78208	4.40283	4.65192	4.64554	4.44316	4.64802	4.64576	4.92659	4.90474	4.75819	4.71179	4.86757	4.26663	4.2436	4.39895	4.69326	4.36783	4.26493	4.39349	4.5408	4.2498	4.51921	4.49366	4.61616	4.41394	4.73323	4.54827	4.58669	4.16485	4.43196	4.20597	4.43478	4.371	4.65778	4.60392	4.90322	4.27945	4.56855
AHSP	4.03526	4.24042	3.97286	4.18918	3.9097	4.15144	4.16962	4.2379	4.36429	4.26396	4.04623	4.3703	4.11164	4.27104	4.30565	4.23368	4.10691	4.59492	4.47551	4.10953	4.32601	4.62289	4.06578	3.94896	4.35021	4.09652	4.16984	4.01314	4.0451	4.07046	4.06645	4.22042	4.15998	4.01692	4.03106	4.17422	4.18871	4.66683	4.03908	4.3116	3.85754	4.17451	4.12585	4.19491	4.25336	4.00903	4.35016	4.11626	4.00449
AICDA	4.78365	4.74435	4.67244	4.91394	4.75433	5.2492	4.58808	4.5865	4.32802	4.68012	4.421	4.67099	4.7355	4.65796	5.05798	4.60964	4.53777	4.86262	4.51154	4.36419	4.80087	5.07543	4.6843	5.05017	5.34233	5.37177	5.07314	4.70728	4.51217	4.47245	5.00473	4.70147	5.70207	4.69879	5.22588	4.73494	4.4148	4.76752	4.81836	4.69971	4.63105	5.04829	4.71585	5.33813	4.86289	4.75121	4.50274	4.46385	4.85413
AIDA	10.3091	10.2718	11.2071	10.8096	10.2488	11.0313	10.2734	10.4099	10.6169	10.4017	10.9054	10.5835	10.739	11.1923	10.3651	8.78342	11.2192	9.53214	9.25225	10.2181	10.9278	9.89269	10.1493	10.2837	11.0588	10.1761	9.90808	10.7853	10.0268	9.88438	10.2086	10.9098	10.3699	9.83112	10.2515	10.1911	10.1802	10.2739	10.6559	10.7973	10.8922	10.3692	9.87572	11.5706	10.7884	11.1273	9.29387	10.9687	10.7134
AIDAP1	7.83787	7.19623	8.22249	8.26107	8.09812	8.87118	8.17403	8.27057	7.81626	8.01645	7.9045	8.27073	7.928	8.04811	7.60709	7.00086	8.36749	7.0798	6.90848	8.54946	8.18634	7.54932	8.07756	8.03926	7.61141	8.3254	7.96957	8.77992	7.60734	7.25839	8.33258	7.88493	7.42478	7.58575	7.94778	7.81622	7.27594	7.71532	8.07085	7.95893	7.91672	8.37105	8.31231	8.3718	8.31258	7.69158	6.30642	8.1925	8.1828
AIF1	5.37493	6.88272	4.70325	4.9095	4.958	4.69051	5.33512	5.12741	5.91433	5.60499	5.87598	7.54226	7.85342	5.20214	8.41522	4.75342	6.77745	5.47599	7.029	6.3475	5.85525	4.87677	5.12554	4.60497	4.96464	4.87486	4.90682	8.01996	4.97277	6.47679	4.94651	6.0135	7.37502	4.99939	4.79767	5.38321	4.8742	7.15163	5.77507	5.55505	6.43429	5.8998	5.22088	6.24296	5.45433	5.22559	4.85938	8.12772	9.31216
AIF1L	4.36269	4.71763	4.65181	4.6173	4.91615	4.49767	4.96158	5.00164	4.57739	5.2244	4.85094	5.29434	5.10388	4.59029	5.0177	4.76683	4.69856	4.78734	4.99468	4.72639	4.94768	4.69816	4.56229	5.11237	4.77287	4.92195	4.65154	4.52456	4.88499	4.60362	4.49145	4.46521	4.84704	4.2728	4.63262	4.9669	5.0128	5.16737	4.54254	4.46993	4.47736	4.36948	4.81469	4.80027	4.87541	4.49648	4.8509	4.47861	4.79918
AIFM1	6.95751	8.14425	7.96811	7.22363	6.36814	6.4742	7.68577	6.46755	7.78447	7.29153	7.97891	7.56731	7.95546	7.76599	8.07278	5.68783	7.52209	6.83959	6.48784	6.97605	5.3519	6.25458	6.72168	5.60467	7.39755	6.756	6.04723	7.03861	6.43288	7.25793	6.42729	7.30765	7.10327	6.68592	6.35436	6.05311	6.67473	6.72954	7.27609	7.68478	7.74561	7.48263	6.8997	8.13046	7.37769	7.43462	6.75294	7.35386	7.1942
AIFM2	5.79831	5.97715	6.11933	5.22276	5.44967	5.75828	4.90076	5.41651	5.64459	5.18339	5.40828	4.74934	5.06031	5.68716	5.59156	4.96491	5.70743	5.59898	5.58147	5.63532	4.72892	5.27921	5.78454	5.63064	5.70096	5.45966	5.80457	5.4606	5.33002	4.73418	4.96918	5.10718	5.91366	5.42108	5.95844	5.64192	5.1453	5.25299	5.36066	5.4621	5.53697	6.57351	5.11242	5.38029	5.60813	6.06907	5.65485	5.71195	5.06943
AIFM3	4.22836	3.89547	4.28766	4.06958	4.51791	4.65203	4.34229	4.26556	4.57902	4.35185	4.49496	4.19206	4.06948	4.33779	4.25014	4.24381	4.49887	4.41938	6.2089	4.40155	4.20954	4.5936	4.62272	4.48593	4.40878	4.58603	4.29561	4.21416	4.43122	4.39781	4.48108	4.39686	4.21006	4.43452	4.21111	4.82725	4.06741	4.86527	5.17454	4.29833	4.31939	4.42068	4.30622	4.2915	4.18479	3.96432	4.23276	4.31671	4.77909
AIG1	5.91844	5.48275	6.45961	6.12375	5.28275	6.30619	6.00864	5.27835	5.63722	5.75187	5.84946	5.44039	5.77685	5.12242	5.35128	5.01979	5.78286	5.21381	5.21462	5.7697	4.85884	5.578	6.19824	5.27328	6.30074	5.45758	5.72892	5.75596	5.86866	5.67267	5.39153	6.01215	4.22969	5.74887	5.58371	5.91012	5.59744	5.98953	6.35873	5.74362	6.06642	5.55439	5.90717	6.27532	5.78048	5.41085	5.34254	5.95016	5.86574
AIG1P1	10.503	10.2177	10.2616	10.5532	10.4626	10.4889	10.4276	10.0168	9.88189	10.1373	10.0865	9.8881	9.45147	10.2767	9.92569	11.0287	10.3421	10.917	10.7184	10.4401	10.8667	10.4585	10.6143	10.2993	9.90046	10.8958	10.7527	10.3902	10.8526	11.3709	10.2528	10.1209	10.4977	10.4873	10.518	10.5439	10.2357	10.3619	10.5284	10.1452	10.2961	10.1479	10.1624	10.0472	10.2798	10.1994	11.308	10.3314	10.3705
AIM2	11.8165	12.8367	12.0328	10.7025	11.2197	11.373	12.1544	10.1845	11.3287	12.2096	11.2788	10.3091	10.5645	11.3701	12.4297	7.85708	11.388	9.80074	8.80071	10.5071	10.8332	10.5885	11.4637	11.2762	11.5085	9.26822	9.8754	11.7792	8.96614	8.79307	9.58683	11.4152	11.0451	10.2094	11.2563	10.1403	11.0459	10.8272	9.35778	10.8816	12.277	11.0174	10.8666	11.709	11.4115	12.7152	7.88654	9.93437	9.55859
AIMP1	9.40436	9.37281	9.22034	9.38848	9.79324	9.8326	9.96016	9.49354	9.31661	9.5607	9.23494	9.09346	9.44519	9.40709	9.1252	8.69581	9.61805	9.43792	9.44417	9.74606	9.44128	9.14569	9.50862	8.97778	9.38664	9.52653	9.13076	9.46068	9.73727	9.81792	9.31902	9.37698	9.62082	9.56646	9.46713	9.23137	9.54049	9.26351	9.43816	9.29565	9.60258	9.10628	9.34727	9.32775	9.16577	9.41596	9.49364	9.15444	9.25786
AIMP1P1	4.82653	4.112	5.92803	4.97195	5.58456	4.82703	4.09872	3.79194	4.27174	6.28421	5.21565	4.45436	4.40291	4.64518	4.63217	4.11785	5.49552	3.9208	4.40962	4.68068	4.33342	4.53044	4.48806	9.45336	4.95863	4.19053	4.16182	7.14955	4.75865	5.96336	4.35345	6.56074	4.44364	4.86306	4.59082	4.27148	4.41961	4.63582	5.96855	4.15219	5.53546	4.99719	5.22131	5.48297	7.15742	3.76125	4.5264	11.0732	5.61888
AIMP2	9.95982	10.4499	10.4349	10.1415	10.2408	10.1899	10.3748	10.0167	10.545	10.4591	10.1872	10.7019	10.5914	10.5189	10.7068	9.84591	10.7785	10.0963	9.83234	10.8077	9.51071	10.2882	10.3264	10.0548	10.6653	9.96349	10.3776	10.3919	10.3088	9.87061	9.37336	10.6266	10.2216	10.0722	10.3476	9.91858	10.2406	10.3045	10.1314	10.6675	10.3842	10.449	10.0357	10.7577	10.3987	10.4281	9.78347	10.4363	10.8006
AIP	8.94167	9.21902	8.75148	9.17063	8.87645	8.84686	8.53244	8.77834	9.53126	8.80439	9.04637	8.88814	9.4501	8.26281	9.58617	7.82493	8.53303	8.35684	9.07947	8.35745	8.64239	8.21888	8.74143	8.88884	9.26094	8.58466	8.50651	8.54689	8.86219	9.31482	8.17514	8.70256	9.24599	9.22977	9.01935	8.44736	9.37711	9.0152	8.66216	8.95109	8.90021	9.33014	8.94564	9.18446	9.12612	9.40109	9.65713	8.80513	9.19601
AIPL1	4.25626	3.92779	4.23212	4.17211	4.37211	4.37617	4.27356	4.30794	4.06817	4.0385	4.1082	4.11472	4.18485	4.08811	4.04473	4.40169	4.32178	4.53997	4.54372	4.18049	4.09923	4.09719	4.52904	4.47108	4.16345	4.22012	4.40591	4.28477	4.38381	3.9386	4.30545	4.18644	4.17293	4.48083	4.55535	4.2679	4.28099	4.50168	3.97542	4.09291	4.11182	4.25344	4.11085	3.97301	4.24815	4.30475	4.14309	4.59158	3.94436
AIRE	4.20448	4.12814	4.35117	4.47038	4.63061	4.41321	4.36595	4.19584	4.74778	4.59937	4.45554	4.30597	4.19854	4.46469	4.32066	4.5744	4.78243	4.40019	5.04091	4.57526	4.51867	4.29802	4.33813	4.67108	4.24746	4.34183	4.46895	4.45564	4.59405	5.01698	4.38775	4.24514	4.40052	5.12505	4.60992	4.3896	4.55347	4.11877	4.59936	4.09491	4.30137	4.5964	4.63963	4.30218	4.33026	4.42584	4.92797	4.75627	4.59938
AIRN	9.19333	7.86648	8.82115	8.83539	7.87512	8.17943	8.49451	8.73961	8.52643	8.52276	8.50813	8.7965	8.77345	8.77232	8.33545	7.80118	8.90935	8.2139	8.69226	8.83938	8.43555	8.25483	8.77542	8.81321	8.46033	8.4813	8.53277	8.19496	7.84702	7.058	8.47555	7.91023	8.60014	8.48864	8.28241	8.42896	8.78964	8.52855	8.33951	8.33306	8.78791	8.77954	8.77194	8.25988	8.73543	8.58112	7.73183	9.59632	8.3615
AJAP1	3.93304	4.2235	4.12448	4.08383	4.19429	4.14786	3.96652	4.18123	4.10477	4.16176	3.95648	4.33962	3.99333	3.91645	3.99963	3.997	3.91779	4.07286	4.29596	3.84105	4.14283	4.14316	4.25995	4.13301	3.98028	4.12915	4.03734	4.0436	4.02284	4.22228	3.99216	4.05726	3.92854	3.91158	3.99363	4.08488	3.8393	4.168	3.96486	4.15538	4.15895	4.13909	4.01564	3.954	3.87311	4.16786	3.92084	3.97416	3.97703
AJM1	4.06735	4.46475	4.34708	4.06986	4.32883	4.33081	4.25693	4.77972	3.92606	4.2811	4.26339	4.51234	4.32808	4.23709	4.15305	4.1137	4.01751	4.27228	4.28439	4.01661	4.30584	4.49349	4.23123	4.36013	4.06621	4.30616	4.27126	4.47347	4.4861	4.6346	4.40968	4.15864	4.0603	4.12728	4.21229	4.48599	4.37459	3.70994	4.40247	4.09758	4.28741	4.32308	3.97478	3.94666	4.30412	3.96674	4.28137	4.26983	3.95239
AJUBA	7.55554	7.39842	7.53265	7.62223	7.11805	7.61996	6.78114	7.02549	8.11332	7.09478	7.87403	7.22096	7.37815	7.22071	7.4431	6.41022	7.27918	6.53617	7.62875	7.25741	6.80208	6.93171	7.24575	6.98773	7.40641	6.59729	7.03434	7.45401	7.04288	7.09414	7.14356	7.43628	8.08975	7.45836	7.16748	7.38677	7.75205	7.09285	7.93779	8.20508	7.3426	7.63918	7.42723	7.59448	7.63899	7.69895	6.72806	7.8567	7.80509
AJUBA-DT	7.55554	7.39842	7.53265	7.62223	7.11805	7.61996	6.78114	7.02549	8.11332	7.09478	7.87403	7.22096	7.37815	7.22071	7.4431	6.41022	7.27918	6.53617	7.62875	7.25741	6.80208	6.93171	7.24575	6.98773	7.40641	6.59729	7.03434	7.45401	7.04288	7.09414	7.14356	7.43628	8.08975	7.45836	7.16748	7.38677	7.75205	7.09285	7.93779	8.20508	7.3426	7.63918	7.42723	7.59448	7.63899	7.69895	6.72806	7.8567	7.80509
AK1	7.78087	7.63926	7.1751	6.37092	6.68744	7.27992	7.29293	6.51151	7.09605	7.56331	7.38612	6.54167	7.02586	6.28363	8.71133	5.55873	7.4104	7.28763	7.90678	7.14266	7.00028	6.61201	7.13362	7.41676	7.27836	6.1882	6.94418	6.03287	8.15443	7.34065	6.16933	6.0813	7.16121	7.25839	7.34914	5.91318	8.13682	6.82855	7.17477	6.58485	8.31939	7.17483	7.2498	8.02155	7.07485	7.22274	8.36737	6.66624	6.94021
AK2	8.62052	9.14518	8.60551	8.36164	8.29103	8.26247	8.38846	8.2247	8.63237	8.18346	8.56181	8.35838	8.53599	8.41865	8.76353	7.29261	8.41636	8.34525	7.62314	7.86117	7.52687	7.50998	7.82976	7.86297	8.47831	7.94503	7.57971	8.43043	7.51254	7.79868	8.10854	8.49377	8.2538	8.24931	7.75331	7.60333	8.51345	8.02369	8.60281	8.47267	8.47864	8.89152	8.65022	8.80649	8.73858	8.81885	7.56126	8.80554	8.55183
AK3	10.558	10.3457	10.6863	10.2855	9.9845	9.93145	10.6649	9.71357	10.1277	10.1164	10.1234	10.403	10.0234	10.6805	10.0074	9.59756	10.5023	9.93374	9.64104	10.068	9.18491	9.16547	10.0177	9.77682	10.2456	10.1211	10.2267	9.93518	9.88282	9.89844	10.5109	9.82325	10.2751	9.97327	10.2281	9.3196	9.58858	10.0916	10.4401	10.1779	10.2746	10.3427	10.5044	10.1422	10.094	9.94369	9.12288	10.0185	9.82119
AK3P3	7.12042	7.22019	7.71622	7.72392	6.54529	6.99419	7.04764	6.98708	7.569	7.16382	7.95186	7.12893	7.51775	7.83195	7.37873	5.89371	7.76537	6.68973	6.21043	7.29995	6.41673	6.67031	6.86226	6.13621	7.46981	7.16569	6.20431	6.58198	6.15604	6.60547	6.96971	7.7456	6.47696	6.69076	6.61195	6.64199	6.50038	6.72415	7.86341	7.67218	7.75433	7.23577	6.81728	7.49386	7.74578	7.64931	6.58402	6.96968	7.66793
AK3P5	7.92065	8.85004	9.30909	8.01592	6.71234	7.71452	4.6547	6.70231	7.97806	4.69041	7.07701	7.785	8.18309	7.09332	7.98522	5.1562	8.29679	6.17133	5.04687	6.88365	4.16576	4.35335	6.66496	5.72849	8.33265	4.01312	6.7687	7.86107	4.94372	5.31672	5.86076	8.39666	5.25532	6.66296	5.5793	8.51297	6.97539	5.42568	7.54529	7.57937	8.72241	7.39814	9.15811	8.69098	7.74083	9.12735	5.26502	4.95614	9.11294
AK4	4.1078	4.02795	3.99331	4.05083	4.10418	4.01712	4.30596	4.12502	4.0506	3.98357	4.04416	3.99821	4.20942	4.28439	4.59354	4.11909	3.96962	4.90303	4.18722	4.18708	4.55546	4.20248	4.40538	4.08008	4.03982	4.07944	4.05024	4.23325	4.20318	4.01749	4.25741	4.07475	4.17346	4.19978	4.23513	4.47399	4.03729	4.06351	3.98591	3.9421	4.38685	3.90889	4.29173	3.94398	4.15435	4.05987	4.18916	4.24949	4.06377
AK4P1	6.57391	6.11263	6.34658	6.66596	6.3055	6.17501	6.38063	6.39669	5.72249	5.87301	6.31455	5.85405	5.15693	6.39686	6.17429	6.51729	6.34916	6.85907	7.08551	6.1605	6.22678	5.93288	5.90701	6.59006	5.4649	6.71115	6.4971	5.72424	6.14105	6.99601	5.83593	6.32605	6.33438	6.67497	5.78522	6.1772	6.21146	6.05377	7.42239	7.59395	5.79188	6.33139	5.84054	5.81019	6.51231	5.77975	6.25268	6.4489	6.19134
AK4P3	4.1078	4.02795	3.99331	4.05083	4.10418	4.01712	4.30596	4.12502	4.0506	3.98357	4.04416	3.99821	4.20942	4.28439	4.59354	4.11909	3.96962	4.90303	4.18722	4.18708	4.55546	4.20248	4.40538	4.08008	4.03982	4.07944	4.05024	4.23325	4.20318	4.01749	4.25741	4.07475	4.17346	4.19978	4.23513	4.47399	4.03729	4.06351	3.98591	3.9421	4.38685	3.90889	4.29173	3.94398	4.15435	4.05987	4.18916	4.24949	4.06377
AK5	4.25338	4.16735	4.0633	4.17226	4.36802	4.37921	4.50962	4.36606	3.98197	4.35289	4.30752	4.34321	4.26378	4.4335	4.4694	4.02217	4.06779	4.12326	4.35318	4.26878	4.75964	4.57771	4.32644	4.26551	4.30455	4.01806	4.29765	4.13509	4.23404	4.45954	4.04379	4.3373	4.14234	4.03684	4.25563	4.26926	4.17374	4.72578	4.05261	4.10784	4.29206	4.09711	4.75642	4.30018	4.26383	4.45879	4.05273	4.33301	4.32726
AK6	9.64354	9.31753	8.72637	9.62998	9.65797	9.19712	9.3215	9.27216	9.36119	9.19532	9.0574	8.77226	8.83817	9.14476	9.36399	9.42618	9.02239	8.18131	9.41095	9.25947	9.85418	8.9595	9.31142	9.28543	9.27651	9.33067	9.14176	9.2907	9.37437	9.45904	9.66609	9.33619	9.37332	9.43521	9.23007	9.74845	9.26432	9.18402	9.25001	9.48907	9.07738	9.24778	9.29505	9.29516	9.05502	9.13176	8.95576	8.80289	9.4843
AK7	3.83634	3.9358	3.96084	3.99911	4.29988	3.8408	4.1849	4.26212	3.86741	4.02433	4.1498	4.25051	3.90843	4.29767	4.00142	4.05675	4.03211	4.17671	4.13107	4.1752	4.35594	4.42042	4.29824	3.87484	3.89744	4.62891	4.26252	4.11886	4.05529	3.96431	4.42928	4.90034	3.88308	3.94166	3.97089	4.14088	4.14361	4.51799	4.05675	3.91969	4.04444	4.00946	4.00635	3.99703	4.01181	3.91439	4.30221	3.9203	4.12631
AK8	4.71126	4.60701	4.53349	4.7474	5.32711	5.04121	5.1069	5.03532	4.60279	4.54285	4.75817	4.71873	4.46502	4.16647	4.70004	4.57603	4.87128	4.84256	4.40546	4.34323	4.36443	4.40021	4.50578	5.05241	4.96232	4.44947	4.38598	4.56384	4.98686	4.36582	4.3221	4.40207	4.57413	4.27576	4.44737	4.31567	5.23807	4.68078	4.32743	4.4808	4.5685	4.36911	4.55851	4.57682	4.68841	4.46635	4.52607	5.04923	4.38026
AK9	5.82556	4.85958	6.33604	5.59865	5.41956	5.35429	5.79877	5.11123	5.32052	5.35336	5.57056	4.83335	5.4697	5.31755	5.39569	5.08394	6.07012	4.80185	4.52134	5.15404	4.73727	4.95339	6.70584	6.33437	6.36941	5.19862	5.17658	5.84346	4.9886	5.39931	6.18276	4.82843	5.66689	6.38598	6.12631	4.69791	5.80502	5.53824	5.45341	5.31521	6.14365	5.5662	5.55207	5.59509	5.90142	5.39633	4.82064	5.49643	5.08909
AKAIN1	3.71173	3.74621	3.83779	3.56321	4.1407	4.0001	3.97052	3.78615	3.72218	3.96353	3.83078	3.85222	3.6694	3.95725	3.8415	3.62954	3.58524	3.74786	3.63977	3.69691	3.84113	3.86079	3.94864	3.80721	3.68974	3.8202	3.58299	3.79038	3.75012	3.64746	3.68252	3.79141	3.90486	3.89185	3.57955	3.66091	3.71952	4.33406	3.71766	3.8167	3.77284	3.5228	3.96268	4.04783	3.61067	3.54081	3.84111	3.67623	3.75351
AKAP1	8.10863	8.27083	8.57657	8.24688	7.47673	7.68684	8.14231	7.28607	7.81016	7.89426	8.16123	7.41095	7.78322	7.77838	8.27788	6.73603	7.73747	6.59553	8.05918	8.01168	7.22455	8.1253	8.36004	7.54492	7.41198	7.65693	7.83021	7.5454	6.88557	6.99162	7.06494	8.10258	8.10131	7.67963	7.72439	8.59178	8.08791	7.16891	8.30985	8.12689	8.13092	8.05875	7.22762	8.16823	8.03334	7.8422	6.3917	9.32827	8.09019
AKAP10	9.15262	8.90685	9.66372	9.12472	9.38501	9.42905	9.39919	8.98757	8.91586	8.91779	8.59251	8.87126	8.26418	8.95699	8.53014	8.966	9.21479	9.30814	9.44462	9.34632	9.31685	8.93593	9.54365	9.49151	8.53618	9.40276	9.18082	9.04387	8.82333	8.97318	9.07096	8.61378	8.74365	9.48118	8.93168	8.61025	8.9529	9.66137	9.48626	8.99537	9.08185	9.1875	8.76137	8.98751	9.26765	8.50764	9.02558	8.75518	9.03673
AKAP11	10.6296	10.3049	10.6827	10.6063	10.1313	10.3022	10.5909	9.93936	10.1689	10.6365	10.6268	10.2007	10.2464	10.7176	10.1829	9.17431	10.7193	9.90398	9.75477	10.1143	10.0274	9.94915	10.3986	9.77047	10.6354	10.2618	10.0708	10.3786	9.52206	10.2517	9.78312	9.99167	10.1278	10.4107	10.1507	10.1057	10.057	10.1854	10.0505	10.1926	10.7477	10.7686	10.8189	10.5149	10.5851	11.0014	9.62518	10.7167	9.73084
AKAP12	4.94483	4.17938	4.07557	3.88031	4.32065	5.09121	5.93384	6.46688	6.05653	6.00674	4.8996	8.10195	9.07081	5.5651	4.48227	5.55813	7.92727	4.39343	4.93036	4.86796	4.13439	4.03853	4.22348	3.93458	4.89125	4.10457	3.79419	4.03403	4.67693	5.79132	7.42376	6.2302	5.08941	4.99478	4.48963	3.90753	5.88532	4.34197	5.5525	7.94778	5.77283	7.00681	4.23706	8.55877	4.73	3.87414	6.14107	4.16799	5.17728
AKAP13	11.2955	10.9329	11.7372	11.2239	11.3451	11.1284	11.3782	11.4617	10.8442	10.9333	11.0172	10.5479	10.4129	10.6214	10.7867	10.7724	11.1707	11.7105	11.3444	11.5969	11.496	11.0342	11.2101	11.4846	10.6228	10.9617	11.0497	11.4118	11.3356	11.0436	10.9587	10.6782	10.935	11.2335	11.2965	11.0877	11.2876	11.1421	10.7186	10.224	11.2092	10.8938	11.3154	10.9546	11.3368	11.2755	11.0039	11.1046	10.9044
AKAP13-AS1	11.2955	10.9329	11.7372	11.2239	11.3451	11.1284	11.3782	11.4617	10.8442	10.9333	11.0172	10.5479	10.4129	10.6214	10.7867	10.7724	11.1707	11.7105	11.3444	11.5969	11.496	11.0342	11.2101	11.4846	10.6228	10.9617	11.0497	11.4118	11.3356	11.0436	10.9587	10.6782	10.935	11.2335	11.2965	11.0877	11.2876	11.1421	10.7186	10.224	11.2092	10.8938	11.3154	10.9546	11.3368	11.2755	11.0039	11.1046	10.9044
AKAP14	4.01312	4.30642	4.02231	4.19191	4.72803	4.07818	4.36218	4.28206	3.99216	4.50724	4.177	4.66717	4.16792	4.28541	4.16045	4.68479	3.94686	4.60917	4.22595	4.37657	4.44139	4.41325	4.56593	4.40347	4.09781	4.80385	4.50493	4.21325	4.90828	4.23879	4.66664	4.56441	4.08395	4.11935	4.62597	4.8143	4.32098	4.3375	4.1349	4.38008	3.85927	3.99361	4.07705	4.00151	4.15345	4.15349	4.07057	4.18715	4.0602
AKAP17A	10.4698	9.68663	9.77112	9.51934	10.5987	10.1343	10.1848	9.67615	10.3016	9.79494	9.70934	9.99359	9.48562	9.88647	9.64654	9.92333	9.99991	9.96589	10.1911	9.98484	10.1105	10.1121	10.2659	10.0817	9.75267	10.4146	10.1928	10.2951	9.80328	9.72379	9.75752	10.1073	9.62367	10.0748	9.78376	9.0874	9.33046	10.1407	9.83906	10.0492	10.0723	9.54125	10.5521	9.67061	9.95447	10.5952	10.6038	9.45333	9.68794
AKAP3	3.87531	3.79357	4.05252	3.54238	3.9826	3.958	3.5482	3.89714	3.97174	3.94265	3.7919	3.77343	3.9989	3.8743	3.94117	3.68541	3.73951	4.0525	4.16098	3.74148	3.80788	4.01831	4.15337	3.78185	3.83418	4.00999	3.72257	4.08756	4.05631	3.65427	3.89832	3.85833	3.91985	3.72633	4.00253	3.96742	4.03963	3.74568	3.85114	3.96135	4.02552	3.92332	3.75917	3.96044	3.63966	3.93067	3.83858	3.83266	3.88757
AKAP4	3.70042	3.74355	3.8443	3.75094	3.75012	3.89056	3.5965	4.13419	3.94299	3.51822	3.83069	3.78987	3.70364	3.54529	3.67488	3.97534	3.72663	3.90443	3.91594	3.56312	4.00882	4.09347	3.82828	3.78754	4.05202	3.92093	3.93089	3.91742	3.88897	3.66798	3.68486	3.79172	3.81366	4.03661	3.52894	3.74537	3.67635	3.81966	3.92434	4.05844	3.57042	3.88592	3.77558	3.93933	3.78736	3.95961	3.62758	3.93386	3.53332
AKAP5	3.99335	4.97199	4.26303	4.09994	4.43231	4.04336	4.398	4.83089	4.3247	4.10861	3.98743	4.23395	4.60833	4.06628	6.08055	4.2471	4.23533	4.81742	4.00927	3.84663	4.06306	4.44269	4.19524	3.98731	4.21084	4.06825	4.43483	4.43096	4.31461	4.89008	3.96242	3.9698	4.08228	4.18846	4.10979	4.23079	3.78772	4.58996	3.96646	4.60258	4.37935	4.0167	4.67317	4.19813	4.18374	4.21419	7.03332	3.90165	4.03683
AKAP6	6.6688	4.51371	5.17685	9.09285	6.04299	9.44087	4.71336	4.41949	5.73744	5.11208	10.1147	4.46379	4.96544	4.84346	4.51732	5.73183	6.0486	4.54674	6.77737	5.08247	4.11255	4.75919	8.67311	8.61712	7.78641	9.5287	6.87287	5.87449	7.07459	7.02742	4.52212	8.38871	9.89982	6.90273	5.30608	4.32435	6.02457	6.02191	8.25819	6.66494	7.2095	8.36185	4.88269	5.08108	7.3171	5.03002	4.60298	4.7277	8.04299
AKAP7	6.67148	7.59549	6.34828	4.49659	4.43444	5.99756	5.08489	5.15295	5.06229	5.08146	4.81639	5.18528	4.59989	4.99364	5.25095	6.57967	6.89522	4.92887	5.83029	5.27147	6.29973	4.32386	4.41441	4.86852	5.36089	5.22954	4.55917	5.56781	5.24072	5.46073	5.27961	6.62452	5.13703	4.61504	5.141	6.09715	4.43522	4.31294	7.47721	6.36553	6.15821	4.55372	5.08132	6.02956	5.85019	6.98793	4.37535	4.57143	6.2851
AKAP8	10.0038	9.56413	10.0049	9.84517	10.3838	9.63617	9.7721	9.70476	9.45433	9.52518	9.5519	9.1262	9.24829	9.78607	9.32043	10.4792	10.1196	10.019	10.5574	10.4115	10.9339	9.90506	10.1552	10.0116	9.4876	10.3759	10.2526	9.71778	10.5426	10.1432	9.99794	9.52321	10.5028	10.2904	10.0385	10.2548	9.92235	9.83175	9.55172	9.59573	9.37484	9.64492	9.94491	9.73236	9.42813	9.32277	10.5233	9.90952	9.68322
AKAP8L	7.70475	7.07795	8.56381	7.76011	7.69344	7.52062	7.14187	7.82619	7.86504	7.69433	7.81891	7.65972	7.76098	7.54603	8.12373	7.56879	7.78781	7.85275	7.87596	8.43252	8.52055	7.84701	7.64655	7.96189	8.44424	7.53684	7.90531	7.61444	8.15361	8.03002	7.98192	8.51496	8.7787	7.96953	7.60853	7.43794	7.64189	7.48051	8.43956	8.45366	7.65994	7.99828	8.37996	8.47086	8.09778	8.20871	8.25022	8.41432	8.01598
AKAP9	9.90733	9.56156	9.91118	9.81261	9.69915	9.58767	9.54148	9.48262	9.25238	9.59007	9.57833	9.21951	9.35024	9.64014	9.1959	9.72441	9.59209	10.215	9.31925	10.2379	9.75437	9.79696	9.79393	9.70293	9.59652	9.99192	9.85358	9.68369	9.90228	9.63281	9.77665	9.5026	9.71167	9.66099	9.59555	9.46646	9.59144	9.45695	9.59224	9.15927	9.71905	9.35797	9.80742	9.56971	9.62459	9.49815	9.61042	9.42612	9.5454
AKIP1	5.95382	6.2445	4.90254	6.35463	5.49157	6.17405	6.0288	6.0505	6.33268	6.47737	6.54424	6.42966	6.14644	6.08752	7.03789	5.58983	6.03046	5.70994	5.85936	5.49301	5.62326	5.51053	5.89698	6.01777	6.39149	5.4729	6.44309	5.84151	6.22559	5.90669	5.98454	6.1581	6.81231	5.4683	5.9616	5.49913	5.55275	5.35397	5.95289	6.55541	6.46724	6.00415	5.34414	6.06474	5.29391	6.01358	6.17173	5.92499	7.30434
AKIRIN1	8.70602	8.5047	9.34735	8.9101	9.0641	9.65827	8.26229	9.2062	8.85318	9.08021	8.82275	9.04951	8.7053	8.69879	9.22408	9.71259	8.8592	9.68153	10.0395	9.35877	8.86963	9.39897	8.71984	9.06093	9.08321	9.05756	9.47648	8.85454	9.65506	9.84875	9.13586	8.81164	9.3933	8.85446	9.41308	10.1945	9.09368	8.54233	8.90782	9.11362	8.98863	9.11792	8.69354	8.81525	8.81218	8.8312	9.95993	8.96703	8.99137
AKIRIN1P1	5.07226	4.04378	4.03724	4.23572	4.16656	4.04307	5.06415	3.98828	4.69271	4.0568	6.35078	4.37282	3.93753	4.65177	3.9186	3.95617	4.0625	4.26721	4.46754	3.87626	5.99259	4.13322	4.42169	3.92075	3.76992	4.83409	4.04843	4.17749	3.87563	4.20211	4.26389	4.16987	3.85581	3.96503	4.23923	4.62215	4.16259	4.75461	10.3417	3.99806	3.89907	4.2083	4.23706	4.16771	4.24854	3.8734	4.6695	4.21618	4.12489
AKIRIN1P2	4.16712	4.38956	4.27869	4.41526	4.34172	4.30535	4.31423	4.27399	4.16028	4.35005	4.08017	4.46672	4.69852	4.35717	4.17975	4.48002	4.50385	4.57351	4.38394	4.47542	4.39079	4.44545	4.35566	4.70207	4.20439	4.38272	4.51835	4.44359	4.4833	4.23621	4.28299	4.37754	4.48399	5.05922	4.67366	4.36372	4.61752	4.27591	4.26969	4.18204	4.46236	4.22684	4.22902	4.18548	4.37719	4.18828	4.15557	4.45616	3.99897
AKIRIN2	9.20294	9.67141	9.71578	9.33043	9.7393	9.57085	9.54527	9.57567	9.17761	8.71429	8.80664	9.42592	8.79797	9.26395	9.23738	9.75658	9.58005	9.47129	10.212	10.0061	9.61363	9.25477	8.76634	9.31183	9.08156	8.86111	8.90695	9.47371	10.5348	9.47616	9.54615	9.12816	10.493	9.1172	9.45824	9.27745	9.29351	9.32148	9.34396	9.58466	9.17776	9.20479	8.50597	9.31098	8.77483	9.22908	9.07188	8.77705	9.26973
AKNA	10.8185	11.1997	10.6279	10.5753	10.4592	10.2781	10.5362	10.2127	10.5651	10.0554	10.5002	10.2658	10.1497	10.2009	10.354	9.91529	10.0837	11.1196	10.5079	10.2231	10.5522	10.5179	10.6948	10.5804	10.6317	10.4209	10.4346	10.0068	10.3897	10.263	9.69294	10.1254	10.64	10.5265	10.4958	10.0658	10.3421	10.7814	10.319	9.87761	10.5059	10.4625	10.9853	10.5948	10.4202	10.9381	11.0248	10.6302	10.1717
AKNAD1	8.61815	7.9754	8.48352	8.85563	8.06152	8.3351	8.55254	7.45038	8.41453	8.82001	8.99536	8.00063	8.44554	8.80932	8.36249	7.0911	8.50852	7.6967	7.23862	8.54697	6.57635	6.42501	8.51885	7.57761	8.27863	7.61466	7.59756	8.04636	7.28553	6.68623	7.35886	7.51874	8.07377	8.64763	7.89305	7.11164	8.08068	7.64043	7.33142	7.58222	9.17642	8.82844	8.68306	8.63684	8.78825	8.51519	7.35741	8.8888	8.01353
AKR1A1	7.92331	8.89133	7.73906	7.90969	8.08613	7.53467	8.18306	8.31254	8.7135	8.22839	8.05356	8.52224	8.31094	7.94541	8.90608	5.14576	7.63754	5.59043	6.63366	7.66649	6.01301	7.53987	7.79507	7.09491	8.04562	7.15876	7.23725	7.72728	7.5903	7.04576	7.51492	8.03053	8.02848	7.90928	7.61297	7.80981	7.89594	8.13615	7.84025	8.08321	8.23526	8.17167	8.3713	8.35579	8.16282	8.56935	6.82834	7.92222	7.98014
AKR1B1	8.54001	8.70754	8.35595	8.83076	7.92364	7.79109	8.24678	8.13535	9.18357	8.71888	9.16574	8.32972	8.6294	8.61474	8.58739	7.36529	8.78744	6.67014	7.92834	7.97953	7.34881	8.15841	8.41535	8.4789	8.58438	8.45067	8.5203	8.2765	8.02096	7.68969	8.21581	8.82837	7.47831	8.6585	8.38814	8.48255	8.96886	8.24469	8.47905	8.31201	8.6575	8.98458	8.38205	8.78098	8.8199	8.40001	7.94417	8.50552	8.94544
AKR1B10	3.96625	4.00175	4.1154	3.85716	4.2969	3.95891	4.16236	4.03488	4.32027	4.10991	3.97564	4.2511	4.31645	4.09938	3.85286	4.31047	4.05315	4.11514	4.43342	4.04626	4.03677	4.28759	4.08038	4.05774	3.7393	4.06137	4.16788	4.0699	4.09445	4.1325	4.06712	4.14501	4.03683	4.27799	4.18509	4.09211	3.90054	4.79131	3.96502	3.93618	4.37221	4.08461	4.33399	4.21477	3.98961	4.34696	4.40581	3.96423	3.963
AKR1B10P1	3.92283	3.82208	3.99575	3.97247	4.08099	3.95653	3.99483	3.94306	4.13155	3.91075	3.88998	4.09238	4.13438	3.94339	3.8366	4.07817	4.30753	4.17505	4.15628	3.88869	3.96352	4.03165	4.10604	3.95759	4.59031	4.04946	4.08256	4.12785	4.45289	4.11914	4.19894	3.98874	3.98494	3.97702	3.99724	3.98338	4.13606	4.29299	3.9475	4.14078	4.09236	4.21145	4.0727	3.82628	3.98558	3.97074	4.18238	4.02618	3.82929
AKR1B15	3.92283	3.82208	3.99575	3.97247	4.08099	3.95653	3.99483	3.94306	4.13155	3.91075	3.88998	4.09238	4.13438	3.94339	3.8366	4.07817	4.30753	4.17505	4.15628	3.88869	3.96352	4.03165	4.10604	3.95759	4.59031	4.04946	4.08256	4.12785	4.45289	4.11914	4.19894	3.98874	3.98494	3.97702	3.99724	3.98338	4.13606	4.29299	3.9475	4.14078	4.09236	4.21145	4.0727	3.82628	3.98558	3.97074	4.18238	4.02618	3.82929
AKR1B1P3	3.91044	4.11048	3.8137	4.15191	3.95365	3.90779	3.91884	4.25839	3.73412	3.86581	3.73924	4.07914	4.10605	4.1791	4.18532	4.3174	3.98943	3.98314	3.87061	4.05571	4.22809	4.06139	4.06943	4.25075	4.0442	4.5391	3.91252	4.02318	4.02178	4.08493	4.13455	3.99331	3.85982	3.91492	4.08663	3.91951	4.28262	4.17854	3.84013	4.16549	4.06708	3.8162	3.89343	4.08006	4.04207	4.05539	4.01809	3.98733	3.94216
AKR1C1	4.1237	4.32913	4.09034	4.09238	4.3391	4.22799	4.64353	4.17922	4.32852	4.17768	4.4927	4.75542	4.15752	4.4627	4.30057	4.52725	4.06788	4.9775	4.19558	4.04602	4.35634	4.27285	5.04995	4.01163	4.1439	4.35144	4.39923	4.22213	4.32622	4.29296	4.1449	4.59781	4.0345	4.0697	4.13438	4.51905	4.30521	4.28299	4.27499	4.24596	4.43107	4.22921	4.48757	4.17555	4.34733	4.32919	4.53995	4.06877	3.99358
AKR1C2	4.0448	4.32913	4.09034	4.09238	4.3391	4.19794	4.64353	4.17922	4.32852	4.17768	4.4927	4.75542	4.15752	4.43215	4.30057	4.52725	4.06788	4.9775	4.19558	4.0081	4.35634	4.27285	5.04995	4.01163	3.98237	4.35144	4.39923	4.19432	4.32622	4.29296	4.13661	4.59781	4.0345	4.0697	4.13438	4.51905	4.30521	4.39986	4.27499	4.24596	4.43107	3.93591	4.48757	4.17555	4.34733	4.32919	4.53995	4.06877	3.99358
AKR1C3	4.12038	4.46273	4.14233	4.09072	4.21499	4.39285	4.38183	4.81829	4.19674	4.25945	4.21988	4.86815	4.99332	4.50684	6.01182	4.84274	4.51022	4.70157	4.37957	5.33857	4.44472	4.24909	4.33892	4.2139	4.17122	4.12309	4.19475	4.16396	4.39747	4.18174	4.36914	4.1792	4.01662	4.78388	4.09709	4.19205	4.32022	4.48026	4.16744	4.40996	4.51863	4.49566	4.16852	4.35223	4.2784	4.16524	4.36232	4.52372	5.06571
AKR1C4	3.81096	3.74412	3.93547	3.75243	3.89101	3.95712	3.92326	3.56759	3.88212	3.8996	3.71478	3.91357	3.7963	4.01425	3.97091	4.00917	3.71174	3.79298	3.72875	3.9019	3.90841	4.42726	3.85728	3.71959	3.86809	4.12475	3.96039	3.93721	3.81336	3.68732	3.68305	4.01841	3.88274	3.83239	3.93643	3.9605	3.71184	4.13972	4.06801	3.76011	3.60818	3.8128	4.04093	3.85137	3.67113	3.90981	3.90768	3.87392	3.82512
AKR1C6P	4.1237	3.94729	3.93481	3.79347	3.6573	4.22799	4.14206	3.83068	3.80782	3.96833	3.90331	4.12661	3.82669	4.4627	4.04972	4.00116	3.77992	4.03024	4.11812	4.04602	4.29411	4.05742	3.76441	3.83322	4.1439	4.27297	4.22437	4.22213	4.15617	3.9798	4.1449	4.35321	3.94287	3.83561	4.07189	3.91622	4.01708	4.21719	4.14345	3.98497	3.95039	4.22921	4.05558	3.80772	4.23881	3.8219	3.89325	3.88842	3.95413
AKR1D1	3.72692	3.76198	3.98799	3.66191	3.80746	4.14917	4.06623	3.90643	3.64135	4.11381	4.11647	4.11248	3.91554	3.85508	3.86112	3.81577	3.90851	3.92786	3.90003	3.92413	3.85174	3.73473	3.75968	4.33179	3.83511	4.03357	4.09099	3.97715	3.8511	3.84145	3.88587	3.86774	3.90856	3.95804	3.95929	3.91125	4.51166	4.19345	3.83938	3.71641	3.92168	3.72728	3.96708	3.99119	3.87566	3.82447	3.94087	3.8867	3.85289
AKR1E2	4.6181	4.35776	4.43823	4.56616	4.58299	4.4922	4.73907	4.42697	4.47046	4.71926	4.43734	4.47441	4.53458	4.47471	4.61715	4.52599	4.38626	4.77133	4.79763	4.68485	4.73284	4.73247	4.71786	4.61525	4.55398	4.63734	4.40578	4.48019	4.56271	4.6354	4.47473	4.45223	4.76839	4.77807	4.59862	4.66528	4.59564	4.3755	4.57729	4.41113	4.41054	4.68859	4.83559	4.82762	4.62325	4.56383	4.62659	4.55283	4.56467
AKR7A2	7.79756	8.1556	8.2205	7.80833	7.16824	7.40838	7.71924	8.35736	8.56586	7.95841	8.0107	8.27185	8.41238	7.8225	8.41941	5.52027	8.11231	6.09509	7.04652	8.22436	5.77276	6.87114	7.33261	7.57866	8.07775	7.22377	7.51046	7.84396	7.20452	6.13583	6.97996	7.79123	7.94455	7.48702	7.39535	7.16695	7.93781	7.43378	7.60694	7.79815	7.95454	8.06921	7.80421	8.05562	8.13789	8.24568	5.57597	8.03669	8.33059
AKR7A2P1	4.49553	4.93644	4.78449	4.81186	4.73736	4.42446	4.76509	4.56999	5.0788	4.87105	4.87572	4.75261	5.15505	4.7506	5.3052	6.44292	5.46578	4.71197	6.40338	4.98064	4.50236	4.42563	4.48869	4.68996	4.64738	4.29372	4.79746	4.44788	5.28873	6.16282	4.76839	4.99147	5.71219	5.21863	4.43059	5.79628	4.49058	4.46599	5.01655	4.9385	5.17892	4.78286	4.46872	5.45795	4.42576	5.07907	5.52763	4.61328	4.41887
AKR7A3	3.94806	3.9565	3.92659	4.16359	4.23672	4.00149	4.02706	4.07429	4.27438	4.24268	4.32203	4.09111	4.08496	4.32049	4.13892	4.29012	4.13829	4.42163	4.29014	4.48442	4.14463	4.19583	4.09464	4.39366	4.0943	4.17285	4.25867	4.2575	4.06592	4.27098	3.95304	4.2021	3.83978	4.12452	4.08649	4.00031	4.08148	5.16416	4.09713	4.00421	4.20267	3.93382	4.04936	4.08579	4.00664	4.20107	4.08252	4.0763	4.19791
AKR7L	4.29476	4.33406	4.41278	4.39834	4.23672	4.08479	4.43989	4.18576	4.29143	4.24268	4.32203	4.09111	4.2813	4.32049	4.29258	4.29651	4.60236	4.42163	4.61814	4.48442	4.52714	4.72837	4.09464	4.70106	4.0943	4.28976	4.36292	4.2575	4.42951	4.2928	4.25736	4.2021	4.45344	4.36957	4.31536	4.11588	4.22855	5.16416	4.09713	4.02295	4.20267	4.39094	4.25169	4.1119	4.17435	4.23434	4.39698	4.32902	4.19791
AKT1	6.26004	6.26797	6.35025	6.09246	6.06621	6.40721	6.11367	5.82201	6.42923	5.97741	6.04175	6.7528	5.71498	6.04874	6.38776	5.7224	5.87772	6.05171	6.33036	6.25004	5.6598	6.18053	6.13436	6.60736	6.34891	6.28977	6.2745	6.22342	6.1414	5.20485	6.06917	6.49903	6.08643	5.97321	5.99241	5.71032	6.34111	6.96806	5.46584	6.57707	6.05151	6.20483	6.25916	6.2118	6.12981	6.3306	6.15107	6.43984	6.23165
AKT1S1	5.95546	5.37607	6.02473	5.70942	6.22688	5.76406	6.54125	6.09609	6.62013	6.1024	6.11745	6.19689	5.72521	5.84021	5.83611	4.99907	5.5443	5.11532	5.08734	5.72084	5.82498	6.63961	5.47487	5.96728	6.30307	5.68098	4.96471	5.42436	5.37548	5.08076	5.36085	5.61021	6.35615	5.73219	5.70757	5.35256	6.09984	5.54849	6.83662	5.9817	5.93034	5.57858	6.18708	5.86279	5.7737	6.22775	5.58359	5.77377	6.02695
AKT2	9.28938	9.01538	9.23655	8.96356	8.76923	8.76248	8.21122	8.71315	9.21775	9.05028	9.03862	9.29056	9.0459	8.53424	9.0948	9.40181	9.19144	9.36468	9.88167	9.10222	8.9613	9.02504	8.90841	9.48643	8.94563	8.74365	8.93719	9.01329	9.26545	9.50661	8.34283	9.20486	10.0479	9.18765	9.00946	8.93812	9.28037	9.11979	9.10799	9.40443	8.89166	9.03517	9.28093	8.82422	9.34691	9.46288	9.82128	9.72418	9.3779
AKT3	7.71332	7.04939	7.46227	8.12024	7.87448	7.51654	7.87499	7.17313	7.09911	7.41864	8.14325	7.9387	6.51322	7.5806	6.35466	7.50621	7.3215	7.06311	8.23691	7.25004	7.10514	7.86102	7.43992	7.63622	7.07795	7.2714	7.9108	7.63627	6.32697	6.70782	6.50335	7.61036	7.38131	6.72121	7.14765	6.73196	7.70157	6.81348	8.20971	7.53786	7.22881	6.99215	7.34974	7.49572	7.76973	7.30229	6.98413	7.0646	6.65608
AKT3-IT1	7.71332	6.18928	6.46532	8.12024	7.87448	7.51654	7.85695	7.17313	6.65483	7.41864	8.14325	7.56634	5.32156	7.5806	5.50897	7.50621	7.3215	7.06311	8.23691	6.95969	7.10514	7.86102	7.43992	7.63622	6.02233	7.2714	7.9108	7.63627	5.83629	6.70782	5.55936	7.61036	7.38131	6.72121	7.14765	6.73196	7.70157	5.7919	8.20971	7.53786	7.22881	6.13736	6.92267	7.49572	7.76973	7.07928	6.98413	6.82647	6.52815
AKTIP	9.97521	9.71761	10.045	10.5237	9.97175	10.4955	10.1961	10.0085	9.93681	9.65673	10.053	10.1601	10.1431	10.4872	9.83829	9.49815	10.6547	9.84403	8.9061	10.2914	10.3496	9.79793	10.2202	9.2867	10.9387	10.5894	9.88632	10.3858	10.7104	10.6063	9.73126	10.5297	10.2491	9.89026	9.36433	9.63881	9.59567	9.35851	10.3574	10.4322	10.2849	9.36018	9.96131	10.2824	10.3841	10.8394	10.159	10.3751	9.8828
ALAD	6.65136	6.77139	7.5127	6.69459	6.04188	6.62008	6.62905	6.02	7.75009	6.67128	6.90742	6.62314	6.91274	7.22749	6.65629	4.83326	7.151	4.81264	5.6006	6.43638	5.49919	5.87999	6.12228	6.31744	7.17064	6.02214	5.9837	6.90041	5.92643	5.5451	6.01631	7.26904	6.6813	6.27725	6.75198	6.23739	6.23141	7.13801	6.9118	7.5601	7.10356	7.03113	7.4494	7.32578	6.93508	7.19809	4.80303	7.00434	6.74195
ALAS1	6.04844	6.67056	6.32926	6.20062	6.01436	5.84866	5.84124	5.84181	6.77624	5.44788	6.95721	6.67123	7.32162	6.36976	6.26724	5.92955	5.84218	6.76573	6.32602	5.70629	5.43803	5.4165	5.81129	5.41934	6.75222	5.37563	5.64427	5.46428	5.67581	6.97073	5.81236	6.54862	6.69409	6.07997	5.52497	5.30525	5.755	5.90959	6.4327	6.82142	6.20117	6.3407	5.94921	6.62433	6.20212	6.87673	7.22166	6.7204	6.52491
ALAS2	4.60124	4.11214	4.30189	4.01487	4.25755	4.18305	4.28529	4.42174	4.36968	4.45458	4.24034	4.48155	4.12464	4.33144	4.21392	4.12704	4.15053	4.22565	4.56234	4.50158	4.25902	4.2889	4.32416	4.22183	3.96156	4.06598	4.15917	4.44307	4.57878	4.05819	3.93115	4.22655	5.06789	4.26997	4.09817	4.33227	4.0716	4.23784	4.19091	3.97095	4.0083	4.27477	4.14707	4.29115	4.21076	4.21438	4.64457	4.1902	4.18818
ALB	4.09009	4.01307	4.03893	3.87908	3.98105	3.95448	4.13998	3.80552	3.7365	3.90792	3.94483	4.17588	3.85958	4.09353	4.09017	4.03982	4.03736	4.03711	4.07519	4.17501	3.92715	3.95984	3.93456	3.86705	4.05049	3.96484	3.90432	4.11114	4.00818	3.96868	3.96633	4.11623	4.17453	3.89521	3.75817	4.09819	4.06068	3.95774	4.75207	3.89016	3.94718	3.7264	4.23706	4.24679	3.86998	4.1734	4.12378	3.8952	3.89156
ALCAM	9.41965	9.26678	9.73579	10.1567	9.24844	9.91048	9.01816	9.14227	9.12065	9.89544	9.70786	8.53783	9.78363	9.07717	8.95502	8.19554	9.85317	8.04985	9.11246	9.49198	8.29014	9.20642	9.92764	9.16452	8.92968	8.98338	9.61566	9.43133	9.33675	8.77703	9.39106	9.38336	9.42323	10.1101	9.2596	9.22943	9.56887	9.20203	9.65654	9.47483	9.91819	9.55073	10.0002	9.52365	9.98356	8.57709	8.22767	9.45988	9.92614
ALDH16A1	6.75567	6.23795	6.59098	6.63311	6.60217	5.39842	5.96515	6.17647	7.05598	6.85884	6.83878	5.99812	6.7615	6.83696	6.67634	6.037	6.23395	6.13464	6.93198	6.63693	7.21555	7.37144	6.72077	6.90599	6.46355	6.62096	6.34925	6.49854	6.33889	5.97936	5.64748	6.4175	6.54259	6.54412	6.75469	6.35645	6.85249	6.24511	7.10162	6.44574	7.00257	7.16875	6.55669	6.89574	7.08594	6.9675	6.60117	7.39407	6.43472
ALDH18A1	8.10215	8.57388	8.36495	7.8745	7.57233	8.06935	8.15114	7.98181	8.12805	8.3881	8.47299	8.66567	8.58942	8.47529	8.61369	6.46703	8.37905	7.41886	6.95955	8.3245	7.49324	7.34778	8.26487	7.58293	8.51403	7.73012	7.85019	8.046	7.25677	6.11922	8.0178	8.97326	7.79779	7.6823	7.99286	7.68987	7.82053	6.60689	8.55125	8.55015	8.47155	8.45399	8.11884	8.55291	8.05362	8.29251	6.03298	8.52577	7.95392
ALDH1A1	4.05379	4.70798	4.49614	4.18407	4.20905	4.16403	4.4919	4.50471	4.16814	4.24492	4.18013	4.6663	4.44215	4.24242	4.69645	4.1108	4.26078	4.2992	4.45155	4.20984	4.11857	4.47453	4.13205	4.50015	4.53742	4.13976	4.21546	4.32442	4.19467	4.43935	4.0174	4.13209	4.46235	4.19731	4.17158	4.2507	4.15619	4.43593	4.40521	4.48011	4.14257	4.44098	4.29174	4.39754	4.26996	4.20987	4.30856	4.34991	4.38444
ALDH1A2	4.75743	4.62427	4.52138	4.91939	4.52391	4.77926	4.55965	5.21286	4.62056	4.35812	4.7874	5.02784	4.94893	4.61301	4.54574	5.13208	4.16484	4.67118	4.71124	4.67382	7.95796	4.72906	4.61394	4.39065	4.32129	5.32356	4.74689	5.49	4.61126	7.70518	4.80802	5.72868	4.46605	4.54711	4.94567	4.72348	4.39479	4.4347	5.5474	5.38691	4.39755	4.55626	4.94774	7.52588	4.56561	4.40344	5.43733	4.43018	4.46018
ALDH1A2-AS1	3.95054	4.15448	4.06812	4.32461	4.00989	4.00413	4.55965	4.23507	4.1273	4.15392	4.18042	4.22931	4.0547	4.25819	3.92689	4.15978	3.90149	3.96466	4.11828	4.28392	4.35088	4.63249	3.93105	4.09433	3.86137	4.14495	4.1868	3.99113	4.03557	4.04416	4.32356	4.35695	4.46605	4.1027	4.12518	3.94102	4.03274	4.35823	4.03325	4.29434	3.98418	4.2174	4.26478	4.03474	4.33429	4.07131	4.16725	4.02528	3.96152
ALDH1A3	3.9601	4.05679	4.05902	3.98993	4.25873	4.20941	4.15127	4.43521	4.02788	3.96101	4.26002	4.13651	4.1886	4.05052	4.12909	4.8979	3.94413	4.25218	4.14091	3.90186	4.26868	4.47013	4.49684	4.27755	4.09062	4.1486	4.27472	4.01561	4.0871	4.08754	4.2031	4.28448	3.85715	3.85653	4.06002	4.07532	4.09706	4.2514	4.18753	4.11689	4.19616	4.01565	4.22549	4.01854	4.01821	3.98996	4.02205	4.07269	3.94935
ALDH1A3-AS1	5.77252	5.14454	5.8063	5.32421	4.89976	5.06644	5.32684	5.06982	5.35954	4.99576	5.17854	4.45462	5.54032	4.3415	4.80577	4.8979	5.72941	4.54536	5.43807	5.00338	5.13166	4.47013	5.17827	4.81158	5.20888	5.27483	4.74444	5.06127	5.50184	5.31346	4.39614	4.92401	5.7018	5.39729	5.49626	4.68963	6.01227	4.46286	5.04948	5.6276	6.06261	5.18613	5.5622	5.60952	5.49203	5.68301	4.50319	5.3864	4.62632
ALDH1B1	4.55926	4.72252	4.39617	4.63647	4.7155	4.5106	4.65935	4.72454	4.52196	4.82217	5.08979	4.5488	4.72342	4.49782	4.81673	4.6614	4.44657	4.4599	4.42668	4.23609	4.6029	4.39249	4.49107	4.25145	4.19833	4.76425	4.64972	4.54629	4.33466	5.14459	4.42215	4.72706	4.52174	4.67498	4.48367	4.55636	4.45385	4.48055	4.4765	4.57704	4.37982	4.1985	4.57777	4.84772	4.74461	4.86587	4.82828	4.17988	4.58999
ALDH1L1	4.49161	4.15466	4.41105	4.08054	4.37718	4.64153	4.55807	4.63129	4.33204	4.6633	4.49193	4.19109	4.25174	4.42519	4.50546	4.76943	4.50472	4.45482	4.57855	4.26612	4.29722	4.53407	4.45144	4.38012	4.62272	4.71101	4.83103	4.6313	4.83279	4.8504	4.52073	4.45631	4.73118	4.34354	4.69556	4.4529	4.59328	5.22307	4.56618	4.03752	4.18401	4.30501	4.19065	4.47087	4.71902	3.9383	4.67023	4.50615	4.40355
ALDH1L1-AS1	3.84472	3.85024	3.79809	3.83719	3.87752	4.64153	3.95302	3.91845	3.97155	3.9493	3.73152	3.92382	3.99587	4.09013	4.21635	4.3346	4.00404	4.00283	4.05287	4.04019	4.17752	3.89794	3.90372	3.97797	3.66535	4.0809	4.09124	4.18099	3.9725	4.2176	3.94936	4.2553	3.71586	4.15874	4.03992	4.13124	4.07594	4.01387	4.09763	4.03752	3.89965	4.1079	4.10463	4.39935	3.914	3.88106	3.91082	4.23454	3.92543
ALDH1L1-AS2	4.49161	4.15466	4.41105	4.08054	4.37718	4.64153	4.55807	4.63129	4.33204	4.6633	4.49193	4.19109	4.25174	4.42519	4.50546	4.76943	4.50472	4.45482	4.57855	4.26612	4.29722	4.53407	4.45144	4.38012	4.62272	4.71101	4.83103	4.6313	4.83279	4.8504	4.52073	4.45631	4.73118	4.34354	4.69556	4.4529	4.59328	5.22307	4.56618	4.03752	4.18401	4.30501	4.19065	4.47087	4.71902	3.9383	4.67023	4.50615	4.40355
ALDH1L2	4.68021	4.57327	4.43714	4.27103	4.46503	4.55089	5.01465	4.81537	4.50621	4.71463	4.58792	4.83121	4.47369	4.63694	4.6102	5.51293	4.48602	5.27031	4.63581	4.60661	4.96681	5.32915	4.62454	4.67684	4.57311	4.52733	4.96519	5.00734	4.97717	4.89766	4.75573	4.62013	4.48261	5.07951	4.68266	4.67857	4.565	4.25263	4.47195	4.58373	4.55551	4.48131	4.67664	4.55654	4.39129	4.93356	4.5915	4.3275	4.30956
ALDH2	4.42341	4.36145	6.99407	4.78275	5.23797	4.86784	4.93531	4.2969	5.78374	4.72317	4.49946	4.84034	4.98644	4.50706	5.1032	4.45365	5.80995	5.19356	6.66751	4.68618	5.27765	5.8269	4.60897	5.83546	4.91356	4.33855	4.89206	5.53126	4.98864	5.46172	4.99636	4.86372	5.48426	5.93644	5.13105	5.00064	4.82512	4.48803	6.51106	5.74381	5.15151	5.42709	5.29385	5.21629	4.64741	5.19718	5.25317	6.01768	5.46107
ALDH3A1	3.92692	3.88423	3.73969	3.83789	4.20209	4.04511	4.20547	4.20724	3.84285	3.87157	3.97436	3.94144	4.07813	3.9931	3.93789	4.03249	3.7702	4.03126	4.03441	4.12283	3.85392	3.90309	4.12565	4.1715	3.87432	4.02139	4.20817	4.0874	4.07202	3.9576	3.88528	4.09527	3.93718	3.91556	3.98465	4.23984	3.86347	4.33699	3.71895	3.88486	3.82705	4.29476	4.13808	4.20876	4.07454	4.1704	4.06724	3.885	4.03895
ALDH3A2	7.30545	7.93716	8.17598	8.11897	8.54261	7.96437	8.01825	8.25077	8.34036	9.14912	7.4271	8.62877	8.78365	8.79556	7.94505	6.10526	7.79054	5.96329	7.24388	8.60608	6.80895	6.39162	8.71448	8.2305	8.97003	8.35699	8.94362	7.79146	7.39924	6.48028	7.75293	8.65734	7.32287	7.83763	8.80136	7.73255	8.81801	8.39097	7.82361	7.63765	8.79388	8.60829	8.10356	8.06484	8.75316	7.69123	6.86005	9.56852	7.76092
ALDH3B1	4.53192	5.26762	4.97978	4.45511	4.74571	5.02244	5.78586	4.5559	4.64423	5.22706	4.79359	5.12698	5.05416	4.73692	5.41525	5.0917	4.72628	5.15976	5.08434	4.96078	5.11782	5.69867	4.69183	4.9567	4.79172	4.79999	5.16166	5.41694	4.98681	4.56177	4.96634	5.07363	5.03299	5.12859	5.14024	5.15446	5.097	4.73769	4.59103	4.37809	4.70877	4.91035	4.71686	5.35717	5.43537	4.94226	4.96981	5.04741	5.54475
ALDH3B2	4.09245	4.27986	4.2452	4.27626	4.57721	4.09157	4.52749	4.87294	4.6796	4.37392	4.40631	4.24341	4.39523	4.38791	4.1539	4.33557	4.38231	4.35982	4.70488	4.18295	4.48459	4.36897	4.11338	4.27149	4.2664	4.46866	4.37441	4.41003	4.48069	4.28563	4.38641	4.33	4.29701	4.41315	4.38577	4.2395	4.27322	4.65125	4.28788	4.19631	4.20531	4.5036	4.88999	4.67064	4.47461	4.27581	4.40896	4.343	4.28589
ALDH4A1	4.52303	4.56947	4.66042	4.67451	4.21034	4.80835	4.53271	4.56574	4.32235	4.63266	4.32039	4.39055	5.09254	4.71056	4.62187	4.27213	4.48912	4.70187	4.29805	4.30834	4.73061	4.66661	4.80228	4.70894	4.60409	4.7565	5.15675	4.68913	4.64119	4.70412	4.6937	4.96246	4.89454	4.61486	5.00293	4.60509	4.83817	4.14471	4.42534	4.41003	4.64094	4.44058	4.28823	4.36824	4.46387	4.58782	4.51475	4.88397	4.34278
ALDH5A1	9.83785	10.2318	9.41952	9.86126	8.58255	8.29239	9.54141	8.69361	9.23754	9.90114	9.65678	9.15557	9.93768	9.41576	10.1144	6.1227	9.55503	8.57328	6.50258	9.36056	6.87094	6.62583	9.11372	8.02139	9.67765	9.08442	8.19119	8.20479	8.63711	7.59963	8.60933	8.16528	10.2515	9.17738	7.99888	7.53919	9.10852	8.96228	7.93297	8.40288	10.1201	9.79587	8.12531	9.66999	9.62639	10.3215	8.01625	8.7237	9.52234
ALDH6A1	6.68845	6.60123	6.91607	6.90928	6.43519	6.41512	7.20992	6.06683	6.45391	6.4476	6.64566	6.33385	6.33734	6.23126	6.14524	5.38199	6.55107	5.4312	5.04748	6.32828	4.82748	5.02301	6.37257	6.02234	6.75667	5.43291	5.57883	6.68405	5.79715	5.10244	5.80905	6.54696	5.54217	6.54548	6.48894	5.70407	6.09949	5.19679	5.25413	6.6574	7.0834	6.04199	5.80866	6.97151	6.68203	7.01219	4.95747	5.63307	6.5225
ALDH7A1	4.30029	4.72778	4.79913	4.14586	4.39395	4.55434	4.32864	4.35093	4.01202	4.12625	4.22579	4.2562	4.5429	4.43159	4.63833	4.0659	5.0254	4.45007	4.62038	4.69469	4.15923	4.47246	4.33382	4.48954	5.43568	4.23613	4.27113	4.4459	4.29802	4.10335	4.30313	4.40746	3.95141	4.72208	4.61113	4.40273	4.30398	4.2163	4.19562	3.84504	4.76434	3.82358	3.98953	5.05255	4.23744	4.17531	4.33412	4.1041	4.37371
ALDH7A1P1	4.30029	4.72778	4.79913	4.14586	4.43023	4.55434	4.32864	4.35093	4.041	4.12625	4.22579	4.61203	4.5429	4.43159	4.63833	4.32234	5.0254	4.45007	4.62038	4.69469	4.15923	4.47246	4.33382	4.48954	5.43568	4.23613	4.27113	4.4459	4.29802	4.10335	4.30313	4.40746	3.95141	4.72208	4.61113	4.40273	4.30398	4.2163	4.19562	3.91031	4.76434	4.26076	4.48048	5.05255	4.23744	4.17531	4.33412	4.1041	4.37371
ALDH7A1P2	4.32508	4.0546	4.07162	3.89269	4.06671	4.22013	4.08294	4.16371	4.10378	4.13208	3.86631	4.26856	4.1261	4.16754	4.07577	4.40762	3.7688	4.45027	3.85936	4.01589	3.96461	4.12206	4.2093	3.86629	3.95931	3.99558	3.9675	3.96882	3.95735	3.99401	4.06715	4.15944	3.94	3.92899	3.80444	4.18913	3.89909	4.45178	4.06203	4.13229	3.92613	3.89776	4.11386	4.01214	3.92828	3.96367	4.00957	3.75555	3.91518
ALDH8A1	4.94239	4.0306	4.15576	4.09669	4.21767	4.30425	4.36577	4.16354	4.03303	4.23314	4.35902	4.4809	4.22369	4.15481	3.93843	4.06662	3.99772	4.59475	4.14761	4.43764	4.22138	4.65702	4.63564	4.32521	4.42542	4.38228	4.19205	4.42746	4.37859	3.95464	4.34135	4.08504	4.05487	4.0037	4.61469	4.20306	4.35309	3.94387	4.04498	3.96759	4.28691	4.06619	4.28981	4.22125	4.29123	4.31897	4.23945	4.37458	4.28533
ALDH9A1	8.53153	9.64518	9.53175	8.86086	8.21411	8.40988	7.92293	8.57858	9.01447	8.78974	9.04919	8.74512	8.75179	9.2747	8.82747	8.19708	9.06171	7.8102	7.43693	8.0458	8.32817	8.1405	8.06533	7.78974	8.88464	7.76296	8.1253	8.42621	7.83795	8.15997	8.4896	8.55386	8.20608	8.43242	8.03144	8.39421	8.19985	7.1605	8.82923	9.16885	8.93985	9.13837	8.20295	9.59561	8.35318	9.68707	7.2461	9.11971	8.53925
ALDOA	13.1968	12.8626	12.9179	12.5956	12.5942	12.4933	12.7149	12.4538	12.2749	12.4696	12.8429	12.2659	12.1248	12.7821	12.4399	12.363	12.8115	12.7499	12.8462	13.2656	12.4596	12.7658	12.8087	12.6061	12.7432	12.6966	12.6535	12.3852	12.6835	11.9648	12.8028	11.7773	12.8685	12.6371	12.7108	12.0758	12.496	12.7522	11.9942	12.104	12.7061	12.6852	12.6905	12.6791	12.5793	12.7049	12.7644	12.4183	11.993
ALDOAP2	4.47622	4.33039	4.47682	4.39358	4.4393	5.05394	5.1054	4.78532	5.14812	4.65535	4.53346	4.48763	4.99566	4.51965	4.66963	5.32881	4.79254	4.72369	4.85238	4.71961	5.05437	4.84795	5.0728	5.50743	4.84222	4.77612	4.79176	4.81273	5.36318	4.84177	4.6232	4.62356	4.75401	4.69399	4.78541	5.10573	5.00282	4.87196	4.64422	4.72945	4.89572	4.76814	4.63502	4.89515	4.61215	4.49052	5.10653	4.43899	4.88937
ALDOB	4.09153	4.12924	4.13194	4.1311	4.44838	4.16519	4.46622	4.12169	4.17517	4.3441	4.31079	4.29291	4.17269	4.16628	4.24358	4.44843	3.91293	4.21619	4.00234	4.01606	4.14409	4.33793	4.22448	4.16121	4.24061	4.01872	4.15071	4.10999	4.28966	4.11235	4.12394	4.12159	4.31712	3.90869	4.13971	3.9657	4.22163	4.45437	4.07509	3.99587	4.1055	3.98297	4.26978	4.03828	4.1217	4.24309	4.25371	4.04064	3.83992
ALDOC	5.41633	6.3171	5.54113	6.14433	6.29394	6.37046	6.86382	7.09395	6.35206	6.71042	6.59017	5.71769	6.28671	6.25655	6.47553	6.15421	6.60614	6.36468	5.95513	6.77856	5.91427	5.66129	6.01863	6.80046	6.28587	5.52455	5.96457	6.35297	6.00066	5.78883	5.49244	6.43524	7.18581	6.80257	6.81961	6.51559	6.66511	6.30678	6.56768	6.38532	6.55474	7.04477	5.63621	6.6142	6.6091	6.53187	5.76642	7.33179	6.18952
ALG1	6.94389	6.51389	6.95471	7.16498	7.46107	6.31966	6.27647	6.07518	7.55699	6.86766	7.19805	6.88086	5.96113	6.71511	6.9869	6.1854	7.22888	5.85346	7.31986	7.22154	6.12571	6.51091	6.73849	7.0018	6.88185	6.60864	6.50476	6.66167	6.68213	7.70907	6.07081	6.53007	7.60117	7.43538	7.3478	6.55081	7.14222	7.39019	7.00834	6.78175	7.33797	7.46185	7.03956	7.32487	7.13434	7.18797	7.29129	7.16258	6.68856
ALG10	6.3608	5.92981	6.58484	7.03571	6.59546	6.50843	6.54198	4.23324	6.28008	5.81392	6.55768	7.33287	6.30455	6.0936	5.9671	5.88107	6.43316	5.18808	5.71956	7.11255	6.00075	5.92109	5.90937	5.17944	6.83369	5.64635	5.735	5.887	6.20838	6.24201	6.399	5.59013	7.39118	5.43091	5.8232	5.99052	5.39993	4.83846	6.37708	6.67791	6.80109	5.59581	6.09961	6.07186	6.8684	6.82082	5.92674	6.20667	6.1907
ALG10B	6.3608	5.92981	6.58484	7.03571	6.59546	6.50843	6.54198	4.23324	6.28008	5.81392	6.55768	7.33287	6.30455	6.0936	5.9671	5.88107	6.43316	5.18808	5.71956	7.11255	6.00075	5.92109	5.90937	5.17944	6.83369	5.64635	5.735	5.887	6.20838	6.24201	6.399	5.59013	7.39118	5.43091	5.8232	5.99052	5.39993	4.83846	6.37708	6.67791	6.80109	5.59581	6.09961	6.07186	6.8684	6.82082	5.92674	6.20667	6.1907
ALG11	7.75671	7.11223	7.26936	7.91504	8.77798	8.5954	7.89961	8.72452	7.50296	7.69282	7.91405	7.23016	7.64852	7.60081	7.4826	8.20671	6.85234	7.71251	9.35331	8.49409	7.62956	7.52454	8.05507	8.29289	7.55333	8.09477	8.45283	8.32519	8.90651	8.03292	8.11855	7.65232	8.03207	7.94734	8.50884	8.21523	7.78404	7.38582	6.98732	7.18474	7.80711	7.7072	8.29078	7.39815	6.6255	7.42948	7.89399	7.73631	7.79056
ALG12	4.3714	4.29916	4.12012	4.44714	4.06725	4.19864	4.15617	4.70712	4.20096	4.12181	4.32066	4.44357	4.19665	4.24561	4.50347	4.50071	4.44837	4.47374	4.04918	4.41002	4.66878	4.46576	5.03431	4.44375	4.17402	4.32609	4.74172	4.13842	4.61609	4.33256	4.34277	4.20391	4.8091	4.43154	4.6894	4.19068	4.28505	4.39103	4.38623	4.4218	4.23645	4.33708	4.32197	4.40523	4.39513	4.4581	5.1112	4.26537	4.2662
ALG13	10.608	10.3138	10.6374	10.1197	10.096	9.95576	9.92534	10.3608	10.108	10.1167	10.4974	9.67279	9.9631	10.3242	9.87396	10.4047	10.3273	9.73597	9.51977	9.91055	10.046	9.62888	10.6407	9.94849	10.3679	9.96512	9.3157	10.1694	10.4429	9.93463	10.0981	9.54334	9.96558	10.2225	10.1491	10.1619	9.95997	9.6811	10.7619	9.49174	10.7465	10.1068	10.3896	10.1424	10.4778	10.8826	9.7239	10.0925	9.70472
ALG13-AS1	10.608	10.3138	10.6374	10.1197	10.096	9.95576	9.92534	9.55523	10.108	10.1167	10.4974	9.67279	9.9631	10.3242	9.87396	7.32592	10.3273	9.45587	7.88394	9.91055	9.00164	9.1736	10.6407	9.84175	10.3679	9.51229	9.13115	10.1694	9.13841	8.63978	9.91135	9.44242	9.96558	10.2225	10.1491	9.20814	9.68841	9.6811	9.8604	9.4799	10.7465	10.1068	10.3896	10.1424	10.4778	10.8826	8.68508	10.0925	9.65119
ALG14	5.64325	5.68813	5.79363	5.79435	6.02507	5.35831	5.47576	4.90405	6.14501	5.85309	6.09514	6.04374	5.69227	6.08806	6.1884	6.31705	5.98467	5.46264	5.65114	4.91408	6.19868	4.94947	5.51682	5.43445	5.4365	5.65882	5.24965	5.39378	5.63029	6.48325	6.01414	6.65066	5.36126	6.02878	5.08777	5.59943	5.54418	5.06766	6.68809	6.33905	5.59071	6.47249	5.52973	6.25233	5.99907	4.92423	6.52974	5.29624	5.9721
ALG14-AS1	5.64325	5.68813	5.79363	5.79435	6.02507	5.35831	5.47576	4.90405	6.14501	5.85309	6.09514	6.04374	5.69227	6.08806	6.1884	6.31705	5.98467	5.46264	5.65114	4.91408	6.19868	4.94947	5.51682	5.43445	5.4365	5.65882	5.24965	5.39378	5.63029	6.48325	6.01414	6.65066	5.36126	6.02878	5.08777	5.59943	5.54418	5.06766	6.68809	6.33905	5.59071	6.47249	5.52973	6.25233	5.99907	4.92423	6.52974	5.29624	5.9721
ALG1L	4.13328	4.28264	4.06167	3.99396	3.83104	4.02687	3.93176	3.71394	4.14298	3.95734	3.95399	3.94834	3.91846	4.31921	4.12635	3.79769	4.00218	3.90654	4.36091	4.16275	4.08967	3.95821	4.03409	3.98207	3.87654	4.06713	4.4186	4.14864	3.9137	4.19675	4.18581	3.99875	4.34106	4.2403	3.93552	4.07885	3.95622	3.93857	4.03969	3.85208	4.13512	4.04393	4.18428	4.11794	4.12892	4.20205	3.97803	4.22255	4.05089
ALG1L10P	4.78365	4.74435	4.67244	4.91394	4.75433	5.2492	4.55049	4.5865	4.30029	4.68012	4.421	4.67099	4.7355	4.65796	5.05798	4.60964	4.53777	4.86262	4.51154	4.36419	4.80087	5.07543	4.6843	5.05017	5.34233	5.37177	5.07314	4.70728	4.51217	4.47245	5.00473	4.70147	4.18659	4.69879	5.22588	4.73494	4.4148	4.76752	4.81836	4.69971	4.63105	5.04829	4.71585	5.33813	4.86289	4.75121	4.50274	4.46385	4.85413
ALG1L11P	3.90779	3.87334	4.38801	3.84674	4.02828	3.92643	4.01761	4.10359	4.02966	4.04038	3.87572	4.0851	3.85804	3.93607	4.34407	3.86223	4.18273	4.85779	3.96218	4.20482	3.95155	3.993	4.15207	3.994	4.03845	3.9672	4.18818	4.20831	4.09499	4.03032	3.94037	3.91879	4.20895	4.11984	3.73869	3.97657	3.96191	4.61048	4.20523	4.00491	4.00019	4.00707	4.15942	4.01389	4.0472	4.25985	4.23333	4.05937	3.96042
ALG1L12P	3.90779	3.70013	3.72016	3.84674	4.02828	3.89522	3.86618	4.04451	3.96375	3.8754	3.72677	3.8289	3.81269	3.93499	3.73225	3.86223	4.05499	4.85779	3.96218	4.20482	3.85737	3.89796	4.15207	3.97953	3.78951	3.9672	4.18818	4.20831	4.09499	3.94368	3.78371	3.72991	4.14562	3.97748	3.73869	3.89189	3.96191	3.89765	3.88447	4.00491	4.00019	3.9051	4.15942	3.75679	4.0472	3.80596	4.23333	3.90424	3.69417
ALG1L13P	3.90779	3.70013	3.72016	3.84674	4.02828	3.89522	3.86618	4.04451	3.96375	3.8754	3.72677	3.8289	3.81269	3.93499	3.73225	3.86223	4.05499	4.85779	3.96218	4.20482	3.85737	3.89796	4.15207	3.97953	3.78951	3.9672	4.18818	4.20831	4.09499	3.94368	3.78371	3.72991	4.14562	3.97748	3.73869	3.89189	3.96191	3.89765	3.88447	4.00491	4.00019	3.9051	4.15942	3.75679	4.0472	3.80596	4.23333	3.90424	3.69417
ALG1L14P	3.90779	3.70013	3.72016	3.84674	4.02828	3.89522	3.86618	4.04451	3.96375	3.8754	3.72677	3.8289	3.81269	3.93499	3.73225	3.86223	4.05499	4.85779	3.96218	4.20482	3.85737	3.89796	4.15207	3.97953	3.78951	3.9672	4.18818	4.20831	4.09499	3.94368	3.78371	3.72991	4.14562	3.97748	3.73869	3.89189	3.96191	3.89765	3.88447	4.00491	4.00019	3.9051	4.15942	3.75679	4.0472	3.80596	4.23333	3.90424	3.69417
ALG1L2	4.05332	4.21104	4.5512	4.15022	4.74421	4.08271	4.5504	4.74696	4.19677	4.5643	4.42253	4.40556	4.15988	4.17212	4.01927	3.86223	4.05499	4.85779	4.13266	4.20482	4.17239	4.45237	4.18245	4.50256	4.18006	4.1613	4.33813	4.20831	4.62746	4.29179	4.26019	3.94752	4.62376	4.43834	4.21546	4.39813	4.21834	4.57543	4.1623	4.00491	4.08129	4.47634	4.39253	3.97034	4.10993	4.79498	4.36479	4.1121	4.28496
ALG1L3P	4.05332	4.21104	4.5512	4.15022	4.74421	4.08271	4.5504	4.74696	4.19677	4.5643	4.42253	4.40556	4.15988	4.17212	4.01927	3.79647	4.03363	4.265	4.13266	4.09312	4.17239	4.45237	4.18245	4.50256	4.18006	4.1613	4.33813	4.0141	4.62746	4.29179	4.26019	3.94752	4.62376	4.43834	4.21546	4.39813	4.21834	4.57543	4.1623	3.99305	4.08129	4.47634	4.39253	3.97034	4.01859	4.79498	4.36479	4.1121	4.28496
ALG1L5P	4.13328	4.28264	4.5512	4.15022	4.74421	4.08271	4.5504	4.74696	4.19677	4.5643	4.42253	4.40556	4.15988	4.31921	4.12635	3.79769	4.03363	4.265	4.36091	4.16275	4.17239	4.45237	4.18245	4.50256	4.18006	4.1613	4.4186	4.14864	4.62746	4.29179	4.26019	3.99875	4.62376	4.43834	4.21546	4.39813	4.21834	4.57543	4.1623	3.99305	4.13512	4.47634	4.39253	4.11794	4.12892	4.79498	4.36479	4.22255	4.28496
ALG1L6P	4.05332	4.21104	4.5512	4.15022	4.74421	4.08271	4.5504	4.74696	4.19677	4.5643	4.42253	4.40556	4.15988	4.17212	4.01927	3.86223	4.05499	4.85779	4.13266	4.20482	4.17239	4.45237	4.18245	4.50256	4.18006	4.1613	4.33813	4.20831	4.62746	4.29179	4.26019	3.94752	4.62376	4.43834	4.21546	4.39813	4.21834	4.57543	4.1623	4.00491	4.08129	4.47634	4.39253	3.97034	4.0472	4.79498	4.36479	4.1121	4.28496
ALG1L7P	4.05332	4.21104	4.5512	4.15022	4.74421	4.08271	4.5504	4.74696	4.19677	4.5643	4.42253	4.40556	4.15988	4.17212	4.01927	3.86223	4.05499	4.85779	4.13266	4.20482	4.17239	4.45237	4.18245	4.50256	4.18006	4.1613	4.33813	4.20831	4.62746	4.29179	4.26019	3.94752	4.62376	4.43834	4.21546	4.39813	4.21834	4.57543	4.1623	4.00491	4.08129	4.47634	4.39253	3.97034	4.0472	4.79498	4.36479	4.1121	4.28496
ALG1L8P	4.13328	4.28264	4.5512	4.15022	4.74421	4.08271	4.5504	4.74696	4.19677	4.5643	4.42253	4.40556	4.15988	4.31921	4.12635	3.86223	4.05499	4.85779	4.36091	4.20482	4.17239	4.45237	4.18245	4.50256	4.18006	4.1613	4.4186	4.20831	4.62746	4.29179	4.26019	3.99875	4.62376	4.43834	4.21546	4.39813	4.21834	4.57543	4.1623	4.00491	4.13512	4.47634	4.39253	4.11794	4.12892	4.79498	4.36479	4.22255	4.28496
ALG1L9P	4.81242	4.81453	4.8769	4.74955	5.00997	4.63843	5.05215	4.80236	4.93137	4.72482	4.91679	4.7247	5.15574	4.53082	5.02845	4.87599	5.16703	4.74191	4.92564	4.76875	5.07125	5.07337	4.92472	5.18636	4.94135	4.66103	4.86484	5.20295	4.66693	4.78662	4.69231	4.58399	4.83949	5.72984	4.73332	4.65204	4.97765	5.04661	4.75817	4.82836	4.81188	4.99614	4.89696	4.80533	5.21031	5.31522	4.92108	5.1631	4.63671
ALG2	7.6504	8.28956	8.1984	8.42612	8.47969	8.28299	6.85841	7.90559	8.61072	8.58471	8.05245	8.85549	8.498	8.02022	8.66943	9.13924	8.25358	8.10654	7.92028	8.44741	8.07999	8.25487	7.54297	7.90777	8.38286	7.80062	7.46902	7.62519	8.18444	8.63597	7.81035	7.30612	8.51559	8.38312	7.93198	8.68854	7.85778	7.43059	7.57924	7.47028	8.49718	7.84852	8.72762	8.51112	8.32189	8.3031	9.12984	8.27229	8.33683
ALG3	5.00381	5.61752	5.33942	5.26737	5.31993	5.3882	5.46898	5.8208	5.44487	5.50176	5.44818	5.3954	5.27495	5.14191	5.26694	4.99105	5.12044	5.01861	5.23393	5.11079	5.65444	5.55844	5.27631	5.23852	5.5628	5.26747	5.57538	5.12493	5.0135	5.72754	5.35579	5.92185	5.63337	5.48644	5.33117	5.18537	5.87339	5.31937	5.51461	5.66538	5.11211	5.91716	6.16707	5.41727	5.25926	5.72946	5.45458	5.36419	5.36233
ALG5	8.4819	9.07035	8.87215	8.57409	8.46738	8.52176	8.6306	8.58905	8.63533	8.42355	8.79489	8.55994	8.57032	8.70569	8.67052	8.78214	8.63112	9.03522	8.5911	8.30573	8.49683	7.66146	8.41977	7.86388	8.67623	8.31429	7.94187	8.19103	8.67054	9.64883	8.72048	8.35986	8.74498	8.01246	8.31448	8.51691	8.33786	8.16507	9.00536	8.84436	8.5469	8.09612	8.31658	8.82877	8.54487	8.61742	9.61768	8.21593	8.96696
ALG6	8.00078	8.35361	7.99088	8.35234	7.94046	7.55213	7.56675	7.7192	8.56172	7.52472	8.45774	7.42991	8.10031	8.2898	8.14949	7.1892	8.02501	7.70958	7.61551	7.39177	7.08027	7.23819	7.10981	7.41796	7.82538	7.80656	7.48043	7.70257	7.75873	7.52639	7.49167	7.45908	7.88436	8.04496	7.67084	7.08226	7.58561	7.96817	8.36903	8.0658	8.2118	8.41176	8.12704	8.10126	8.21864	8.17576	7.31159	8.34059	8.21246
ALG8	6.98592	7.27184	6.5164	6.9979	5.65647	5.63991	5.82892	6.14381	6.93229	6.68217	6.97964	5.69008	6.2	6.52027	6.83426	4.90874	6.87588	4.5173	5.77322	5.93201	5.32311	5.38898	5.07646	6.08189	6.713	6.07615	5.49026	6.07223	5.20675	5.36096	6.42832	6.4685	6.54135	6.11938	6.19012	6.44502	6.57548	5.07632	7.05531	6.83423	7.07901	6.98381	6.86141	7.29387	6.93783	7.24855	5.21799	6.84506	7.17689
ALG9	7.33135	5.4552	6.01474	6.99908	7.05154	6.96219	6.16654	6.60127	7.04188	6.76472	6.61162	5.88338	6.15468	7.00156	6.65318	8.04958	6.75178	7.82783	6.81672	7.40739	7.02661	7.05891	7.11512	6.89089	6.43176	7.18875	7.3951	6.9965	7.47619	8.18678	6.72593	5.90653	6.10098	7.41164	6.94702	7.08957	6.77224	6.69385	6.13923	5.89994	6.96959	6.94148	6.87259	6.5393	7.06853	6.43747	8.96239	6.81116	7.08486
ALG9-IT1	7.33135	5.4552	6.01474	6.99908	7.05154	6.96219	6.16654	6.60127	7.04188	6.76472	6.61162	5.88338	6.15468	7.00156	6.65318	8.04958	6.75178	7.82783	6.81672	7.40739	7.02661	7.05891	7.11512	6.89089	6.43176	7.18875	7.3951	6.9965	7.47619	8.18678	6.72593	5.90653	6.10098	7.41164	6.94702	7.08957	6.77224	6.69385	6.13923	5.89994	6.96959	6.94148	6.87259	6.5393	7.06853	6.43747	8.96239	6.81116	7.08486
ALK	4.75918	4.64241	4.41153	4.4984	4.30792	4.67489	4.47767	4.45869	4.46361	5.06083	4.43898	4.75518	4.77865	4.55539	4.39814	4.40169	4.57936	4.75739	5.17921	4.61827	4.5192	5.35786	4.58806	4.38631	4.50623	4.69827	4.72067	4.4316	4.81989	4.60902	4.83997	4.58364	4.84567	4.69027	5.11003	4.61648	4.57982	4.5049	4.46017	4.79086	4.51235	4.43621	4.59743	4.61062	4.7342	4.50913	5.00807	4.78141	4.45973
ALKAL1	4.1927	4.13653	3.95741	4.05736	3.98675	4.06921	4.04297	4.22393	3.83646	3.94804	3.76864	4.22816	4.12741	4.06906	3.99082	4.15043	4.10938	4.19953	4.15862	4.02142	4.1306	4.89027	4.04305	3.94281	3.99722	4.13307	4.12737	3.8334	4.44942	3.98763	4.14777	4.36359	3.64523	4.16195	4.45272	4.15923	3.9757	3.65152	4.3452	3.99805	3.96671	3.81854	4.22873	3.92548	4.02177	4.1961	4.12379	3.92246	3.95872
ALKAL2	3.91146	4.40169	4.04443	4.31439	3.8523	4.08761	4.23017	3.87088	4.15811	3.91411	4.04053	3.96648	4.56298	4.25401	3.96679	4.82459	4.02272	4.25357	3.75848	4.13369	4.2959	4.28626	3.9047	4.52054	3.91883	4.42466	4.41316	4.19102	4.44769	4.27244	4.2966	4.42217	4.1047	4.03044	4.14682	4.08372	4.22503	4.32561	4.02467	4.31725	4.11696	3.93796	4.12	4.13803	4.02428	3.78261	3.83628	4.12651	3.85669
ALKBH1	6.05328	5.74826	5.96978	5.76152	5.47441	5.26348	5.21615	5.39027	6.0293	5.22599	5.97362	5.01892	5.33057	5.62181	4.9365	4.9045	5.89516	5.58242	6.2574	5.39292	5.69372	5.16556	5.65685	5.8115	5.84418	5.81097	5.55089	5.91821	6.05961	7.24227	5.60787	5.38667	5.74708	6.41978	5.49718	5.29493	6.16417	5.47019	5.29603	5.88175	5.27722	6.17433	5.89221	5.66007	5.7797	5.71384	6.34648	5.71227	5.77445
ALKBH2	4.8214	5.09284	4.40195	4.84894	4.99982	4.80098	4.96798	4.35231	5.12488	4.67687	5.0461	4.30931	4.86756	4.89631	4.75113	4.17207	4.91766	4.80098	4.88517	5.22386	4.76358	4.78067	4.46561	5.06307	4.91847	4.51961	4.58838	4.71115	4.36674	4.86301	4.64489	4.4604	4.76652	5.16056	4.70991	6.03178	4.91071	4.74027	5.42812	5.74683	4.92626	4.58037	5.11053	4.97676	4.88408	4.79741	4.60632	5.15536	5.11149
ALKBH3	4.4246	5.89926	4.86948	4.70611	4.98536	5.41331	5.15714	4.6179	4.85672	4.74614	5.36176	4.55518	4.5963	5.1538	5.5717	3.93584	5.05921	4.37965	4.59827	4.64964	5.07408	5.07682	4.55507	4.87161	4.47337	4.08222	4.46918	4.94798	5.08846	4.98862	4.63222	5.59854	4.78071	4.38609	4.20154	4.74066	4.86184	5.0035	6.6928	5.29097	5.8568	5.62658	4.61092	5.4475	4.72459	5.33419	4.72827	5.53992	4.90529
ALKBH3-AS1	4.4246	5.89926	4.86948	4.70611	4.98536	5.41331	5.15714	4.6179	4.85672	4.74614	5.36176	4.55518	4.5963	5.1538	5.5717	3.93584	5.05921	4.37965	4.59827	4.64964	5.07408	5.07682	4.55507	4.87161	4.47337	4.08222	4.46918	4.94798	5.08846	4.98862	4.63222	5.59854	4.78071	4.38609	4.20154	4.74066	4.86184	5.0035	6.6928	5.29097	5.8568	5.62658	4.61092	5.4475	4.72459	5.33419	4.72827	5.53992	4.90529
ALKBH4	9.58619	10.1888	10.6844	10.1601	10.1309	9.37497	10.1455	9.70598	10.2256	9.8613	9.59375	10.6797	10.1767	10.2481	9.68155	10.0697	10.4272	10.2514	10.503	10.1541	10.0612	9.82278	10.1285	10.3617	10.0337	10.0869	10.2182	10.2653	10.5796	9.67739	11.0712	10.2224	10.9112	9.5708	9.66816	9.95101	9.95753	9.96579	9.67022	10.0857	10.0484	9.91353	10.1213	9.26418	9.94366	9.31407	10.3836	10.6119	10.3189
ALKBH5	10.3445	10.4286	10.7607	10.4423	10.9833	10.8202	10.4434	10.7286	10.7281	10.5318	10.4006	10.4602	10.4903	10.3818	10.185	10.8646	10.744	10.6508	10.7197	10.9119	10.5312	10.8151	10.7055	10.6209	10.5673	10.6728	10.9358	10.559	10.8743	10.9475	10.6902	10.9664	10.8271	10.5551	10.99	10.9127	10.3979	10.8337	10.5004	10.7765	10.5305	10.6693	9.75367	10.4467	10.5982	10.5211	10.7959	10.6921	10.4332
ALKBH6	7.37977	7.62266	7.95753	7.69993	7.58142	7.58984	7.71455	7.45316	8.00897	7.47027	7.50116	6.97	7.55027	7.25341	8.09744	6.90859	7.69127	7.29669	7.69898	7.70623	7.67684	7.60601	7.64392	7.7693	7.59504	7.49451	7.51327	7.54226	7.22317	7.54246	6.61928	6.77772	8.01243	8.10454	7.69358	6.9832	7.69862	7.57852	6.97147	7.50106	7.90233	8.03434	8.0111	7.99112	7.76736	8.11113	8.17709	7.57611	7.74665
ALKBH7	8.35705	8.23765	7.78227	8.61402	8.40588	8.85684	8.50107	8.18796	8.92574	8.28953	8.23126	8.09239	8.13632	8.10435	8.79304	7.96121	7.49066	7.87732	8.4268	8.19839	8.90592	8.52724	8.45976	8.48918	8.59432	8.3134	8.35708	8.13719	8.67177	8.38679	7.88057	8.21774	8.34669	8.7287	7.75193	8.37	8.93828	8.50793	8.69661	8.77501	7.85634	8.67955	8.65871	8.84721	8.54731	8.44648	8.35498	8.22185	9.0213
ALKBH8	6.0167	5.24871	5.25245	6.53155	6.67764	6.34884	6.26525	6.12672	6.47206	6.19434	6.57072	5.46452	5.85023	6.06814	5.93063	5.65563	6.40856	5.70561	5.73155	6.1006	6.27113	5.65017	6.35938	6.38114	5.66542	6.03948	6.15184	5.95448	6.63777	6.87623	6.10902	6.02304	5.84726	6.27851	5.84419	5.86139	6.55303	5.88509	6.70264	6.0673	6.40331	5.8942	5.87959	6.18266	6.48742	6.34559	5.82764	6.16639	6.37577
ALLC	3.81078	3.93131	3.9291	4.10515	4.18005	4.51469	4.0587	4.01008	4.55826	4.05985	4.20929	4.1395	3.8143	4.0488	3.84158	4.52624	3.92831	4.32883	4.11707	3.85801	4.00114	4.32214	3.93078	4.21957	3.92331	4.1416	4.17145	3.99187	4.34387	4.14642	4.27792	3.94888	4.01478	3.97228	4.15708	4.10949	4.00301	3.80115	3.90363	3.9825	3.81828	4.14499	4.00236	4.22993	4.10908	3.90935	4.10415	4.00176	3.95282
ALMS1	7.7913	7.87052	7.90328	8.16882	8.17141	7.58275	8.25977	7.48664	7.81788	7.92805	7.49823	7.11401	6.87725	7.55433	7.27404	6.97451	7.52955	7.22761	7.37609	7.66927	7.38933	7.39035	7.75648	7.97132	8.04608	7.92005	7.75127	7.27719	7.7925	7.37577	7.47003	7.31611	7.52505	7.70145	7.64697	7.18747	7.6764	7.51798	7.75528	7.24024	7.37083	7.44632	7.58095	7.33127	7.63107	7.81662	7.21213	7.49812	7.74083
ALMS1-IT1	7.7913	7.87052	7.90328	8.16882	8.17141	7.58275	8.25977	7.48664	7.81788	7.92805	7.49823	7.11401	6.87725	7.55433	7.27404	6.97451	7.52955	7.22761	7.37609	7.66927	7.38933	7.39035	7.75648	7.97132	8.04608	7.92005	7.75127	7.27719	7.7925	7.37577	7.47003	7.31611	7.52505	7.70145	7.64697	7.18747	7.6764	7.51798	7.75528	7.24024	7.37083	7.44632	7.58095	7.33127	7.63107	7.81662	7.21213	7.49812	7.74083
ALOX12	3.95532	4.52146	4.15698	4.23664	4.22672	4.2092	4.4921	4.26025	4.52014	4.12784	4.15894	4.38913	4.22052	4.3682	5.52702	4.01196	4.43224	4.33546	4.31909	4.25609	4.67221	4.29749	4.06445	4.17963	4.00057	4.27846	4.11264	4.4276	4.63307	4.36872	4.50282	4.24167	3.84977	4.70141	4.13601	4.37698	4.18866	4.73723	4.28909	4.19592	5.24718	4.55867	4.37509	3.92621	4.05273	4.09028	4.15634	4.4711	5.45529
ALOX12-AS1	3.95532	4.52146	4.15698	4.23664	4.22672	4.2092	4.4921	4.26025	4.52014	4.12784	4.15894	4.38913	4.22052	4.3682	5.52702	4.01196	4.43224	4.33546	4.31909	4.25609	4.67221	4.29749	4.06445	4.17963	4.00057	4.27846	4.11264	4.4276	4.63307	4.36872	4.50282	4.24167	3.84977	4.70141	4.13601	4.37698	4.18866	4.73723	4.28909	4.19592	5.24718	4.55867	4.37509	3.92621	4.05273	4.09028	4.15634	4.4711	5.45529
ALOX12B	5.82558	6.712	5.61807	6.23145	5.97083	5.77939	6.15869	6.6478	7.08691	6.55198	6.84694	6.11447	6.35177	6.65145	5.90703	5.13117	6.97689	5.86385	5.29346	6.53267	6.64174	5.93597	5.57628	5.72895	6.2467	5.79784	5.43766	6.07857	5.79834	4.8662	5.63339	5.62779	5.55537	6.20279	5.59206	5.73311	5.9514	6.47056	6.34579	5.67311	5.98346	5.94907	5.92014	5.56801	6.01809	6.30269	5.27502	5.50217	6.54348
ALOX12P1	7.73882	7.20748	7.86421	7.95812	6.96717	6.95479	7.18842	7.4325	8.19342	8.22174	7.87654	7.62074	8.01897	8.0013	7.58288	5.881	8.17943	6.52002	5.60525	6.94341	5.50784	5.3992	6.64986	6.36843	8.23472	6.90255	5.74399	7.00029	7.37471	6.63688	7.95692	6.97414	7.99072	8.03757	7.06322	7.17467	7.92073	5.69989	7.09204	7.67102	8.33755	8.29367	7.28026	7.49559	7.87416	8.10434	6.5059	7.71893	7.51436
ALOX15	4.73908	5.0453	4.96793	4.86698	4.9872	5.07779	4.87607	4.74901	4.81059	4.91938	4.85521	4.60191	4.76013	4.84816	4.83483	4.90348	4.80634	5.40252	4.87791	5.0879	4.93999	5.14412	5.11137	5.35655	4.8277	4.84864	5.20496	5.1102	4.88221	5.1848	5.42432	4.82863	4.76752	5.06457	5.33494	4.9232	5.03272	5.22678	4.90693	4.87651	4.75407	5.00859	5.01868	4.84319	4.70439	4.51932	4.96091	5.31275	4.77614
ALOX15B	5.82558	6.712	5.61807	6.23145	5.97083	5.77939	6.15869	6.6478	7.08691	6.55198	6.84694	6.11447	6.35177	6.65145	5.90703	5.13117	6.97689	5.86385	5.29346	6.53267	6.64174	5.93597	5.57628	5.72895	6.2467	5.79784	5.43766	6.07857	5.79834	4.8662	5.63339	5.62779	5.55537	6.20279	5.59206	5.73311	5.9514	6.47056	6.34579	5.67311	5.98346	5.94907	5.92014	5.56801	6.01809	6.30269	5.27502	5.50217	6.54348
ALOX5	10.5739	10.2264	11.4221	10.1125	11.1139	10.8942	10.3129	9.30933	11.3436	10.4001	10.1837	10.6083	10.6927	10.3405	10.8007	9.35053	10.5779	10.2264	10.3843	10.7813	10.152	11.0492	10.0336	10.0565	10.9909	9.9165	10.2454	10.6063	10.3949	10.7813	9.41139	10.6058	10.5995	10.4009	10.4186	9.43119	9.11477	10.5048	9.72179	10.2909	10.1834	10.7195	11.0201	11.2913	10.3392	11.7755	10.5845	9.50608	9.38784
ALOX5AP	8.93796	10.8938	9.73151	8.05817	8.76389	8.98564	9.22635	9.33411	9.63047	9.28727	9.24338	9.62791	9.30596	9.29618	10.2264	7.01318	9.87783	7.76085	7.88148	8.36653	8.70432	8.26342	8.45449	8.86812	9.68857	5.95244	7.28737	9.05695	8.33156	8.46475	9.06058	8.86942	9.33934	8.6689	8.94905	8.83948	8.89393	7.92545	8.7056	9.80074	9.874	9.47666	9.37698	10.047	9.35682	9.87292	7.53772	9.98482	7.94526
ALOXE3	5.01121	4.61253	5.22717	4.73328	4.76091	4.96312	4.51526	4.84682	4.53123	4.77387	4.67427	4.75168	4.73899	4.66204	4.7595	4.56472	4.94455	4.78314	5.05212	5.26696	5.11343	4.97254	5.05146	5.43762	4.62754	5.06528	5.37588	4.73937	4.91234	5.14086	4.93373	4.62866	4.67727	4.63954	5.04122	4.6688	4.80112	4.86907	4.59972	4.95036	5.17436	5.11313	4.77319	4.98504	5.19534	5.03206	5.02397	5.41494	4.78251
ALPG	4.13235	4.20457	4.3106	4.31789	4.09761	4.73789	4.5504	4.05143	4.25171	4.09518	4.64236	4.09228	4.43283	4.43697	4.621	4.12416	4.66066	4.27168	4.54168	4.37177	4.5776	4.47211	4.32754	4.28557	4.14142	4.2482	4.32167	4.05811	4.32625	4.37841	4.11541	4.11062	4.71133	4.68262	4.57192	4.45075	4.43809	4.24585	4.40335	4.36572	4.16238	4.42071	4.21736	4.16928	4.40912	4.23191	4.45796	4.115	4.55138
ALPI	3.987	4.24386	4.39494	4.00223	4.06755	4.22282	4.20806	3.98451	4.05592	4.18244	3.87572	4.50697	4.1168	4.0533	3.87724	4.20049	3.96892	4.30276	3.86963	4.22511	4.17057	4.35789	3.86518	4.28296	4.10289	4.04749	4.23215	3.9958	4.0642	3.96357	4.11394	3.97897	4.14109	4.18035	4.04405	4.17759	4.0605	4.4749	4.17008	4.0851	3.94603	4.16319	4.39402	4.05135	4.1685	4.05873	4.29735	3.93876	4.02736
ALPK1	8.81006	8.48502	8.51288	9.40961	10.249	10.3246	8.64671	9.45868	9.41492	9.2166	9.76374	9.77913	9.72343	9.28367	10.3635	9.26834	9.80128	8.4228	8.7463	10.2109	9.15854	7.68449	8.7787	8.50182	9.06107	8.48344	8.75897	9.38315	9.43047	10.3829	10.0967	9.25161	10.6639	8.78479	9.57914	8.6914	9.91583	8.0198	8.45924	8.97822	9.97218	9.74681	8.11793	9.46687	9.90632	8.71474	9.07542	9.63882	10.363
ALPK2	4.1401	3.82373	3.83726	3.93113	4.22582	3.9537	3.82556	3.70937	3.92609	3.9922	3.84293	3.81336	3.93158	3.62401	3.9515	4.16449	4.11712	4.48543	4.0108	3.98789	3.90425	4.04603	4.11644	4.46027	3.84272	4.05441	4.39225	4.30477	4.20652	4.13488	4.09099	4.15564	3.89658	3.77129	4.22472	4.86717	4.26121	3.93492	3.95855	3.79746	4.2206	4.35117	3.95043	3.58916	3.94918	3.82791	4.22305	4.10027	3.83129
ALPK3	4.27747	4.20615	4.09805	3.87835	3.97078	4.10027	4.17541	4.57691	4.24276	4.33125	4.05124	4.27401	4.12643	4.15045	4.08734	4.02015	4.08066	3.91658	4.28293	4.14053	3.94289	4.09775	4.04356	3.97168	4.13483	4.34823	4.08026	4.40695	4.02784	4.22646	4.02337	3.89253	4.26673	4.16306	4.32158	3.99767	4.28409	4.68607	3.97924	3.89251	4.00796	4.29085	4.21019	4.10165	3.92885	4.09202	4.31574	4.32605	3.85879
ALPL	4.74474	4.82769	4.89968	4.59814	4.59753	5.33885	4.92106	5.28251	4.77925	4.74978	4.77058	4.82092	5.0081	4.72681	4.89894	4.81216	4.94134	4.95314	4.76718	4.82613	5.16275	5.02796	5.08119	5.45409	4.79131	5.40733	4.91766	5.02116	5.35496	5.18325	5.12552	5.67522	4.7291	4.75885	4.84922	4.80384	5.10888	4.89741	4.43319	4.75432	5.03552	4.60194	4.70344	5.7603	4.90656	4.98242	4.95634	4.76118	4.66531
ALPP	3.9741	3.80932	4.38912	4.07381	4.19429	4.19403	4.08167	4.14641	4.33292	4.17077	4.12126	4.31073	4.45202	4.27962	3.79556	4.24455	4.44142	4.20173	4.31679	4.19603	4.33649	4.73831	4.26267	4.31994	3.93554	4.22784	4.46223	4.33787	4.4822	4.25993	4.08762	4.13193	4.18466	4.13483	4.25004	4.122	4.21268	4.43178	4.17345	4.27496	4.13079	3.99191	4.3908	4.02152	4.14527	4.2133	4.141	4.18363	4.10704
ALS2	7.00401	7.33247	7.40934	7.65173	6.68753	7.16601	7.63656	6.61599	6.99748	7.42328	7.05255	6.68174	6.86765	7.173	6.96684	6.29793	6.97712	6.63159	7.0216	7.35935	6.62408	6.82614	7.44091	6.74249	7.26983	6.91476	6.45767	7.01675	7.00486	6.2754	6.99277	6.15694	6.78522	7.27534	6.90053	6.44223	6.97621	7.07292	7.57479	6.97467	7.2278	7.56379	7.7213	7.28695	6.93397	6.76366	6.10722	6.999	7.21547
ALS2CL	4.67981	4.83623	4.61015	4.58915	4.74167	4.8196	5.20799	4.81753	5.00724	4.72732	4.53707	4.3479	4.76746	4.74093	4.58623	5.20757	5.12182	5.04957	4.79752	4.83433	5.1621	5.14774	5.17917	4.94489	4.98407	4.89685	5.32043	4.68118	4.72455	4.59742	4.92584	4.97518	4.78956	4.62892	5.13506	4.98005	5.16169	5.36956	4.70087	4.76223	4.60517	4.87321	4.90773	4.63032	5.26747	4.79986	5.07883	4.58797	4.8829
ALX1	4.06478	4.09141	4.01393	3.91028	4.48404	4.21801	4.15997	4.19869	4.51182	3.90333	4.03115	4.18611	4.10864	4.0358	3.92499	4.71625	4.33348	4.08286	4.08797	4.0467	4.33803	4.11428	4.10527	4.31186	3.79072	4.23527	4.25716	4.20319	4.56309	4.13727	4.26354	4.31692	3.91224	4.07378	4.108	4.14904	3.92883	3.95976	3.82337	4.21949	4.20722	3.94407	4.37925	3.88932	4.14785	4.20995	4.25065	4.31895	4.16645
ALX3	4.1346	3.82938	4.06405	4.15259	3.64561	3.82905	4.06668	4.11526	4.08201	3.98437	4.28841	4.41592	3.97675	3.83194	3.95974	4.01894	3.75006	3.97471	4.11952	3.73095	4.13829	3.93448	3.86873	4.19808	3.96351	3.92581	3.97433	3.86844	3.8347	4.2854	4.26889	4.08899	3.96353	3.96667	4.16533	3.9563	3.65356	4.11182	3.99854	3.88168	3.85726	3.85682	3.84427	3.94822	3.75776	4.15672	4.21955	3.93936	4.09403
ALX4	4.00448	3.94947	3.83751	3.91991	3.98959	4.5366	3.82724	4.00573	3.95593	3.85689	4.24609	3.92411	3.99912	4.25628	3.96417	3.87928	4.06932	4.43433	4.37998	4.24442	4.30502	4.07792	4.1747	4.11269	3.99984	4.06874	4.09615	4.32232	4.24251	3.89379	4.58375	4.22473	4.10678	4.44928	4.01209	3.98404	4.41811	4.23344	3.99029	3.9962	4.12969	3.89163	4.25493	4.15651	4.03259	4.00958	4.13488	4.13018	4.05123
ALYREF	8.48138	8.72683	8.909	8.64712	9.0627	9.10311	8.75931	9.27008	8.77915	8.71976	8.42079	8.7182	8.65162	8.43836	8.69473	9.26121	8.74939	8.5572	9.30743	8.92979	8.77886	9.44833	8.44191	8.62849	8.76491	8.44889	9.15419	8.55657	8.95621	9.06786	8.97284	8.66931	8.96197	8.94379	8.7254	9.43931	9.03778	8.71491	8.78082	8.91598	8.51389	8.55321	8.94002	8.54613	8.51764	8.11184	8.98283	8.5283	8.95458
AMACR	5.94485	5.56811	6.0299	5.38829	6.34855	5.76145	6.30223	5.57201	5.73223	6.65138	5.86469	5.36264	6.1888	5.67047	6.57538	5.16788	6.36415	5.60438	5.64617	6.28673	5.17248	5.5885	5.83953	6.13563	5.7903	5.56337	6.00482	5.75721	6.22779	6.07972	5.63468	5.24909	5.74831	5.53913	5.4073	4.91172	5.07285	4.96739	5.24426	5.64424	5.66029	5.20598	5.25257	6.0035	6.12713	6.1498	5.28111	5.23214	5.07296
AMBN	4.04386	4.15333	4.16863	4.21876	4.07965	3.86845	4.49186	4.55305	4.39099	4.46799	4.01382	4.21113	4.05856	4.34731	4.21471	4.6517	4.08634	4.66954	4.02281	4.62778	4.14729	4.56798	4.56355	4.14765	4.00167	4.31564	4.28359	4.0888	4.1532	4.18341	4.19566	4.40942	4.27899	4.10632	4.2496	3.84662	4.25011	4.13456	4.12867	4.03568	4.12536	3.96367	4.38544	4.36647	4.16121	4.06344	4.2925	4.52252	4.19937
AMBP	4.10827	4.3392	4.60073	4.0947	4.48841	4.53708	4.72768	4.29117	4.80362	4.57125	4.5118	4.28331	4.43391	4.40615	4.18691	4.05797	4.42631	4.35527	4.13152	4.47877	4.23536	4.45307	4.28018	4.27023	4.40951	4.57027	4.54689	4.31804	4.46445	4.57905	4.26255	4.28738	4.69578	4.30617	4.34981	4.33603	4.23405	4.33744	4.2112	4.53709	4.40852	4.22454	4.54136	4.74943	4.52381	4.268	4.92481	4.2355	4.23076
AMBRA1	13.9137	14.0258	13.8006	13.9641	14.0224	13.9973	14.0066	13.8937	14.0573	13.9859	13.991	13.978	13.9553	13.94	13.9416	13.9917	13.8642	13.9533	13.8981	13.9424	13.9304	13.952	13.9054	13.6013	13.961	14.0208	13.9743	13.9084	13.9712	14.0607	13.8727	13.8328	13.8457	13.8193	13.9021	14.0241	13.7835	14.0246	14.1245	14.0876	13.8889	13.8814	13.9106	13.9656	13.9909	13.9572	13.9652	13.8408	13.984
AMD1	10.2289	10.8458	9.99998	10.4067	10.7249	10.9801	10.4919	10.9272	10.0463	10.2007	10.1366	10.2297	10.1435	10.1489	10.3271	10.5467	10.0179	10.8034	11.326	11.1638	11.2847	10.9779	10.989	10.8832	10.0089	10.6187	10.339	10.8303	10.9958	10.5864	10.458	10.0851	10.3032	10.7495	10.6425	11.4069	10.3542	10.5585	11.3378	10.2322	10.2814	9.84599	10.2825	10.2709	10.2239	9.81812	10.3397	9.70121	10.9888
AMD1P3	9.8524	10.8458	9.99998	10.2716	10.6686	10.8917	10.4919	10.9272	10.0297	10.1046	9.84231	10.2297	10.1435	10.1489	10.3271	10.5233	10.0179	10.8034	11.326	11.1638	11.2847	10.9779	10.989	10.8832	9.89648	10.6187	10.339	10.8303	10.9958	10.5864	10.458	9.65976	10.0562	10.7495	10.6425	11.4069	10.3542	10.5585	10.8292	9.82714	10.2814	9.84599	10.2825	10.1442	9.94812	9.55603	10.3397	9.70121	10.9888
AMDHD1	6.30366	4.43554	5.81784	5.22638	4.42714	5.43311	4.68181	4.35369	5.31614	4.96156	5.60085	5.44822	4.77268	6.19926	5.15446	4.63037	5.62366	4.18485	5.65623	5.94877	3.94182	4.75919	5.07193	4.82738	5.25545	4.71806	5.45534	5.26346	4.86187	4.27647	5.4935	5.33597	4.9153	4.99685	5.37497	4.75396	4.55254	4.605	6.11238	6.50845	6.22867	4.9939	5.78994	5.60521	4.5673	6.21074	4.58485	5.34558	4.89946
AMDHD2	6.53433	6.89891	6.50932	6.99274	6.55895	6.5499	6.71444	6.38124	7.08732	6.82155	6.47109	6.5264	6.87192	6.53972	6.74593	6.57564	6.83717	6.70562	7.46893	6.82202	6.65392	6.44872	6.68091	7.13995	6.57857	6.48333	6.48007	6.76041	6.57461	6.59551	6.76053	6.45093	6.55237	6.93284	6.38406	7.29428	7.0569	6.20699	7.03023	6.79145	6.07668	7.05065	6.88546	6.9041	7.16173	6.32594	6.40583	6.90543	6.5605
AMELX	5.98984	7.46524	5.82914	6.00972	5.98928	6.11734	6.14895	6.28069	6.21065	6.53255	8.12748	6.1172	6.08387	6.01072	6.84434	5.93876	5.70573	6.46868	6.45549	5.86437	6.65003	6.52995	6.17287	6.61416	5.91411	5.96721	6.2724	6.14109	6.36801	6.32513	6.13976	6.66306	6.01835	6.15962	6.4299	6.35306	6.13849	5.83759	5.68321	6.06622	5.67522	6.31722	6.44112	5.9988	5.8211	5.96902	6.46321	5.93475	5.98962
AMELY	4.60477	4.5954	4.44445	4.31647	4.95862	5.43225	4.31108	4.60297	4.30451	4.64813	4.4579	4.51734	4.20506	4.04184	4.40715	4.57641	4.51251	4.93545	4.88097	4.77961	4.43283	4.41584	4.82758	4.61525	4.29346	4.69041	4.65661	4.2803	4.5199	4.37432	4.18421	4.38003	4.52783	4.54976	4.26903	4.37156	4.45171	4.49222	4.21909	4.44761	4.38246	4.32968	4.38726	4.68837	4.4973	4.53977	4.58843	4.22845	4.40407
AMER1	4.54844	4.71584	4.54729	4.67926	4.99738	4.95018	4.52031	4.54905	4.75586	4.75387	4.75747	4.55145	4.32933	4.97952	4.50664	4.08937	4.83121	4.66999	4.59349	5.06395	4.56571	4.59234	5.05307	4.67346	4.96093	4.66723	4.51978	4.59439	4.73227	4.55223	5.3367	5.11647	4.19724	4.96575	4.82174	4.74745	4.69496	4.25723	4.8892	4.93321	4.68856	5.08934	4.92913	4.56804	4.77205	4.53662	4.53195	5.18523	4.48902
AMER2	4.53488	4.20742	4.21615	4.30595	4.40605	4.5548	4.33039	4.4304	4.39648	4.6551	4.18371	4.44914	4.32699	4.27951	4.36461	4.25201	4.32405	4.93479	4.50379	4.3258	5.01319	4.43356	4.47788	4.72619	4.40778	4.4437	4.36611	4.43223	4.53209	4.24895	4.3991	4.52979	4.33446	4.22103	5.16464	4.40507	4.53576	3.95931	3.89106	4.46283	4.19694	4.23922	4.46148	4.24622	4.50762	4.4132	4.49707	4.69029	4.19494
AMER3	4.37231	4.39275	4.45005	4.29838	4.69129	5.05529	4.86596	4.4	4.38415	4.58249	4.1482	4.47607	4.72618	4.56912	4.2336	4.34573	4.43563	5.1527	4.49653	4.53662	4.91325	4.79821	4.46408	4.62029	4.19515	4.25633	4.57879	4.54954	4.40656	4.6204	4.34301	4.52313	4.56912	4.59814	4.5172	4.46273	4.63125	4.65427	4.26185	4.62667	4.42845	4.27405	4.6825	4.52016	4.3635	4.46962	4.77191	4.5179	4.25146
AMFR	9.53338	9.44407	9.49056	9.21064	9.65283	10.1335	9.95036	9.65826	9.58186	9.53769	9.3093	9.59886	9.33629	9.12166	9.60862	10.1355	9.58589	9.96206	9.54724	9.94835	9.57433	9.74982	9.90303	10.2196	9.66849	9.15331	9.67906	9.6163	10.0781	9.60342	9.83978	9.33729	9.7102	8.42846	9.93158	9.67841	9.61531	9.16167	9.01711	9.68614	9.2273	9.35276	8.84923	9.83056	9.30414	9.60526	9.33075	9.20195	9.1391
AMH	10.6321	11.0189	10.6203	10.4221	10.6756	10.4465	10.7255	10.6104	11.1356	10.8082	10.7822	10.5502	10.6723	10.4496	10.6542	10.0063	10.6059	10.1034	10.4496	10.211	10.7447	10.2927	10.2202	10.2728	10.7907	10.1857	10.1442	10.2086	10.0143	10.5221	10.4702	10.5512	10.784	10.6606	10.7959	10.955	10.6657	10.6092	10.2871	10.4115	10.8048	10.8792	10.6147	10.7901	10.7228	10.7334	10.5054	11.4526	10.7234
AMHR2	4.85419	4.27266	4.8832	4.78247	5.10694	5.12988	4.8583	5.0761	4.58109	4.85932	4.67582	5.19327	4.66439	4.60663	5.21867	4.66339	4.94741	4.42615	5.10185	5.05829	4.65037	5.05705	4.97563	4.82028	4.83378	4.89313	4.68678	4.68986	5.0149	4.8865	4.77222	4.78401	4.73443	4.68889	4.79919	5.05454	4.96738	4.78297	4.83019	4.94113	4.85579	4.61946	4.86046	4.8714	5.0014	4.89758	5.09319	5.05025	4.55152
AMIGO1	4.17121	4.10108	4.25329	4.11813	4.15053	4.21492	4.10097	4.4087	4.00668	4.27118	4.47367	4.54802	4.14549	4.12641	4.33127	4.28338	4.09032	4.22182	4.05229	4.04909	4.13505	4.07301	4.40218	4.26468	4.00144	4.12973	4.71936	4.02468	4.01323	4.09976	4.06799	4.38582	4.10644	4.14106	4.3119	4.13972	4.26005	4.78088	4.23882	3.89913	3.98036	4.19846	4.24945	4.33957	4.54283	4.33896	4.21685	4.34469	4.45154
AMIGO2	9.61493	8.18124	8.65226	9.53707	10.5145	9.66776	6.94414	5.38964	9.21082	8.36637	9.23073	10.0568	8.62209	10.0442	8.11595	8.91049	8.9651	7.39505	10.3764	7.64442	7.29859	10.1328	9.64264	8.45787	7.80898	8.69172	9.46405	10.4731	7.72624	9.74626	9.38084	10.4329	9.9799	8.77224	9.31138	9.46346	6.17323	7.54762	10.7987	10.3602	9.12914	8.97822	9.25111	10.1403	8.3557	8.3813	8.17727	8.97102	9.42196
AMIGO3	6.37783	6.21675	6.02334	5.97871	5.7836	5.93887	6.10242	6.35862	6.53187	6.1559	6.37425	6.3898	6.35889	6.25734	6.75917	7.29257	6.44538	7.14118	7.71667	6.67306	6.05341	6.99653	6.66824	6.31844	5.76195	6.51659	6.43451	6.27022	6.55699	6.60027	6.41969	6.57109	6.23053	6.52328	6.28669	6.08296	6.01561	6.02157	6.94999	6.68931	6.44245	6.00256	6.63163	6.4378	6.05457	5.88233	7.71836	5.98503	6.43372
AMMECR1	8.96584	8.99579	9.12247	9.10594	8.96437	9.49447	8.89766	9.27891	8.74638	8.65848	9.25556	9.22913	8.92246	9.23274	8.79376	7.53525	9.01743	8.51317	8.67276	9.08157	8.77121	8.85355	9.69465	8.42088	8.91959	8.60595	8.33002	8.4981	8.41442	8.42204	8.70466	9.42784	8.70871	8.81011	8.52676	9.17119	8.45752	8.29724	9.58608	9.42237	8.93781	8.69116	9.12014	8.94502	9.05631	8.84925	7.54848	9.09342	8.2646
AMMECR1-IT1	8.96584	8.99579	9.12247	9.10594	8.96437	9.49447	8.89766	9.27891	8.74638	8.65848	9.25556	9.22913	8.92246	9.23274	8.79376	7.53525	9.01743	8.51317	8.67276	9.08157	8.77121	8.85355	9.69465	8.42088	8.91959	8.60595	8.33002	8.4981	8.41442	8.42204	8.70466	9.42784	8.70871	8.81011	8.52676	9.17119	8.45752	8.29724	9.58608	9.42237	8.93781	8.69116	9.12014	8.94502	9.05631	8.84925	7.54848	9.09342	8.2646
AMMECR1L	6.77321	6.97374	7.0626	7.55359	5.87624	6.25358	6.16099	6.64405	7.23264	6.76668	7.78607	7.46131	7.35718	7.32641	6.63672	6.9836	7.12329	6.85001	6.91717	6.33475	5.50061	6.07775	6.2461	6.07859	7.29068	5.88413	6.15106	6.21511	5.39978	6.73472	6.54078	7.32354	6.99939	6.80409	5.90008	7.14496	6.54247	6.11059	7.71619	6.96901	7.30806	7.15744	7.78939	7.23321	7.19672	7.46825	7.26712	7.42757	6.69923
AMMECR1LP1	4.08258	4.3303	4.14799	4.08854	4.2922	4.42587	4.85201	4.78494	4.49444	4.4487	4.23391	4.3516	4.2123	4.37191	4.25396	4.89404	4.07655	4.54829	4.10159	4.14775	4.54363	4.31373	4.56	4.19348	4.05624	4.56755	4.35772	4.32321	4.17694	4.1052	4.426	4.42005	4.01919	4.2986	4.28449	4.22186	4.14244	4.11777	3.88658	4.00683	4.16049	4.16871	4.18182	4.00852	4.30104	4.29576	4.18734	4.11947	4.02165
AMN	4.67196	4.38629	5.58012	5.54325	4.75697	5.08682	4.73947	4.86202	5.22299	5.24865	4.46037	4.63884	4.40703	4.82304	6.98164	5.48472	4.57904	5.14078	6.5872	5.4599	4.61528	4.87257	4.81818	5.06654	5.19055	4.91174	4.73964	4.6655	4.57194	5.05699	4.47229	4.70931	4.67239	4.95202	4.89572	5.60187	5.31709	4.64826	5.13203	5.48402	4.61245	4.69399	4.63338	4.89701	4.90699	4.69672	5.29001	5.93324	5.84743
AMN1	9.22438	7.81866	9.34633	9.42328	9.50256	9.78569	8.58043	8.6009	9.23012	9.25771	9.22616	9.26405	8.72749	9.22611	8.52711	7.64483	9.38994	8.0775	8.02408	8.92764	8.58102	8.53564	9.31235	8.92461	9.20198	9.46564	9.04757	8.92049	9.17223	8.75313	8.40667	8.97486	9.04751	9.3173	8.96397	7.62676	8.43675	9.17856	9.34554	9.39167	9.38643	9.12063	9.48298	9.13867	9.37212	9.57587	8.20388	8.80029	9.08941
AMOT	4.91804	4.59593	4.5163	5.44548	4.57332	4.77723	4.09972	4.47863	5.03	5.12986	5.21704	4.15158	5.33413	4.3204	4.59702	4.31122	6.01369	4.253	4.53422	4.51296	4.15602	4.70902	4.25417	4.31458	4.39682	4.3334	4.4446	4.08014	4.49417	4.65124	4.21007	5.51757	5.29849	4.87042	4.75426	4.30528	4.60325	4.85099	4.51593	4.55728	4.93942	5.37992	3.97863	5.52032	5.62124	4.67762	4.21003	4.94032	4.26121
AMOTL1	4.48278	4.58143	4.49655	4.49721	4.4721	4.55559	5.16784	4.29742	4.30451	4.50029	4.82882	4.38809	4.50484	4.65555	4.2911	4.54964	4.20851	4.52603	4.59889	4.52314	4.84683	4.92362	4.49229	4.68091	4.46959	4.73863	4.71579	5.28835	4.47216	4.38902	4.71726	4.6101	4.50535	4.21737	4.91767	4.86615	4.67571	4.32051	4.33685	4.25947	4.51403	4.29717	4.69895	4.47275	4.44375	4.24217	4.38809	4.46626	4.03987
AMOTL2	4.18848	4.2294	4.10726	3.89433	4.2482	4.27699	4.39864	4.15154	4.06826	4.10301	4.10686	4.40335	4.40556	4.31957	4.29365	3.98788	4.20861	4.52592	3.97281	4.05075	4.25031	4.26583	4.90555	4.20593	4.06496	4.67673	4.17517	4.24993	4.57501	4.24161	4.36962	4.45199	4.00046	4.12561	4.23587	4.21951	4.30983	4.338	3.98518	4.33569	4.01756	4.25452	4.3252	4.48888	4.12284	4.07252	4.31706	4.02724	3.97251
AMPD1	4.04014	4.34101	4.15607	4.12891	4.21835	4.30646	3.99368	4.20545	4.35041	3.95764	4.02353	3.80255	4.49939	4.08793	4.15618	4.2176	3.77955	4.49099	4.21608	4.35448	4.56186	4.45959	4.42318	4.4828	4.18855	4.49654	4.55427	4.82402	4.24405	3.9289	4.06963	4.26016	4.08295	4.32654	4.43153	4.31394	4.06374	3.73171	3.82981	3.79503	3.90033	4.23863	3.9785	4.19154	4.1634	3.99653	4.0491	4.05755	4.19254
AMPD2	6.64984	7.36959	7.02022	6.95009	6.93136	7.38903	7.05874	6.86426	7.32708	7.04726	7.1155	7.06958	7.05169	7.2406	7.40995	6.26362	7.65069	6.84093	7.92904	7.35936	8.15007	6.92433	7.27209	7.20258	7.19144	6.86002	7.05925	7.31069	6.83401	6.96803	6.26843	6.9401	7.69029	6.76141	6.70601	7.42023	7.185	6.6669	7.4335	7.34787	7.64459	7.43705	6.96373	7.40901	7.34404	7.36349	7.2206	7.73693	7.83558
AMPD3	6.8109	7.62019	6.41753	6.85131	6.09173	6.51732	6.34032	6.54695	7.48237	6.98306	6.20812	8.14776	6.40551	7.46242	7.87916	8.10734	5.89627	5.9129	6.72928	6.71429	6.9664	7.78599	6.68557	5.87331	7.09286	6.23501	7.46261	6.80321	5.14383	6.57783	5.59156	7.41019	6.26617	7.00119	6.45458	7.35881	6.02014	6.09342	7.08065	7.78807	5.70675	7.60482	6.82411	6.93271	6.9123	6.26587	5.84768	8.3597	7.70342
AMPH	4.57283	4.72794	4.43987	4.23247	4.71157	4.93177	4.59154	4.89501	4.30242	4.68404	4.432	4.72105	4.94201	4.15591	4.11303	4.36166	4.54403	4.89562	4.56734	4.44516	4.91852	4.54294	4.57679	4.82911	4.698	4.58277	4.75206	4.6139	4.40996	4.30821	4.74418	4.40492	4.54539	4.39656	4.55906	4.95562	4.812	4.71988	4.4259	4.53608	4.21684	4.49041	4.7521	4.37167	4.80695	4.63057	4.794	4.61565	4.23007
AMT	8.71236	7.70153	8.20597	8.32069	7.97585	8.46512	7.32316	6.8748	8.33615	8.11731	8.33318	7.67674	7.71919	8.26353	7.59211	7.43341	8.19545	6.27711	7.13711	8.56869	7.60536	8.25962	8.404	8.26429	7.67578	8.27941	7.42051	8.39924	7.79658	8.44253	6.47087	6.80171	8.34025	8.02093	8.46791	7.03021	7.94939	8.29109	7.1555	7.66577	8.42798	7.6475	8.48038	8.23657	8.33716	9.35865	8.31332	8.18342	7.72263
AMTN	3.88687	4.18511	3.87327	3.69846	4.03899	3.93045	3.92692	4.15281	4.16763	4.07815	4.08179	3.85921	3.9075	3.75885	4.05361	4.12608	3.69286	3.94584	4.01391	4.39486	4.34211	4.23451	3.9309	4.05924	3.9782	4.12309	4.01333	3.98329	4.05721	4.22771	3.85297	3.99425	4.15447	4.08178	3.84436	3.8015	3.85796	4.25027	4.03472	3.99299	4.12996	3.97113	3.99638	4.28647	4.10603	4.13125	4.29815	4.17194	3.85495
AMY1A	10.5915	10.0361	10.8787	10.4803	10.0311	11.0374	10.5674	9.409	10.1644	10.3029	9.96353	9.58314	9.9928	10.0101	8.9558	9.69484	10.5817	10.0708	10.0373	10.4437	10.2232	9.8619	10.3222	10.3325	10.2857	9.80213	9.34744	10.3795	10.1007	9.57611	9.56092	8.73016	10.7795	9.98681	10.0388	9.49591	9.92052	10.3407	9.54614	9.13932	10.8347	10.0383	10.2801	10.5746	10.5792	11.2136	9.97845	10.3272	9.94012
AMY1B	10.5915	10.0361	10.8787	10.4803	10.0311	11.0374	10.5674	9.409	10.1644	10.3029	9.96353	9.58314	9.9928	10.0101	8.9558	9.69484	10.5817	10.0708	10.0373	10.4437	10.2232	9.8619	10.3222	10.3325	10.2857	9.80213	9.34744	10.3795	10.1007	9.57611	9.56092	8.73016	10.7795	9.98681	10.0388	9.49591	9.92052	10.3407	9.54614	9.13932	10.8347	10.0383	10.2801	10.5746	10.5792	11.2136	9.97845	10.3272	9.94012
AMY1C	10.5915	10.0361	10.8787	10.4803	10.0311	11.0374	10.5674	9.409	10.1644	10.3029	9.96353	9.58314	9.9928	10.0101	8.9558	9.69484	10.5817	10.0708	10.0373	10.4437	10.2232	9.8619	10.3222	10.3325	10.2857	9.80213	9.34744	10.3795	10.1007	9.57611	9.56092	8.73016	10.7795	9.98681	10.0388	9.49591	9.92052	10.3407	9.54614	9.13932	10.8347	10.0383	10.2801	10.5746	10.5792	11.2136	9.97845	10.3272	9.94012
AMY2A	10.5915	10.0361	10.8787	10.4803	10.0311	11.0374	10.5674	9.409	10.1644	10.3029	9.96353	9.58314	9.9928	10.0101	8.9558	9.69484	10.5817	10.0708	10.0373	10.4437	10.2232	9.8619	10.3222	10.3325	10.2857	9.80213	9.34744	10.3795	10.1007	9.57611	9.56092	8.73016	10.7795	9.98681	10.0388	9.49591	9.92052	10.3407	9.54614	9.13932	10.8347	10.0383	10.2801	10.5746	10.5792	11.2136	9.97845	10.3272	9.94012
AMY2B	10.5915	10.0361	10.8787	10.4803	10.0311	11.0374	10.5674	9.409	10.1644	10.3029	9.96353	9.58314	9.9928	10.0101	8.9558	9.69484	10.5817	10.0708	10.0373	10.4437	10.2232	9.8619	10.3222	10.3325	10.2857	9.80213	9.34744	10.3795	10.1007	9.57611	9.56092	8.73016	10.7795	9.98681	10.0388	9.49591	9.92052	10.3407	9.54614	9.13932	10.8347	10.0383	10.2801	10.5746	10.5792	11.2136	9.97845	10.3272	9.94012
AMYP1	10.5915	10.0361	10.8787	10.4803	10.0311	11.0374	10.5674	9.409	10.1644	10.3029	9.96353	9.58314	9.9928	10.0101	8.9558	9.69484	10.5817	10.0708	10.0373	10.4437	10.2232	9.8619	10.3222	10.3325	10.2857	9.80213	9.34744	10.3795	10.1007	9.57611	9.56092	8.73016	10.7795	9.98681	10.0388	9.49591	9.92052	10.3407	9.54614	9.13932	10.8347	10.0383	10.2801	10.5746	10.5792	11.2136	9.97845	10.3272	9.94012
AMZ1	9.91435	8.79213	9.77088	9.58727	9.49301	10.0312	9.45455	9.80834	10.3262	8.87067	9.86798	10.3582	8.59792	10.0317	8.70077	11.1178	9.55099	9.90597	10.1713	9.98007	10.1942	9.82596	9.84826	10.6036	9.11131	10.1827	10.0127	9.58205	9.39391	11.0301	9.9656	9.68823	10.3614	9.85459	9.4333	9.67378	9.60965	9.18214	9.84724	10.0838	9.97561	9.33975	9.38903	9.67017	9.60752	10.3087	10.4157	8.5892	9.48921
AMZ2	9.85666	10.5703	9.63956	9.63498	9.73879	9.94815	10.3561	9.5933	9.98636	9.88385	9.80568	9.36113	10.0151	9.72848	9.80685	9.96899	9.65129	10.5792	10.2713	9.74729	9.611	10.0864	9.904	9.7265	9.95809	9.80237	9.93918	9.98007	10.0773	9.43299	9.53982	9.61677	9.69919	9.73992	9.82765	10.4878	9.5302	10.1115	9.95073	9.91654	9.8999	9.84286	9.91406	10.1369	9.9401	9.76377	10.1493	10.3515	9.68827
AMZ2P2	5.61582	7.58277	6.44512	5.1826	4.99779	5.78254	6.33486	6.15596	5.62894	6.10156	4.90392	4.90566	6.48933	5.0334	6.63628	6.50655	6.18086	5.62539	5.01032	6.5262	5.27927	4.99484	5.13147	5.43147	6.2656	5.40545	5.153	5.33611	5.85926	5.58107	5.72337	5.19966	5.98408	6.1568	5.13405	5.28766	4.9693	5.47826	4.7382	4.74724	5.36445	5.61277	5.82434	5.98344	5.28974	5.66542	5.95409	5.23949	5.76875
ANAPC1	9.05758	9.05091	9.26932	8.93863	8.81751	8.70863	8.82283	8.12965	9.15649	8.77189	9.04911	8.21302	8.4839	9.19397	8.75036	8.40631	9.02774	9.00802	8.39702	9.00775	8.50397	7.64931	8.68587	8.60913	8.6286	9.13326	8.5537	9.53567	8.68874	8.83755	8.49665	8.61085	8.65263	8.79708	8.49044	8.29297	8.49143	8.17139	8.92156	8.68019	9.15915	8.60178	8.81192	9.57426	8.943	8.94502	9.07359	8.62937	9.07915
ANAPC10	8.64352	8.34275	8.25757	8.69097	8.27762	8.0422	7.9298	8.53505	8.24142	8.05818	8.61094	7.88455	8.04959	8.35152	8.47406	8.80094	8.44939	8.51938	8.82795	8.07145	8.20278	7.43531	8.06163	7.71463	7.9849	7.98721	7.99557	7.68534	8.35115	9.30068	8.30409	8.59499	8.99266	8.55744	7.82487	8.71928	7.98909	7.54591	9.13212	8.58236	8.38176	8.51567	8.14424	8.74187	8.28493	7.87821	9.0587	8.44468	8.33905
ANAPC10P1	4.05125	4.1235	4.46304	4.41845	4.65583	4.61151	4.79084	4.37208	4.38676	4.34582	4.28153	4.50994	4.71864	4.08938	4.14258	4.17969	4.25072	4.54087	4.38317	4.08546	4.55969	4.62193	4.81903	4.31175	4.33351	4.57444	4.41018	4.2896	4.17622	4.17373	4.39484	4.09802	4.35331	4.13466	4.45694	4.29168	4.47712	3.93379	4.2113	4.07001	4.19068	4.3355	4.31924	4.10343	4.34638	4.00709	4.39851	4.56098	4.18485
ANAPC11	9.25664	10.1415	9.67578	9.35957	9.50984	9.99529	9.57401	9.44544	9.75557	9.4568	9.70227	10.0469	9.73855	9.67986	9.94339	9.26121	9.66608	8.5572	9.30743	9.61066	8.77886	9.44833	9.3517	9.2558	9.68444	8.90179	9.18629	9.76119	8.95621	9.06786	8.99061	9.85698	9.40509	9.07786	9.55207	9.43931	9.06233	9.14264	9.66884	10.1078	9.60502	9.42228	9.65048	9.73405	9.34227	9.49272	8.98283	9.57854	9.70471
ANAPC13	8.60811	9.74158	9.11408	8.69719	8.74794	8.48379	9.24139	8.47054	9.75619	9.35168	9.04777	9.40328	9.37016	9.80289	9.45486	8.75608	9.53023	8.99083	8.29824	8.66944	8.61332	8.403	8.12385	8.60711	9.25114	8.50084	8.74527	9.25066	7.76163	8.81537	9.43081	9.3846	8.9664	9.26356	8.48398	9.08633	9.3649	8.21834	8.85187	9.18987	9.49912	9.44375	9.64771	9.63312	9.51284	9.37085	8.29269	9.4458	9.23877
ANAPC15	5.78793	5.40309	5.32719	6.03346	6.07643	5.63852	5.36732	5.14819	6.00441	5.30459	5.60557	5.29506	5.47881	5.7795	6.15944	5.0221	5.57389	5.39791	6.52127	6.35608	5.8528	5.73585	5.48859	6.13292	5.68161	5.22647	5.74122	5.56946	6.05846	6.65569	5.31478	5.48466	5.92189	6.3082	5.62903	6.053	5.77537	5.13851	5.59684	5.67091	5.23554	5.35913	5.74316	5.9522	5.6467	5.4372	6.08378	5.36322	5.75005
ANAPC16	10.4883	10.0274	10.4168	10.2481	10.2684	10.6567	10.6291	10.3514	10.6828	10.4171	10.517	10.2242	10.5356	10.6072	10.0514	7.36821	10.498	8.09479	8.83906	10.3346	9.17774	10.18	10.3687	10.0505	10.4997	9.73845	9.62121	10.3008	9.43462	7.74429	9.90442	10.2991	10.1588	10.1839	10.27	10.186	10.0003	10.3867	10.2841	10.487	10.551	10.2159	10.2717	10.4407	10.5354	10.5246	7.45365	10.6693	10.4604
ANAPC1P1	9.05758	9.05091	9.26932	8.93863	8.81751	9.7213	8.82283	8.12965	9.73901	8.77189	9.04911	8.21302	8.4839	9.19397	8.75036	8.40631	9.60645	10.6736	8.39702	9.92786	9.92719	7.64931	8.68587	8.60913	8.6286	10.3553	8.5537	9.53567	8.68874	8.83755	9.25255	9.68455	8.65263	10.2729	9.93532	8.29297	8.49143	8.17139	9.46589	9.35899	9.15915	8.60178	8.81192	9.57426	8.943	8.94502	9.07359	8.62937	9.07915
ANAPC1P2	9.05758	9.05091	9.26932	8.93863	8.81751	8.70863	8.82283	8.12965	9.15649	8.77189	9.04911	8.21302	8.4839	9.19397	8.75036	8.40631	9.02774	9.00802	8.39702	9.00775	8.50397	7.64931	8.68587	8.60913	8.6286	9.13326	8.5537	9.53567	8.68874	8.83755	8.49665	8.61085	8.65263	8.79708	8.49044	8.29297	8.49143	8.17139	8.92156	8.68019	9.15915	8.60178	8.81192	9.57426	8.943	8.94502	9.07359	8.62937	9.07915
ANAPC1P3	9.05758	9.05091	9.26932	8.93863	8.81751	8.70863	8.82283	8.12965	9.15649	8.77189	9.04911	8.21302	8.4839	9.19397	8.75036	8.40631	9.02774	9.00802	8.39702	9.00775	8.50397	7.64931	8.68587	8.60913	8.6286	9.13326	8.5537	9.53567	8.68874	8.83755	8.49665	8.61085	8.65263	8.79708	8.49044	8.29297	8.49143	8.17139	8.92156	8.68019	9.15915	8.60178	8.81192	9.57426	8.943	8.94502	9.07359	8.62937	9.07915
ANAPC1P6	7.76445	6.34004	6.61179	7.00801	7.97338	7.45566	7.17748	7.24739	6.70297	8.66554	8.5291	8.56537	8.43109	7.29813	5.49786	4.4203	7.31518	6.98235	5.23512	7.21395	6.20268	8.22976	7.98591	6.51967	8.6392	7.2014	5.8901	6.6746	6.641	4.31739	7.99381	7.05099	7.41001	6.48631	7.56523	5.25183	6.50641	6.5124	6.9192	6.65425	7.80599	9.28769	8.14509	5.41671	7.0379	6.98467	4.57686	8.92738	8.45299
ANAPC2	5.43848	5.31618	5.6567	5.25415	5.59877	5.4776	5.23777	5.2889	5.59229	5.3459	4.96211	5.0242	4.65948	5.36682	4.88293	5.14186	5.08308	5.08752	5.12077	5.4551	4.66007	5.42018	4.93806	5.63586	5.76316	5.11389	4.51059	5.229	5.19396	5.28881	5.24014	4.7972	5.88137	5.70053	5.20271	5.2263	5.69475	6.13981	5.22327	4.96695	5.30892	5.5346	5.99169	5.29018	5.28302	5.79298	6.33031	5.44543	5.12694
ANAPC4	10.2284	9.70224	10.2653	10.2925	9.81301	10.3604	10.0472	9.81996	9.98369	10.021	10.1833	9.64413	9.79541	10.2581	9.82404	8.85342	9.87833	9.20388	9.10038	10.2095	9.48241	9.80515	9.96054	9.98816	9.81606	10.1299	9.61148	10.0661	9.53092	9.40767	10.0192	9.7341	9.85164	9.84027	10.1284	9.6193	9.82644	9.86538	10.3255	9.76926	10.1555	9.84183	10.2714	9.86315	10.0764	10.0749	9.21403	9.84874	9.98263
ANAPC5	10.4411	10.287	10.6576	10.213	10.4444	10.4925	10.3035	9.93169	10.6603	10.4319	10.4908	11.1205	10.0902	10.4329	10.3712	10.2105	10.3301	9.27159	10.6967	10.4739	10.7243	10.9891	10.4181	10.3896	10.6364	10.308	9.98049	10.43	9.97137	9.88726	9.98375	10.1801	10.6418	10.5306	10.4923	10.6119	10.2899	10.5409	11.0383	11.2125	10.5391	10.6023	10.7205	10.5607	10.5809	10.7635	9.60192	10.3738	10.559
ANAPC7	8.20983	8.40047	8.72957	8.07303	7.68433	7.46849	8.03052	7.56985	8.46738	7.87174	8.45819	8.82111	8.53957	8.34056	8.25756	8.74424	8.04911	7.61005	8.66613	8.06916	8.25116	7.85982	7.54911	7.74794	8.32136	7.97778	8.05681	7.72493	8.04483	8.34453	8.4505	7.28696	8.60303	8.11585	8.1939	8.3646	7.69478	7.74552	8.32887	8.57826	8.27049	8.20259	8.51788	8.13826	8.21394	8.43442	8.59905	7.60399	7.87894
ANG	4.05962	4.69842	4.29257	4.30397	3.83076	4.20985	4.08712	3.86208	4.11828	4.00294	4.09689	4.16987	4.34025	4.0652	4.5651	4.14846	4.14406	5.16141	4.20827	4.31155	3.98325	3.96984	4.05214	4.17832	4.61948	4.18482	4.08043	4.12217	4.16631	4.02428	3.9163	4.33112	4.10704	3.96453	4.05701	3.98632	4.28992	4.33041	4.01119	3.9522	4.06973	4.42308	4.45155	4.28903	4.06686	4.94226	4.23814	4.03935	4.20196
ANGEL1	5.78035	5.66568	6.20948	5.88414	5.89592	5.02515	5.36325	5.27435	7.24038	5.5233	6.34392	6.80745	6.6147	6.78679	5.72516	4.57453	6.46779	5.39794	4.95596	5.59455	5.54418	5.34413	5.70561	5.21959	6.69418	5.42583	5.36808	5.3858	5.90435	5.0007	4.91979	7.14193	6.30805	5.75322	5.48717	5.32824	5.66167	5.65169	5.75453	7.09912	6.24477	6.70645	5.77306	6.25374	6.49401	6.5852	5.52091	5.93722	6.32976
ANGEL2	9.45651	8.52234	9.58206	9.57261	9.32162	9.22274	9.54005	8.84067	9.11289	9.09798	9.4637	8.85657	8.92871	9.33576	9.05041	8.95429	9.34897	9.46147	9.33934	9.45313	8.78068	9.01066	9.43618	9.17539	9.22038	9.55856	9.27446	9.6077	9.15053	8.3778	8.98342	7.44824	9.56669	9.24032	9.20586	8.73836	9.10479	9.29486	8.2101	7.9562	9.62294	9.20451	9.04783	9.33057	9.52781	9.24146	9.873	9.23739	9.02092
ANGPT1	4.24086	4.27626	4.37337	4.27972	4.25103	4.67423	4.50386	4.3612	4.02396	4.74349	4.07841	4.5576	4.68836	4.22745	4.37719	4.33714	4.47283	4.51858	4.39814	4.39091	4.71273	4.57856	4.94632	4.91596	4.33665	4.68971	4.37936	4.51382	4.36598	4.41333	4.68791	4.87689	4.39981	4.45338	4.34502	4.37155	4.52299	4.65437	4.09497	3.95673	4.2273	4.00709	4.44056	4.29754	4.2941	4.21536	4.3724	4.31456	4.17101
ANGPT2	4.68356	4.94625	4.61136	4.44714	4.33108	4.31883	4.78057	4.36179	5.05269	4.72431	4.917	7.06691	8.11081	4.79147	6.67681	4.31204	5.16348	4.30395	4.0847	4.34225	4.60145	4.22219	4.39752	4.43918	5.25027	4.27898	4.20608	4.42575	4.48321	4.35874	4.16285	4.39821	4.80796	4.37197	4.69511	4.07946	5.00689	4.16037	7.76405	5.76629	5.06661	4.57428	5.13163	4.53134	4.99893	5.09818	4.24874	5.07979	6.15121
ANGPT4	4.0309	4.16233	3.86751	3.8091	4.34059	4.33993	4.11818	4.12112	4.07505	4.07448	3.9712	4.75602	3.80895	4.19772	4.11949	4.34518	3.93692	3.99368	3.59897	3.85951	3.91254	4.06797	4.28296	4.10549	3.77844	4.0045	3.9407	4.02468	3.85809	3.91276	4.28278	3.95883	3.93798	4.46621	4.03101	3.99132	4.0412	4.75892	4.03791	3.95345	4.13362	3.82321	4.17391	4.0508	4.34159	4.04425	4.07149	3.81212	3.99316
ANGPTL1	10.88	10.6689	10.9969	11.2237	11.1451	11.0158	10.6925	10.8754	10.7334	10.8814	10.8979	10.41	10.7553	10.9292	10.5354	9.73489	11.2153	9.87833	10.5008	11.019	10.8337	10.8466	10.7916	10.85	11.1002	11.2956	11.0095	10.7964	10.8691	10.5026	10.5929	10.9011	10.2658	10.6653	11.0343	11.362	10.6518	10.7394	11.4139	11.2431	10.5862	10.6462	11.0599	10.7492	10.7205	10.553	9.81781	11.0542	10.8016
ANGPTL2	5.87692	5.67228	5.93046	5.50675	5.6198	5.84187	5.30237	6.36245	5.74921	5.50293	5.56793	5.93065	5.66926	5.97678	5.4697	7.37261	6.49686	6.05893	6.75179	6.12942	6.41418	6.04544	5.94761	6.48493	5.68081	5.99447	6.91882	5.54831	6.79656	7.44976	5.75374	5.88017	6.16311	6.72374	6.20551	6.18292	5.95399	5.90788	6.17891	6.09022	5.86779	6.07084	5.49185	6.2304	5.65189	5.85451	6.26665	5.5495	5.39208
ANGPTL3	8.06599	7.46321	8.43104	8.07969	6.90517	6.8595	7.77171	8.09142	7.01675	7.22854	8.04248	6.97577	6.82365	7.57802	7.59056	6.8608	7.81859	6.3561	7.32271	8.39141	7.07113	7.41462	8.3497	6.87057	6.84663	8.44613	7.67163	7.10835	7.07364	7.2467	7.74003	6.90627	7.75262	7.40777	7.26166	6.86608	8.00416	7.88624	7.99385	8.52371	7.67767	7.57262	6.64246	7.09055	7.38462	7.07401	7.03592	6.72803	7.74111
ANGPTL4	3.9817	3.82803	4.19478	3.99924	4.24685	4.21019	4.23207	4.36675	4.0123	4.15221	4.15079	4.04156	4.06843	4.00488	4.06802	4.09786	4.20727	4.31857	4.60968	4.08164	4.27755	3.93098	4.27223	4.55921	3.95992	4.07919	4.21959	4.13987	4.25563	3.99485	4.11971	4.15329	3.97267	4.04986	4.07526	3.89623	4.01305	4.34684	4.15294	4.09697	3.82157	4.4419	3.91129	3.98555	4.07833	4.19994	4.26724	4.41396	3.93235
ANGPTL5	7.81727	5.64731	8.58486	7.47323	7.09937	7.44655	8.25634	4.40908	7.25842	7.3309	7.20361	8.10698	7.21475	6.37301	4.4281	5.78725	7.73198	5.51063	5.97784	7.47898	5.15994	6.34877	7.10408	6.34638	7.69583	6.13168	6.49914	5.98822	5.70984	6.07034	6.01536	7.04574	4.44602	5.94107	7.02204	6.35406	6.41876	6.951	7.21816	6.53296	8.27852	8.05767	6.7361	6.33157	4.89697	6.95963	6.08493	7.49952	6.60316
ANGPTL6	9.3066	8.85446	9.37421	9.46221	9.14775	9.05703	9.4958	9.13202	9.43802	8.79552	9.42732	8.869	8.53254	9.14219	9.0709	7.92018	9.08783	8.10974	8.91104	9.28899	9.30977	8.78868	9.33221	9.62816	9.20979	9.11256	9.18863	9.32078	9.16239	8.61843	8.85989	9.34013	9.2925	9.35553	9.23163	8.60041	9.14418	9.34725	9.72892	9.42979	9.06807	9.16825	9.09034	9.44293	9.34984	9.20834	8.99177	9.18539	9.32884
ANGPTL7	7.99148	7.87583	8.42528	7.99152	7.76544	7.4899	7.56647	7.38467	7.99912	7.78281	8.06669	7.4976	7.48496	7.89328	7.29933	8.11789	7.66026	7.88243	7.90662	7.97327	7.53115	7.64314	7.74243	7.7647	7.3602	8.07648	7.6154	7.94313	7.57933	8.02402	7.44249	7.75476	7.92556	7.91354	7.93409	7.52319	7.48457	7.66296	8.235	7.82145	7.92092	8.238	7.9255	7.73587	7.74719	7.95192	7.96446	7.59626	7.70989
ANGPTL8	4.29224	5.49954	4.55688	4.63286	4.27646	4.57773	4.89598	4.4444	4.49495	4.35115	4.0662	4.4116	4.61194	4.44146	4.98635	4.36282	4.71851	4.65925	4.82135	4.90038	4.18669	4.4167	4.39213	4.47663	4.62962	4.27335	4.45037	4.51018	5.09008	4.54572	4.52352	4.58574	4.47073	5.42357	4.80378	4.47432	4.41193	4.31797	4.58386	4.60914	4.49964	4.27097	4.77502	4.36385	4.91931	4.44606	4.47783	4.13565	4.57498
ANK1	7.50126	7.04939	7.96415	7.25491	7.70587	7.601	7.21326	7.12037	8.50957	7.265	7.91906	7.49245	7.72006	8.46317	7.88243	6.26802	8.18225	6.22102	6.24621	7.95958	6.75592	7.17717	7.47686	7.31048	8.00194	6.84221	6.67245	7.23881	7.31855	6.2877	7.29758	8.04664	7.65352	7.43328	7.77118	6.82306	6.61176	7.53861	7.38922	7.03497	7.43804	7.47864	7.28047	7.80109	8.44881	7.08913	6.16454	7.70917	7.54063
ANK2	11.0246	13.2584	13.0511	13.37	13.3235	13.7778	11.3953	13.2306	13.4353	13.3274	13.5804	13.2609	13.1937	13.3858	13.1952	13.219	13.3695	13.1593	13.6949	13.4759	12.9285	13.6625	13.3429	11.2947	13.7859	11.1027	13.336	13.3179	13.4445	13.2646	13.207	13.229	13.2842	13.1773	11.3289	13.7523	13.2651	13.8387	13.6637	13.6146	11.2076	11.1379	10.8844	11.3513	13.4289	13.4002	13.4644	13.1186	13.3957
ANK2-AS1	3.88924	3.55124	3.62889	3.85672	3.79545	4.07082	3.60357	3.85196	3.82089	3.69363	3.71394	3.77709	3.65877	3.71443	3.76417	4.27035	3.84481	4.05124	3.80648	4.04172	3.92541	3.78766	3.9287	4.12247	3.96602	4.03109	3.87356	3.9336	4.16082	3.974	3.97311	3.65502	3.93428	3.85489	3.80444	3.83775	4.07928	3.66086	3.86048	3.71826	3.86857	4.01828	3.72384	4.0204	3.76058	3.94896	3.8122	3.73919	3.79465
ANK3	3.92611	4.1331	4.04112	4.20094	4.44944	4.73302	4.18154	4.37009	4.21103	4.10182	4.00481	4.34145	4.28517	4.22438	4.00533	6.07459	4.43621	4.20936	4.24399	4.32803	4.19155	4.732	4.29888	4.74429	4.1972	4.36986	4.73353	4.31433	4.25061	4.22859	4.34114	5.46254	4.17177	4.23062	4.32957	4.14169	4.24833	4.47078	4.23377	4.36525	4.08129	4.46388	4.50808	4.28228	4.44884	4.04809	4.4109	4.79291	4.13117
ANKAR	7.99971	7.43106	7.17283	7.70337	7.24396	7.35966	8.16376	6.26244	8.30003	7.75537	8.44785	6.73072	8.21106	8.80321	7.66114	5.96447	8.03356	5.52057	5.33014	7.78009	5.5209	6.20006	6.99637	6.31361	7.79356	7.40483	5.87181	7.84265	5.94357	6.16023	6.58996	7.74	6.45425	7.27693	7.18823	5.40564	6.08025	7.07527	6.75842	7.34552	8.7188	7.85355	7.40093	7.789	8.29085	8.0756	6.03203	6.7605	7.70116
ANKDD1A	7.00682	6.14399	5.24465	4.54412	4.78736	5.10138	4.80515	5.48332	4.75735	5.84485	4.30569	5.26407	4.34373	5.58232	6.37338	5.90379	6.54059	6.70672	6.75081	6.29859	5.44278	4.44582	4.88187	6.21859	5.64679	5.82517	4.87941	4.72379	4.57135	6.12587	5.0883	5.77362	4.81083	6.5072	5.71496	5.73036	5.11292	6.93501	4.9379	5.4535	7.06611	6.08891	5.58954	6.13529	4.13162	4.85863	7.07335	6.09424	5.09004
ANKEF1	4.86294	5.63294	5.1386	4.15996	4.41413	4.29556	4.51081	4.27335	4.87005	4.1446	5.08738	4.50202	4.81485	5.73442	5.09011	4.41423	4.60342	4.82172	4.15446	4.63563	4.39726	4.5078	4.36876	4.67478	5.28709	4.68058	4.14744	4.65606	4.47355	4.19847	4.23851	5.09723	4.21635	4.35594	4.20278	4.42593	4.41258	4.86669	5.20308	4.55775	4.42336	4.57131	4.854	4.7475	4.2432	4.22635	4.25091	4.05551	4.22192
ANKFN1	3.82583	4.00587	3.72682	3.7514	4.01066	3.98301	3.81948	4.00604	3.8668	3.95888	3.85024	3.90788	3.70767	3.97775	3.75767	4.17906	3.6956	4.09912	3.88804	4.00884	3.87539	4.44728	3.95028	4.23553	3.80626	3.82778	3.98689	3.83097	4.00107	4.05738	3.93773	3.90584	3.82985	3.85451	4.00048	4.02093	3.91382	4.08524	3.72412	3.76186	3.8195	3.93909	3.75531	3.70742	3.69645	3.674	3.93244	3.9333	4.02195
ANKFY1	7.84829	7.33594	7.80273	7.64823	7.79153	7.20886	7.20644	6.92306	7.47679	7.08021	7.82288	7.46396	6.90382	7.92787	6.94694	5.83138	7.6802	6.88016	7.25903	8.04038	7.18189	7.00773	7.51351	7.41634	7.07946	7.33862	7.26845	7.27682	7.30289	7.27625	7.18866	6.6655	7.98771	7.6812	7.5562	6.65548	7.08386	7.53502	7.62259	7.39698	7.88389	8.31034	6.91976	7.66459	7.61524	7.46463	6.59015	7.84597	7.56492
ANKH	9.00322	9.47806	11.4301	10.0493	9.3614	10.1455	9.2848	9.27809	9.84039	10.2747	9.45172	10.5311	9.93322	10.5558	10.1398	9.81515	10.378	10.1002	10.3029	9.59731	9.22178	10.5082	9.58678	9.22861	10.3759	9.59855	10.1374	9.67048	9.63354	10.1299	9.11348	10.5606	9.41752	9.5039	10.1593	10.1932	9.42614	9.03469	9.44029	10.8357	9.85152	10.1895	8.75445	10.1066	10.2125	9.87514	9.12875	11.6288	10.4338
ANKHD1	10.5427	10.0351	10.6333	10.6527	10.5	10.2609	10.1951	10.3159	10.2518	10.3689	10.5259	10.0453	10.3527	10.8289	9.5289	10.8262	10.4813	10.822	10.5709	10.5977	10.5127	10.4483	10.5815	10.6557	10.5465	10.7552	10.5417	10.5869	10.5797	10.3962	10.363	10.1493	10.3048	10.3264	10.6392	10.1547	10.6128	10.7554	10.4552	10.1276	10.5832	10.3656	10.3689	10.2627	10.5977	10.4815	10.9042	10.4191	10.4755
ANKHD1-DT	4.37083	4.00661	4.41646	4.34812	4.14764	4.054	4.32416	4.41145	4.19368	4.38044	4.30028	4.19699	4.29933	4.22228	4.3478	4.15299	3.9684	4.11286	4.19699	4.2182	4.31347	4.321	4.08451	4.07123	3.8915	4.36024	4.21924	3.97855	4.26983	4.279	4.18912	3.94369	4.41191	3.89404	4.1474	4.03819	4.03653	4.10124	3.93075	4.08538	3.76431	4.26722	4.32003	4.19754	4.17476	3.99251	4.52041	4.30035	4.07174
ANKHD1-EIF4EBP3	10.5427	10.0351	10.6333	10.6527	10.5	10.2609	10.1951	10.3159	10.2518	10.3689	10.5259	10.0453	10.3527	10.8289	9.5289	10.8262	10.4813	10.822	10.5709	10.5977	10.5127	10.4483	10.5815	10.6557	10.5465	10.7552	10.5417	10.5869	10.5797	10.3962	10.363	10.1493	10.3048	10.3264	10.6392	10.1547	10.6128	10.7554	10.4552	10.1276	10.5832	10.3656	10.3689	10.2627	10.5977	10.4815	10.9042	10.4191	10.4755
ANKIB1	9.89791	9.36829	9.85457	9.8091	9.15763	9.72914	9.53955	9.32227	9.12103	9.62835	9.59507	9.70949	9.8512	9.71816	9.67594	8.76165	9.87818	9.18136	8.74097	9.53677	8.94979	8.963	9.61018	9.24422	9.77559	9.37588	9.42098	9.41041	9.18599	8.78987	9.59992	9.65248	9.62537	9.14313	9.43641	8.9919	9.21899	9.38441	9.78915	9.89025	9.9392	9.43531	9.03895	10.2172	9.62797	9.65043	8.69313	9.31516	9.21333
ANKK1	3.88904	4.55463	4.2861	4.29356	4.33203	4.05101	4.28545	4.16055	4.4711	4.02144	4.51868	4.11911	3.92793	4.1965	4.01887	4.02638	3.99172	3.83292	4.23064	4.05406	4.07566	4.22258	4.21618	4.12675	4.24299	4.0556	4.03908	4.03052	4.27289	4.24111	3.93545	3.94348	4.12109	4.06741	4.06223	4.32513	4.03414	3.96299	4.41453	3.9171	4.1566	4.06146	4.09178	4.49481	3.98736	4.63771	4.05968	4.59809	4.06865
ANKLE1	8.75598	9.04069	9.1338	8.97651	8.83553	8.91209	8.86039	8.97736	9.34113	8.82744	9.02699	8.94073	9.00365	8.83031	9.31839	7.67694	8.78625	8.47191	8.3249	8.44768	8.64164	8.18231	8.60823	8.8972	9.08772	8.11711	8.38584	8.67993	8.63654	8.11112	8.67042	8.87027	8.86116	8.82894	8.83636	8.46984	8.85646	8.6917	8.51284	8.68067	8.79055	9.24053	8.76204	9.15373	8.92947	9.07545	7.82528	9.35631	9.15815
ANKLE2	9.31657	8.23274	9.11188	9.22593	8.88674	8.98382	8.76955	8.07182	8.89427	8.31658	9.14023	9.48649	8.1725	9.58676	8.07335	9.68791	9.22916	8.90775	9.44033	9.09542	9.61198	9.55836	9.21007	8.8849	9.12495	9.14603	9.2102	9.26579	8.71939	8.9803	8.2349	9.15936	9.00489	8.41311	8.95783	9.86731	8.39228	8.7954	9.69454	9.94398	9.00659	8.48728	8.49688	8.69647	9.01959	9.38912	9.50501	9.27238	8.91524
ANKMY1	8.16009	8.35872	7.88984	8.28326	7.93821	8.23102	7.95244	8.02829	8.43918	8.17632	8.14905	8.21854	8.52189	8.17287	8.69865	7.64291	8.33562	6.45231	7.29933	8.19829	6.96419	7.70706	7.86515	7.71346	8.16279	7.68435	7.75902	8.19404	7.44843	7.337	7.49862	7.74786	8.03801	8.30383	7.94515	7.90006	7.92592	7.39235	8.51936	8.79339	8.69072	8.12901	7.93821	8.83044	8.52376	8.23594	7.25477	8.49264	8.34602
ANKMY2	8.86992	8.56915	8.65392	8.8492	8.14599	9.29384	8.77514	8.60306	8.8616	9.23189	9.30745	8.69516	9.30866	9.45156	8.7439	7.19644	9.41232	8.33276	8.0364	9.15751	7.36508	8.30076	8.62878	7.66613	8.93265	8.46573	8.54406	9.02527	7.98252	8.91314	8.96584	8.4622	8.54763	8.06436	9.11707	8.37952	8.20572	8.15267	9.0989	8.68504	9.22908	9.18973	8.53651	9.57461	9.0606	9.20194	7.87155	8.97111	9.10163
ANKRA2	9.52642	8.3646	8.91822	9.34782	9.22864	8.87319	8.90518	8.81581	9.03735	8.71078	9.04125	8.48597	8.58917	9.26182	8.62564	9.21019	8.98641	8.96966	8.25498	8.93008	9.09131	8.65233	9.09672	8.894	8.94576	9.33483	9.02194	9.3048	9.26699	9.43825	9.11354	9.02099	8.91218	9.15054	8.70928	8.42962	8.85774	8.81824	9.54502	9.30222	9.09028	8.66464	9.05812	9.21968	9.21172	9.07819	9.29087	8.91079	9.31671
ANKRD1	4.00385	4.06003	4.03538	4.02348	4.32189	4.3086	4.09157	4.06693	3.68669	3.92499	4.22215	4.37988	3.83881	4.08218	4.05341	4.09858	3.79134	4.19681	3.87423	3.91669	4.05768	3.9215	4.02348	3.92686	4.08732	4.07573	4.01226	3.76423	3.86791	3.75851	3.87953	4.05413	3.91275	3.82615	3.8377	3.96736	4.1443	4.74975	3.95375	4.18867	3.68991	4.0068	3.86022	4.00746	3.68308	3.87376	3.80175	3.90383	3.80191
ANKRD10	9.98825	10.091	9.86005	9.78292	10.0051	10.2477	9.95429	9.44592	9.34057	9.55612	9.62145	9.69884	9.48064	10.269	9.92539	9.5954	9.73578	9.46062	9.9328	10.4781	10.4202	9.93289	10.1454	9.87057	9.86477	9.99306	10.0738	10.0557	10.1151	9.63618	10.4521	9.54367	10.0173	9.60445	10.1445	10.2426	9.48333	9.83062	9.66806	9.72573	10.2775	9.61562	9.75877	9.70365	9.9408	9.90071	9.62488	9.61721	9.74587
ANKRD10-IT1	9.98825	10.091	9.86005	9.78292	10.0051	10.2477	9.95429	9.44592	9.34057	9.55612	9.62145	9.69884	9.48064	10.269	9.92539	9.5954	9.73578	9.46062	9.9328	10.4781	10.4202	9.93289	10.1454	9.87057	9.86477	9.99306	10.0738	10.0557	10.1151	9.63618	10.4521	9.54367	10.0173	9.60445	10.1445	10.2426	9.48333	9.83062	9.66806	9.72573	10.2775	9.61562	9.75877	9.70365	9.9408	9.90071	9.62488	9.61721	9.74587
ANKRD11	10.7309	10.1342	10.2268	9.85996	10.4605	10.1013	10.9298	10.2991	9.41011	10.518	10.0335	10.1053	9.74514	10.0978	9.90138	11.3675	10.284	12.0785	10.7929	10.9957	10.3558	10.5745	11.1245	11.226	9.42177	10.8317	10.8621	10.6288	11.0008	10.5049	10.6266	10.0485	10.0565	10.4619	10.9258	9.96292	10.444	10.6814	9.85327	9.3598	10.1037	10.3564	10.4209	9.92236	10.3113	9.99129	11.2159	9.42403	9.31409
ANKRD12	10.4226	9.86144	10.3309	10.6872	10.2944	10.6637	10.6375	10.8396	9.87522	10.4818	10.0447	9.99123	10.097	10.0915	9.64062	11.0267	10.1952	10.8593	10.7704	10.1981	10.9405	10.3738	10.3507	10.5222	10.0189	10.6306	10.6881	10.7673	10.6657	11.1785	10.4779	10.3406	10.3208	10.3922	10.3856	10.4525	10.6183	10.4822	10.6394	10.0732	10.1826	10.2704	10.0328	10.0819	10.3359	9.92775	11.0133	10.0994	10.6497
ANKRD13A	11.3777	11.3543	11.6365	11.5644	11.8909	11.6663	11.6722	11.0822	11.6307	11.3763	11.3897	11.7951	10.958	11.4719	11.2121	12.364	11.5089	11.9782	12.1926	11.5863	12.0588	12.2045	11.661	11.5332	11.1869	11.8714	11.8442	12.0712	11.7761	12.0087	10.8962	11.5165	11.1598	11.6284	11.8541	12.0272	11.5008	11.4757	11.7981	12.0762	11.8199	11.5375	11.7296	11.5263	11.5607	11.6146	11.8493	11.8438	11.2984
ANKRD13B	4.79244	4.88284	5.13239	4.73114	4.97754	5.14281	5.15538	4.97156	5.03735	4.93722	4.60378	4.95043	5.35317	4.61272	5.7294	4.53086	4.99355	4.97837	6.08287	5.24007	4.90634	4.53801	4.73561	5.06459	5.16243	4.77766	4.76623	4.47997	4.8684	4.5747	4.47471	4.63856	5.79311	5.11348	4.75578	4.61648	4.88844	5.45719	5.00914	5.24436	4.52154	4.74237	4.68572	5.23112	4.64765	5.98217	4.94794	4.54244	4.69764
ANKRD13C	8.03464	7.67862	7.91606	8.51032	8.09703	7.68515	8.10037	8.36979	7.88605	7.83688	8.21168	7.50456	7.31886	8.137	7.78039	8.28397	8.43482	8.89106	8.40411	7.98066	8.07048	7.10824	8.04044	7.38408	7.94207	8.30149	7.92093	8.10825	8.85894	8.82315	8.31132	7.657	8.30444	8.21677	8.02998	7.76112	8.06579	7.88905	8.50821	7.95808	8.11652	7.80827	7.71651	8.03442	8.18943	7.49369	8.80587	8.01998	7.98888
ANKRD13D	6.44235	6.377	6.5438	5.95564	5.93747	6.14681	6.08807	5.93853	7.29539	5.95057	6.51272	5.72159	5.89806	5.94993	6.58125	5.49573	6.14634	5.29376	6.30802	6.46215	5.7888	6.34563	6.24673	6.54355	6.55784	6.349	5.76877	6.97766	6.20314	5.81016	5.80658	5.57073	6.7691	6.49017	6.48184	6.17205	6.57266	7.30718	6.35168	6.24584	5.84094	6.6544	6.6851	6.55246	6.91657	7.05547	6.59452	6.83416	6.82244
ANKRD16	5.37597	4.70709	5.91803	6.13148	5.13343	5.60414	5.62319	5.71248	5.87815	5.2937	5.36709	4.95801	5.74195	5.55145	5.5286	5.4866	5.75534	4.93722	5.02798	5.88939	4.88805	4.8372	5.26247	4.93625	6.36624	4.76931	5.1043	5.46582	5.29207	4.45856	5.21908	5.52065	4.90445	5.48635	5.41818	4.8791	5.68941	5.46675	6.60422	6.75983	5.74403	5.61836	5.48658	5.92617	5.55712	5.15168	4.65553	4.99948	5.73761
ANKRD17	9.78858	10.2921	10.4132	9.82471	9.99583	10.1724	10.196	9.90964	9.69355	9.69873	9.71455	9.94307	9.72005	9.63543	10	9.19738	9.93104	10.351	9.76554	10.5444	9.60507	9.87729	10.1621	10.3163	9.46058	9.645	9.71958	10.1007	9.65782	8.69853	10.1114	9.54211	9.72722	9.48966	10.1637	9.5163	9.50568	10.0575	9.87594	9.76694	9.8114	9.71416	9.31506	9.80572	9.59436	9.77641	8.65174	9.55294	9.59304
ANKRD18A	4.18345	4.29001	4.19614	4.17593	4.76454	3.98679	4.29803	4.47985	3.8688	4.34899	4.09498	4.22639	4.22103	4.41292	4.11118	4.19439	3.89996	4.76697	4.04874	4.50628	4.41861	4.74201	4.57218	4.15017	4.33003	4.44109	4.19553	4.21705	4.33388	4.28819	4.19974	4.24881	4.22533	3.90136	4.03633	4.24558	4.45394	4.57207	4.3099	4.39486	4.21878	4.63717	4.53065	4.55996	4.62142	4.25283	4.07458	4.06733	4.35815
ANKRD18B	9.97355	10.0308	9.89152	9.75013	10.0493	9.7888	10.1233	10.0778	10.0371	10.1149	9.5683	9.58917	10.0408	10.1161	9.39063	10.2721	10.155	10.2301	10.6537	10.1734	9.9339	9.74795	9.88919	9.9673	10.0154	10.2805	10.5599	9.74165	10.4715	8.74631	10.4374	9.05933	10.3063	10.2104	9.83149	9.78031	9.84722	10.1609	9.34016	8.9478	10.0839	10.282	9.66806	9.76569	9.97406	9.95132	10.3099	9.77888	9.6326
ANKRD18CP	7.57611	7.05134	8.23966	7.45621	6.64509	7.50511	7.68717	7.07944	7.6406	7.23833	8.23257	6.96039	7.7583	7.73421	7.36108	6.67107	7.72268	6.87521	5.81402	7.61138	5.68781	5.53045	7.2461	6.35727	7.42474	7.16575	6.57023	7.2737	6.86737	7.68476	7.35539	7.0501	7.32964	6.93535	6.61927	6.26606	6.83694	7.34299	8.5734	8.05609	8.27327	7.20799	6.72416	7.52206	7.939	8.05359	7.14007	6.86801	7.01557
ANKRD18EP	6.54995	6.07082	6.96973	7.51769	6.49866	6.44797	6.29474	6.66633	6.78687	6.93665	6.59326	6.73978	6.5318	6.86816	6.57001	5.99334	6.77831	5.97049	5.95309	6.53347	6.92515	6.16487	6.57759	6.09938	6.12558	6.13873	5.95216	6.07737	6.07578	6.42488	6.12825	6.45651	6.74779	6.87782	6.52935	5.94195	6.84769	5.6276	6.77299	6.3878	6.83504	6.76591	7.04027	6.98034	6.63685	6.74213	5.76908	6.84126	7.1102
ANKRD19P	6.15045	5.51149	5.22794	5.86728	6.29691	5.4713	5.05952	5.50052	5.13602	5.25869	5.46221	4.9478	4.57972	5.49499	5.64312	7.69267	5.44081	6.14195	7.05199	6.05129	5.77261	5.1875	5.6168	6.63928	5.07895	6.41094	5.75201	5.57161	7.40114	7.86554	5.79486	6.20961	6.99688	6.91978	5.96978	6.48994	6.17493	5.12921	6.51985	5.54751	5.28638	5.56156	6.40055	5.4274	5.3662	4.798	6.63835	5.76489	5.81224
ANKRD2	3.89848	4.02801	4.00772	4.04875	4.16928	4.02088	4.38925	4.18901	4.18198	4.21837	3.78209	4.11469	3.86971	4.28879	3.9812	3.99795	4.15362	4.21689	4.34063	4.14721	4.16098	4.29688	3.88343	3.9908	4.22888	3.95245	4.30432	3.78418	4.03571	4.33789	4.19523	3.88913	3.93651	4.12713	4.24067	4.12287	4.03326	4.29034	4.04563	3.84409	4.14393	4.11615	4.20116	4.29361	4.0238	4.07993	4.17519	4.26282	3.95826
ANKRD20A11P	8.97778	4.85586	7.0902	7.9355	7.76402	4.45309	8.38908	5.03408	6.98752	7.32757	8.45126	5.25797	7.02057	8.57473	6.94442	5.2669	7.99992	6.76887	7.47938	7.11073	8.09093	7.72032	6.42947	7.05769	7.08724	6.74982	7.24806	4.78627	7.71179	5.44302	7.26374	6.70742	5.94562	8.49283	8.10174	6.16547	6.26775	6.67541	6.81856	5.85734	7.18571	5.122	6.5995	7.82209	7.82497	8.07096	4.91073	7.34357	4.68504
ANKRD20A18P	3.88687	3.7873	3.8307	4.20507	3.86177	3.88166	3.8541	3.46577	4.04981	4.00787	3.92121	4.03949	3.89428	4.21869	3.6321	3.75863	3.70444	3.65495	3.83274	3.59776	4.15283	4.08383	3.85334	3.89857	3.68081	3.75209	3.75784	3.60549	3.74968	4.02105	4.12842	3.73622	3.9446	3.97292	3.9062	3.62101	3.67637	3.78561	3.78764	3.62069	3.84987	3.75293	4.33613	3.85408	3.77442	3.84893	3.73306	4.02646	3.78929
ANKRD20A2P	6.30974	4.77793	3.90526	4.20507	3.99766	4.36064	4.09151	4.43155	4.04981	5.50896	3.92121	4.15977	4.26402	4.67625	4.24517	4.10615	4.45315	4.46547	3.83274	3.86833	4.33791	4.08383	4.05801	4.19942	3.76773	4.13149	4.57637	4.53474	3.74968	4.18636	4.19799	4.16882	4.24263	3.97292	4.6426	3.96815	4.38565	4.43508	4.11085	3.96444	4.15222	3.89211	4.33613	4.30945	4.40403	4.04596	3.73306	4.23572	3.88778
ANKRD20A4P	6.30974	4.77793	3.90526	4.20507	3.99766	4.36064	4.09151	4.43155	4.04981	5.50896	3.92121	4.15977	4.26402	4.67625	4.24517	4.10615	4.45315	4.46547	3.83274	3.86833	4.33791	4.08383	4.05801	4.19942	3.76773	4.13149	4.57637	4.53474	3.74968	4.18636	4.19799	4.16882	4.24263	3.97292	4.6426	3.96815	4.38565	4.43508	4.11085	3.96444	4.15222	3.89211	4.33613	4.30945	4.40403	4.04596	3.73306	4.23572	3.88778
ANKRD20A5P	8.97778	4.85586	7.0902	7.9355	7.76402	4.45309	8.38908	5.03408	6.98752	7.32757	8.45126	5.25797	7.02057	8.57473	6.94442	5.2669	7.99992	6.76887	7.47938	7.11073	8.09093	7.72032	6.42947	7.05769	7.08724	6.74982	7.24806	4.78627	7.71179	5.44302	7.26374	6.70742	5.94562	8.49283	8.10174	6.16547	6.26775	6.67541	6.81856	5.85734	7.18571	5.122	6.5995	7.82209	7.82497	8.07096	4.91073	7.34357	4.68504
ANKRD20A7P	6.30974	4.77793	3.90526	4.20507	3.99766	4.36064	4.09151	4.43155	4.04981	5.50896	3.92121	4.15977	4.26402	4.67625	4.24517	4.10615	4.45315	4.46547	3.83274	3.86833	4.33791	4.08383	4.05801	4.19942	3.76773	4.13149	4.57637	4.53474	3.74968	4.18636	4.19799	4.16882	4.24263	3.97292	4.6426	3.96815	4.38565	4.43508	4.11085	3.96444	4.15222	3.89211	4.33613	4.30945	4.40403	4.04596	3.73306	4.23572	3.88778
ANKRD20A8P	6.30974	4.77793	4.29098	4.20507	3.99766	4.36064	4.09151	4.43155	4.04981	5.50896	3.92121	4.15977	4.26402	4.67625	4.24517	4.10615	4.45315	4.46547	3.83274	4.04436	4.33791	4.09252	4.05801	4.19942	3.83525	4.13149	4.57637	4.53474	3.99387	4.18636	4.19799	4.16882	4.24263	3.97292	4.6426	4.14109	4.38565	5.06073	4.11085	4.04566	4.15222	4.06904	4.33613	4.49493	4.40403	4.04596	4.0152	4.23572	3.88908
ANKRD22	3.98547	4.2058	3.84215	4.0282	3.93224	4.32693	3.92309	4.24986	3.81795	3.9271	3.95825	4.02176	4.157	4.06051	3.91499	3.93805	3.93442	4.3189	4.50991	4.08091	4.13582	3.84892	4.38811	3.99712	4.20208	4.23843	4.22065	4.23586	3.91812	3.94799	4.2123	3.96407	4.00929	4.13528	4.11862	4.09495	4.23328	4.46316	3.90078	3.96237	3.97579	3.95954	3.91197	3.92502	4.17592	4.29629	3.91928	4.22588	3.97972
ANKRD23	8.89009	9.0944	8.38462	8.81182	8.98159	8.15949	8.44956	8.81522	9.29526	8.58841	8.79053	7.90777	8.29675	9.10702	8.12777	8.78013	8.20013	9.42715	8.77593	8.36887	9.45897	8.55766	8.88743	9.04855	8.8638	8.82481	8.91739	8.62628	8.39665	8.54839	8.83072	8.14015	8.98888	9.32423	8.9067	8.82647	8.80222	8.6894	8.28369	8.56505	8.78068	9.23235	9.40892	8.56455	8.81356	9.26159	9.55578	8.86094	8.66764
ANKRD24	3.9155	3.85339	4.16696	4.13238	4.13551	3.90952	4.34068	4.17485	3.89219	4.68356	3.95325	3.91337	4.1428	4.14048	4.03394	4.15419	4.08652	4.4523	4.60533	4.01982	3.96692	4.31232	4.25061	4.01879	4.26513	4.05462	4.06752	3.91211	4.06456	3.94018	4.17553	4.22815	4.25359	4.60322	4.49903	4.64038	4.36009	3.78335	4.0739	3.94318	4.12281	3.90771	4.53147	4.07102	4.55074	4.14837	4.30471	4.23389	4.09984
ANKRD26	5.43477	4.91701	5.29103	5.97992	5.59876	5.02621	4.70187	5.2209	4.88341	4.45732	5.0284	4.70425	4.84156	5.21744	4.95092	4.70859	5.61801	4.57712	4.60355	5.54583	4.49013	4.88218	4.48238	5.33048	4.67259	4.72613	5.25714	4.51129	4.70165	5.00265	4.52285	5.18569	4.83665	5.52415	4.94195	4.72907	4.91671	5.05327	5.57034	5.2629	5.07867	4.68147	4.77009	5.463	4.69339	5.24095	4.76634	5.24602	4.90027
ANKRD26P3	8.76071	9.4062	8.90226	9.24027	8.91657	8.54067	8.71271	8.92512	9.25001	9.31164	9.55938	9.36932	9.49559	9.66199	9.63073	9.45373	9.43174	9.38251	8.74372	8.97654	8.74583	8.37259	8.89226	8.51289	9.27419	8.87701	8.79153	8.93354	9.58629	9.98982	8.97799	9.54291	9.10817	9.21501	8.50333	9.54982	8.81492	8.16113	9.69116	9.69889	9.45274	9.34171	9.30701	9.40844	9.23494	8.84837	9.53686	9.4329	9.2513
ANKRD26P4	7.3477	7.07698	7.37195	7.53695	7.16127	6.82599	7.21448	5.9189	7.20574	7.17317	7.1034	6.58537	7.25926	6.71148	7.09204	7.03402	5.9373	7.08721	6.90912	7.29519	7.36477	6.97408	6.22663	6.45017	6.77542	7.83039	7.15784	5.69189	7.0933	7.24817	6.74636	6.44753	7.60741	6.99417	7.35143	6.72657	6.92681	6.11576	7.11472	7.38995	7.49152	6.51394	6.90575	6.19179	7.12707	6.42654	7.18407	6.78725	7.10487
ANKRD27	8.95503	8.02479	8.17074	8.2223	8.3473	7.92025	8.01888	7.09313	8.26417	7.92733	8.04262	8.09884	7.98946	8.08302	7.72892	7.55202	8.03009	7.82059	7.43531	8.28573	8.32223	7.7362	8.545	8.65163	7.82834	8.189	8.41189	8.82716	7.76293	7.73401	8.41622	7.81955	7.77928	8.34598	7.97309	7.73139	7.31725	8.13884	7.74789	7.82736	8.27012	8.21152	8.8236	7.93343	8.11863	8.25858	7.7328	8.26728	7.8887
ANKRD28	9.57686	8.55535	9.8115	9.62559	9.368	9.55184	8.96756	8.9759	9.00301	9.38401	9.40055	8.44706	8.9078	9.58722	8.94165	9.68068	9.26456	8.94001	8.92793	9.83973	9.46143	8.83915	9.76531	9.29849	8.87597	9.83357	9.8935	9.60153	9.54303	9.95991	9.63784	9.25325	8.66855	9.03121	9.36248	9.14112	9.08988	9.16423	9.38962	9.58953	9.38707	8.81839	8.9487	8.69438	9.3552	8.93269	9.73135	7.92714	9.78821
ANKRD29	3.96868	3.75529	3.80951	3.89695	3.74272	4.15939	3.84444	4.04536	3.77997	3.88489	3.72777	4.13143	3.75097	3.86348	4.06465	4.18451	3.93069	4.07959	4.00664	3.67398	3.93115	3.85184	3.90424	3.92784	3.98832	3.95872	4.05462	4.0365	4.19987	3.83464	4.16802	4.12391	3.72994	3.61221	3.97096	3.76969	3.99116	4.58933	4.0782	3.64558	3.77315	3.87637	3.81071	4.17609	3.75055	3.88468	3.68139	3.81185	3.82132
ANKRD30A	8.61368	8.39995	8.57181	8.42577	8.41492	8.15037	8.14828	7.42111	8.40152	8.06906	8.4216	7.90964	7.74826	8.5006	7.78161	8.46232	7.97077	8.45091	8.54101	8.16225	8.19005	7.92984	8.01389	8.02483	7.97288	8.21023	8.43382	8.27448	8.6721	9.42948	8.26465	8.26936	8.53446	8.46426	8.17624	8.46816	7.77756	8.05811	8.97066	8.90663	8.27967	8.19189	8.25168	8.08815	8.17528	7.90954	9.10193	8.18743	8.27971
ANKRD30B	3.91835	3.77496	3.70201	3.92242	3.61049	4.13992	3.61038	3.85051	3.70649	3.61758	3.7859	3.71212	3.73347	3.62189	3.69941	3.85355	3.82966	4.19397	3.96112	3.81868	3.82126	4.07162	3.88121	3.81814	3.97277	3.8025	3.72272	3.74346	3.72462	3.89135	3.63733	3.73974	3.78035	3.8213	3.93602	4.09881	3.91375	3.77595	3.66427	3.74018	4.04893	3.75373	3.7765	3.68318	3.66398	3.6744	3.67762	3.8228	3.6134
ANKRD30BL	3.95068	3.83453	3.9502	3.93297	3.92653	4.14274	3.90042	4.32814	4.10347	4.01967	3.9772	3.94229	4.30045	3.98865	4.03398	3.78547	3.98574	4.08905	3.97373	4.08786	4.18009	4.0536	3.92676	4.0898	4.03361	4.30135	3.90578	3.89659	4.07541	3.91537	4.15489	3.94318	3.7375	4.03558	3.94304	3.89357	4.0962	4.40684	3.88527	4.06758	3.95277	3.98195	4.20662	3.71882	3.91196	3.99492	3.74929	3.93263	3.86774
ANKRD30BP1	3.91835	3.77496	3.70201	3.92242	3.61049	4.13992	3.61038	3.85051	3.70649	3.61758	3.7859	3.71212	3.73347	3.62189	3.69941	3.85355	3.82966	4.19397	3.96112	3.81868	3.82126	4.07162	3.88121	3.81814	3.97277	3.8025	3.72272	3.74346	3.72462	3.89135	3.63733	3.73974	3.78035	3.8213	3.93602	4.09881	3.91375	3.77595	3.66427	3.74018	4.04893	3.75373	3.7765	3.68318	3.66398	3.6744	3.67762	3.8228	3.6134
ANKRD30BP2	3.95068	4.08786	4.06703	3.94225	3.92653	4.14274	3.90042	4.32814	4.10347	4.01967	3.9772	3.94229	4.30045	4.03541	4.03398	4.17334	3.98574	4.31403	4.17643	4.08786	4.37399	4.8138	3.92676	4.0898	4.03361	4.31944	4.32142	4.10813	4.07541	4.01445	4.15489	4.38312	3.97668	4.03558	4.06876	4.16199	4.0962	4.58194	3.88527	4.06758	3.95277	3.98195	4.20662	3.80114	4.1942	5.6804	3.93909	3.97762	3.86774
ANKRD30BP3	3.84371	3.77678	4.08745	3.71495	3.88816	4.01577	3.87652	4.18172	3.52982	4.13152	4.28001	4.74238	4.55899	4.15677	3.8636	4.0992	3.83265	4.41278	3.88273	3.88987	3.90729	4.18176	4.11219	3.83743	3.96546	3.95443	3.95423	3.77117	4.04005	3.95824	3.89192	3.82684	3.96431	4.11575	3.85024	3.98722	4.06431	4.18551	3.87386	3.94771	4.14832	3.69185	3.87666	4.09394	3.95642	3.86264	3.7291	4.01767	4.01989
ANKRD33	4.21455	3.95203	4.25548	3.83048	4.12373	4.02444	4.45505	4.2223	3.97758	4.19014	4.16451	4.494	3.92591	3.91797	4.07018	4.47374	4.08221	4.21394	4.25658	3.95485	4.02106	4.31304	4.30363	4.23504	3.85841	4.34388	3.91997	4.39468	4.13259	4.0863	4.47865	4.14579	4.29772	4.24664	4.08631	4.1837	4.17121	4.09718	3.98597	3.86033	4.07956	4.08076	4.10263	4.22599	4.36314	3.96548	4.14179	3.93381	3.89494
ANKRD34B	3.86273	3.99069	3.79901	4.29037	3.85208	3.87132	3.96927	4.04837	3.91442	3.85193	3.83987	3.89644	3.86196	3.94231	3.82236	3.75168	4.12845	3.99625	3.73332	3.72447	4.10037	4.07805	4.04508	3.95384	3.99735	4.10569	3.76862	3.98085	3.70871	3.87838	3.86924	3.93893	3.747	3.70004	3.87701	3.89629	4.17894	4.43306	3.63776	3.8185	3.72734	3.95107	4.02942	4.08064	3.75413	3.81625	3.81989	3.92317	3.85943
ANKRD34C	4.01316	4.31059	4.08542	3.96061	4.36274	3.96219	4.21874	4.59921	3.91924	4.42497	4.08151	4.30389	4.15654	4.0488	3.91322	4.39699	4.2332	4.13267	4.11813	4.05922	3.98739	4.48651	4.45676	4.37244	4.11837	4.50273	4.12958	4.24294	4.24932	4.3372	4.10803	4.11156	4.04244	4.00956	4.50184	4.10937	4.21936	4.25145	3.93056	3.75241	3.94527	3.96765	3.95755	3.93821	4.20837	4.10066	4.14664	4.0541	3.86116
ANKRD34C-AS1	11.0066	11.2786	10.981	11.0212	10.4666	10.1329	10.7656	10.6136	10.9518	10.9475	11.0346	10.6659	10.826	11.1598	11.143	10.8343	11.0613	10.8251	10.996	10.4842	10.5605	10.156	10.4478	10.2847	11.2074	10.3998	10.5462	10.6099	10.7062	10.9812	10.898	11.2492	10.9454	10.657	10.4988	11.0018	10.8267	10.0215	11.2493	11.3403	11.0015	11.0528	10.6333	10.9314	10.877	10.9812	10.8193	11.1458	10.9953
ANKRD35	4.44636	4.79089	3.93041	4.37509	4.31926	4.47631	4.3352	4.427	4.18285	4.64323	4.53674	4.83775	4.39281	4.6543	4.47479	4.5016	4.07265	4.17995	4.46233	4.32838	4.33964	4.31808	4.34757	4.53984	4.3892	4.31692	4.35679	4.2508	4.6386	4.44682	4.14189	4.57984	4.40456	4.52328	4.41689	4.30754	4.5997	4.68855	4.26148	4.16099	4.3172	4.67338	4.58574	4.3676	4.43345	4.28243	4.38607	4.51894	4.22992
ANKRD36	11.6931	11.9187	12.1398	11.5987	11.7332	11.8243	12.4127	11.621	11.2147	12.0237	11.4746	11.6146	11.97	11.4434	11.4701	11.7939	12.2837	11.9259	11.0558	12.1698	11.1904	11.4721	12.1219	11.9971	11.8793	11.7195	11.8093	11.6854	12.2155	10.5606	11.9019	11.4368	11.8489	11.1499	12.1065	10.9132	11.6178	11.759	11.3832	10.8402	11.7145	12.3523	11.4305	11.6383	11.5919	11.7441	11.5591	10.9236	11.3991
ANKRD36B	11.6931	11.9187	12.1398	11.5987	11.7332	11.8243	12.4127	11.621	11.2147	12.0237	11.4746	11.6146	11.97	11.4434	11.4701	11.7939	12.2837	11.9259	11.0558	12.1698	11.1904	11.4721	12.1219	11.9971	11.8793	11.7195	11.8093	11.6854	12.2155	10.5606	11.9019	11.4368	11.8489	11.1499	12.1065	10.9132	11.6178	11.759	11.3832	10.8402	11.7145	12.3523	11.4305	11.6383	11.5919	11.7441	11.5591	10.9236	11.3991
ANKRD36BP1	5.55505	5.51523	4.7762	5.80512	5.69276	5.50695	5.15642	5.08347	5.80754	5.48775	5.88463	5.40125	5.846	5.81589	5.32228	5.58065	5.78463	4.87638	5.47123	4.6731	4.79471	5.05408	5.3513	4.86596	5.68434	5.15839	5.34191	5.87609	6.18129	5.87368	4.79744	5.82893	5.16644	4.85031	5.49693	5.10189	5.46526	5.10848	5.23429	5.85446	5.40885	6.06038	4.63565	5.91547	5.2796	5.21268	4.95479	6.73877	5.26872
ANKRD36BP2	8.85239	5.77691	10.0626	5.53689	5.13207	5.94662	7.07851	5.98864	5.48785	6.07331	5.6757	5.26676	5.32414	4.97632	5.81036	6.53576	12.2837	6.09367	5.47752	7.85813	4.99549	5.78525	12.1219	6.30978	5.40933	5.47611	9.63167	5.6811	5.54857	5.28542	7.25776	4.95459	8.86917	6.07256	5.78904	5.30325	5.70002	5.98477	5.3031	5.07549	6.37405	12.3523	5.53095	5.24119	5.34723	5.14987	6.90356	5.63399	6.10096
ANKRD36C	11.6931	11.9187	12.1398	11.5987	11.7332	11.8243	12.4127	11.621	11.2147	12.0237	11.4746	11.6146	11.97	11.4434	11.4701	11.7939	12.2837	11.9259	11.0558	12.1698	11.1904	11.4721	12.1219	11.9971	11.8793	11.7195	11.8093	11.6854	12.2155	10.5606	11.9019	11.4368	11.8489	11.1499	12.1065	10.9132	11.6178	11.759	11.3832	10.8402	11.7145	12.3523	11.4305	11.6383	11.5919	11.7441	11.5591	10.9236	11.3991
ANKRD37	6.77196	6.69283	6.93361	6.20665	6.2138	6.4713	6.37927	6.21118	6.99043	6.54916	7.1718	6.49541	7.57839	7.28243	6.82886	6.25434	7.04554	7.13596	5.82379	6.32357	6.13604	6.16038	6.17087	6.38571	6.91057	6.02207	6.22618	6.00932	6.0263	5.84401	6.32848	6.88241	6.2467	6.32225	6.72266	8.12065	6.50979	6.12763	7.16744	6.83235	6.76769	6.8433	6.67209	6.7979	7.03173	7.29235	6.10819	7.11424	6.72556
ANKRD39	7.82443	5.63242	5.69017	5.70296	7.66853	5.40506	5.48704	5.80863	7.85132	5.48146	5.63986	5.68364	5.26161	5.46127	5.88709	5.15646	5.57835	5.03133	5.65355	6.30619	5.69376	6.33879	5.49998	5.30545	5.52398	5.45524	5.42049	5.72113	5.51138	6.36607	5.94937	5.59239	5.87289	7.57425	5.77293	5.32799	5.79826	7.18827	6.03295	5.68738	7.55009	8.05001	5.8147	7.44234	5.79614	7.51076	5.40306	5.6351	6.09121
ANKRD40	7.66462	7.27093	7.8308	8.07621	7.97252	7.31484	7.45551	7.71254	8.0139	7.64047	7.53625	7.77776	7.54265	7.62036	7.34259	8.2949	7.70333	7.92612	8.20098	7.56148	6.98974	7.88272	7.75545	8.04516	7.22785	7.79489	8.08541	7.29057	8.14298	7.80186	7.73531	6.91295	7.77278	7.95221	7.47726	7.94788	7.96517	7.55143	7.20435	6.90175	7.76158	7.88534	7.97657	7.2226	7.9058	7.26907	8.77406	7.77293	7.63901
ANKRD42	8.36767	8.87267	7.61844	8.26529	7.91058	8.04626	7.86963	8.31217	8.58905	8.03333	8.85953	8.14288	8.44151	8.75966	8.41827	7.68278	8.31516	7.42251	6.17466	8.12084	7.78514	7.3935	7.39416	7.46413	8.84417	7.85768	7.42538	7.53013	7.71066	7.7501	8.28943	8.87049	8.18143	7.62631	7.58546	7.77733	7.64992	7.1519	9.22324	8.97912	8.34006	7.97487	7.46964	8.60005	8.32786	8.62824	6.62319	8.14187	8.27839
ANKRD42-DT	10.0235	8.40883	9.46211	9.70252	10.1549	9.91609	9.63943	10.0717	10.0046	10.1188	9.99651	9.1733	9.69399	10.1489	9.39867	8.78467	10.1843	9.37917	9.00652	10.0433	9.10524	9.98031	10.0146	9.43763	9.81029	10.1516	10.0669	10.0329	9.70764	9.76079	9.90524	9.85773	9.64177	9.60725	9.84851	9.64633	9.7333	9.90301	9.13949	9.31669	10.3361	10.1849	9.95499	9.78529	10.0669	10.3303	9.76871	9.73491	9.60553
ANKRD44	9.36156	8.62977	9.44993	9.39859	9.95922	9.69642	9.26813	9.50574	9.35824	9.23234	8.98221	8.45819	8.33711	9.30544	8.87984	9.8592	9.57832	9.95379	10.4277	9.78745	10.3233	10.133	9.89949	10.2606	8.95117	10.2169	10.3459	9.70367	10.3652	9.80142	10.0395	8.27495	9.94366	9.98726	9.60785	9.72524	9.71603	9.56627	8.62224	7.95581	9.55196	9.05652	9.50029	9.00087	9.64234	8.80792	10.5337	8.90366	9.55919
ANKRD44-AS1	9.36156	8.62977	9.13143	9.39859	9.95922	9.69642	9.26813	9.50574	9.35824	9.23234	8.98221	8.45819	8.33711	9.30544	8.87984	9.8592	9.57832	9.95379	10.4277	9.78745	10.3233	10.133	9.89949	10.2606	8.13392	10.2169	10.3459	9.70367	10.3652	9.80142	10.0395	8.27495	9.94366	9.98726	9.60785	9.72524	9.71603	9.56627	8.62224	7.88322	9.55196	9.05652	9.50029	9.00087	9.64234	8.80792	10.5337	8.90366	9.55919
ANKRD44-IT1	9.36156	8.62977	9.13143	9.39859	9.95922	9.69642	9.26813	9.50574	9.35824	9.23234	8.98221	8.45819	8.33711	9.30544	8.87984	9.8592	9.57832	9.95379	10.4277	9.78745	10.3233	10.133	9.89949	10.2606	8.13392	10.2169	10.3459	9.70367	10.3652	9.80142	10.0395	8.27495	9.94366	9.98726	9.60785	9.72524	9.71603	9.56627	8.62224	7.88322	9.55196	9.05652	9.50029	9.00087	9.64234	8.80792	10.5337	8.90366	9.55919
ANKRD45	4.24341	4.46326	4.30984	3.86358	4.06487	4.12901	4.45169	4.14358	4.09101	4.322	4.5819	4.56715	4.16322	4.30434	3.95149	4.45758	4.22329	4.70144	4.38709	4.30075	4.8863	4.31239	4.17337	4.57969	4.22734	4.73731	4.39312	4.47637	4.61367	4.30193	4.59517	4.46718	4.26864	4.35941	4.80433	4.51379	4.54681	4.56647	4.71762	4.51806	4.36574	4.10216	4.09748	4.34444	4.19343	4.20032	4.30033	3.95816	4.07673
ANKRD46	5.29118	5.13118	5.87463	6.06299	5.24546	4.91611	5.06127	5.26178	6.51083	5.3064	6.21864	5.65013	5.50154	6.52689	5.41706	4.35096	6.27504	4.9493	4.73644	4.76937	4.53297	4.34883	4.94101	5.39245	6.15987	4.68928	4.57769	4.72579	5.07623	4.79281	4.8667	5.29294	5.33307	5.2058	5.48877	4.46948	4.80423	5.07627	6.07357	5.80469	5.95887	5.47033	5.1638	5.81121	6.44083	6.56039	4.68796	5.29389	5.48658
ANKRD49	10.196	9.23724	9.11744	10.53	10.8639	10.9364	10.4638	10.3559	10.3753	10.2896	10.4133	9.49782	10.0063	10.5667	10.2542	9.74058	10.3394	10.0906	10.2317	10.6823	9.98601	9.85511	10.3041	9.92713	10.5362	10.1867	9.72658	10.2595	10.3667	10.9006	10.3813	10.3761	10.3755	10.6963	10.2156	9.96227	10.4344	10.1441	10.6114	10.5337	10.645	10.1167	10.6672	10.2017	10.4355	10.2406	10.392	10.1868	10.2801
ANKRD49P1	11.7558	10.9806	11.408	11.3565	11.2333	11.1283	11.3679	11.3236	11.0047	10.8331	11.1337	11.0402	10.5922	11.1635	10.6334	12.0814	11.0777	11.8085	11.8053	11.3349	11.9745	11.3247	11.4528	11.7061	11.1832	11.8846	11.7945	11.1951	11.8615	12.2022	11.6284	11.2368	11.838	11.588	11.4998	11.6207	11.1823	11.627	11.0414	10.7149	11.2499	11.1049	10.8991	11.2205	11.0846	10.9177	12.4232	10.6142	10.9026
ANKRD49P2	7.53015	9.1071	10.6034	8.75732	9.59801	9.38457	9.52251	6.21777	8.50865	8.36162	7.11258	10.5816	9.14525	8.83335	9.52649	8.89855	9.52026	8.94884	9.48021	10.1163	8.75464	10.7107	8.13129	9.22872	8.95217	9.38088	9.54262	9.8002	9.78589	8.65431	9.37893	8.82921	9.93575	8.19529	9.49055	10.1177	7.54219	8.32552	9.51345	9.68556	7.5647	9.42196	8.9741	9.14583	9.0079	9.17869	6.287	9.93328	8.62658
ANKRD50	3.94754	4.02343	4.02804	4.05803	4.21285	4.13182	3.86932	4.08077	4.00316	3.98351	3.79028	4.38664	4.15788	4.11914	3.98284	4.28864	4.12685	4.22463	4.01727	4.07469	4.30238	4.11057	4.32696	4.46284	4.04286	4.29546	4.21246	4.37234	4.0721	4.12963	4.12645	4.23193	3.98613	4.15408	4.23868	4.15832	4.17965	4.25767	3.94279	4.01164	4.06063	4.02973	4.10244	4.0797	4.02708	3.88007	4.29338	4.39403	4.07238
ANKRD52	5.6114	5.40475	5.34464	5.10893	5.79003	5.48352	5.33648	5.48657	5.43448	5.90453	5.5472	5.37402	5.86487	5.42476	5.25781	6.09893	5.48949	5.49295	6.28157	5.45942	5.29857	5.76985	5.86298	5.91404	5.81768	5.57602	5.76005	5.683	5.61813	5.15995	5.88231	5.11023	5.99544	5.31484	5.59956	5.33809	5.48886	5.03329	5.37033	5.50983	5.46496	5.34827	5.68264	5.0529	5.4668	5.95345	6.15583	5.33924	5.13597
ANKRD53	3.68848	3.79483	3.9313	3.73637	3.83061	4.16531	4.16458	3.92192	4.08285	4.00078	3.77266	3.88377	3.82849	3.94231	3.71527	3.70162	3.80781	4.25731	4.21293	3.91984	3.93874	4.15702	3.84061	3.67989	3.8821	3.79038	3.65871	3.74538	4.26742	4.52643	3.73926	3.71076	4.10476	3.48388	3.92908	3.69233	3.62746	4.02638	4.04535	3.83273	3.9673	3.55249	3.66723	3.8338	4.04758	3.84586	3.80807	3.60255	3.67811
ANKRD54	12.2682	12.4384	12.2286	12.3749	12.0539	11.9822	12.1441	11.8236	12.3702	11.998	12.1905	11.812	12.0022	12.4641	12.3377	12.0155	11.9638	12.3458	12.3943	12.1107	11.9436	11.9399	12.138	11.6983	12.0322	12.1226	12.1125	11.9353	12.1733	12.3077	11.8086	12.0624	12.2514	12.3458	12.105	12.2763	11.8928	12.4521	12.583	12.487	12.205	12.3964	12.5269	12.241	12.1916	12.0659	12.3519	12.4205	12.4628
ANKRD55	6.02608	6.3586	6.63266	5.78557	5.9089	6.12694	5.38208	6.38448	5.44444	6.18406	5.77399	5.88035	5.805	6.30008	5.62456	6.27363	6.23121	5.80114	6.29371	6.37932	5.38593	5.74714	5.23719	6.05817	5.8068	5.03426	4.99329	6.01861	6.32952	5.32297	5.82432	6.08947	5.818	4.83275	5.9216	6.35896	5.30477	5.01816	6.18332	5.93114	5.70057	5.15156	4.57358	5.64028	5.84522	6.18615	5.19856	5.57268	5.99167
ANKRD6	9.82639	9.46332	9.83352	9.83289	9.692	9.96497	9.76668	9.99132	9.48672	9.95633	9.07111	9.42423	9.4471	9.37026	9.87545	9.61019	9.53883	9.77543	9.1997	9.64702	9.58366	9.25703	9.51886	9.90315	9.58682	9.9252	9.6951	9.53112	9.85541	9.24438	9.77921	8.70389	9.32929	9.94093	9.59803	9.45638	10.1372	9.3449	8.91173	8.75415	9.51798	9.07392	9.2549	9.29856	9.28406	9.22808	9.44064	8.85363	10.0254
ANKRD61	9.95982	10.4499	10.4349	10.1415	10.2408	10.1899	10.3748	10.0167	10.545	10.4591	10.1872	10.7019	10.5914	10.5189	10.7068	9.84591	10.7785	10.0963	9.83234	10.8077	9.51071	10.2882	10.3264	10.0548	10.6653	9.96349	10.3776	10.3919	10.3088	9.87061	9.37336	10.6266	10.2216	10.0722	10.3476	9.91858	10.2406	10.3045	10.1314	10.6675	10.3842	10.449	10.0357	10.7577	10.3987	10.4281	9.78347	10.4363	10.8006
ANKRD65	4.84068	4.5197	4.39014	4.60327	4.52141	4.35098	4.73333	5.00023	4.63274	4.57849	4.27818	3.96932	4.23074	4.36358	4.69238	4.16182	4.96423	4.80448	4.45531	4.67949	4.48871	4.8262	4.31575	4.96578	4.43272	4.91172	4.77795	4.90193	4.37979	4.41144	4.72077	4.24423	4.61769	4.53004	4.84301	4.22531	4.41497	4.43075	4.54118	4.31927	4.47982	4.58326	4.52661	4.61726	4.34806	4.4007	4.92326	4.74697	4.31722
ANKRD65-AS1	4.84068	4.5197	4.39014	4.60327	4.52141	4.35098	4.73333	5.00023	4.63274	4.57849	4.27818	3.96932	4.23074	4.36358	4.69238	4.16182	4.96423	4.80448	4.45531	4.67949	4.48871	4.8262	4.31575	4.96578	4.43272	4.91172	4.77795	4.90193	4.37979	4.41144	4.72077	4.24423	4.61769	4.53004	4.84301	4.22531	4.41497	4.43075	4.54118	4.31927	4.47982	4.58326	4.52661	4.61726	4.34806	4.4007	4.92326	4.74697	4.31722
ANKRD66	4.08653	4.28761	4.12895	4.10158	4.55897	3.97866	4.56424	4.29223	4.12408	4.18554	4.00245	4.31483	4.78331	4.11082	4.36084	4.60429	4.27784	4.37216	4.50486	4.71957	4.5528	4.25979	4.52437	4.6879	4.90052	4.19192	5.16267	4.43633	4.20598	4.45081	4.37392	4.45965	4.26498	4.25997	4.30628	4.4304	4.53886	4.04495	4.30999	4.03069	4.23129	4.0062	4.19775	4.46961	4.22776	4.44634	4.29052	4.26265	4.26355
ANKRD7	3.94339	3.66437	3.57022	4.06492	3.79693	3.80614	3.67714	3.79573	3.72485	3.66673	3.78503	4.35714	3.79351	4.33589	4.07921	3.86857	3.70618	3.94198	4.05294	3.59365	4.01456	3.7651	3.86183	3.8659	3.7229	3.76585	3.94843	3.85324	4.27498	3.84902	3.96074	3.79838	3.945	3.72248	4.00161	3.82476	3.91029	4.15189	3.74999	3.67287	3.93835	3.98129	3.74542	3.61192	4.08707	3.82595	3.7252	3.77255	3.555
ANKRD9	4.29085	4.31028	4.42601	4.10369	4.12144	4.24831	4.3392	4.15453	4.38216	4.38943	4.14331	4.16285	5.1994	4.43712	4.90693	4.57273	4.62702	4.32733	6.0724	4.36115	4.44447	4.34811	4.56925	4.18869	4.23296	4.72887	4.83579	4.78573	4.75507	4.57491	4.6974	4.35172	4.35514	4.89279	4.35126	4.42406	4.3948	4.35818	4.50231	4.16516	4.60994	4.49522	4.21074	4.08671	4.34594	4.36246	4.34039	5.31607	5.31444
ANKS1A	7.3807	6.38414	7.34426	6.8522	6.887	6.35581	7.49354	6.78637	7.04406	6.67147	7.08828	7.15288	6.96387	7.54892	6.56762	5.11146	7.49368	5.13715	6.33713	7.41074	6.37967	6.4523	7.16091	7.11635	6.9655	7.74984	7.42122	6.86113	6.85581	5.36191	6.60201	5.97244	5.99634	6.82521	6.35688	7.01724	6.34098	6.59727	6.86263	7.22238	7.04699	7.70702	7.6518	6.49655	7.12442	7.32997	5.03257	7.45382	6.48127
ANKS1B	5.10184	4.87707	5.05407	4.82836	5.17032	5.38064	5.18958	5.05222	5.10263	4.91169	5.04766	5.15697	5.18654	4.59825	4.92579	5.62373	5.44457	5.77445	5.41289	4.96619	5.65687	5.66649	4.99615	5.40145	5.16874	5.22917	5.57644	5.28024	5.14872	5.13102	4.79189	4.77815	4.98616	5.06375	5.1852	4.97549	4.94508	4.55803	5.01753	5.21387	5.03575	4.85391	5.38372	4.82143	5.32098	5.06723	5.16883	4.89305	4.67627
ANKS3	5.85902	5.20985	5.61848	5.17481	5.43947	5.00581	4.95394	5.30139	5.2675	5.11462	5.3074	4.84603	4.82262	5.22607	5.10905	4.5453	5.40942	4.77899	5.27319	5.03285	4.78534	5.30244	4.73211	5.3363	5.66533	5.00829	5.01833	4.79426	4.96068	4.84064	4.99543	4.60982	5.52825	5.5829	5.51225	5.19589	5.00699	5.81573	5.22691	5.3614	5.53844	5.41189	5.50375	5.17284	5.36894	5.71005	5.51085	5.86807	5.05367
ANKS4B	3.90619	4.43137	4.09118	4.13286	4.0857	4.30245	3.97262	4.19268	4.10283	4.16882	4.02152	4.44574	4.36883	4.38634	4.13562	4.13278	4.10587	4.35709	4.00659	4.47573	4.38379	4.25387	4.07636	3.98972	4.34357	4.21468	4.19925	4.4565	4.34455	4.12577	4.4634	4.45815	4.08949	4.04382	4.2097	4.08795	4.13408	4.37025	4.1001	4.18656	4.24369	4.30873	4.19153	4.10066	4.03065	3.95881	4.41957	3.97137	4.02486
ANKS6	6.83212	7.34671	7.0585	6.88061	6.76507	7.09665	7.39272	6.60265	7.20772	6.97869	7.01003	6.28272	6.39527	6.98772	6.98218	6.046	6.99349	6.70348	6.73027	7.59233	6.64604	6.69674	7.34887	7.30271	6.8615	7.27269	7.35163	7.40343	6.76918	6.96782	7.0277	6.97947	6.90361	7.39063	7.7261	6.88304	6.71425	7.0281	6.71544	6.33644	6.89548	7.21446	7.45559	6.56982	7.28817	7.18032	6.4307	6.69974	6.58075
ANKUB1	10.0244	9.94283	10.2452	9.69997	9.93567	10.055	10.5388	9.82205	9.95846	10.0397	10.0273	10.4671	9.85514	10.2339	9.94124	8.9676	10.1842	9.82805	9.56209	9.8367	9.35809	9.38523	9.83222	9.55113	10.0908	9.59806	9.75595	9.73705	9.6168	10.2134	10.0473	10.5275	9.83586	9.89759	9.66416	9.379	9.75403	9.65686	10.2774	9.93043	10.0727	9.96499	9.97268	10.1541	9.98185	9.76882	9.46787	9.69625	10.1854
ANKZF1	9.24934	9.08024	9.56363	9.0218	9.15474	9.58275	8.69594	8.43736	9.41171	8.60455	9.21449	8.5718	8.88121	9.16476	8.90907	7.62755	9.11428	9.32248	8.76509	9.51318	9.20878	9.01567	9.10107	9.32688	9.66582	9.08369	9.00718	9.23695	8.687	9.26748	8.61451	9.34907	9.74178	9.27259	9.34251	8.16444	8.82751	9.26639	8.99061	9.11053	9.31487	9.31997	9.9113	9.52509	9.29927	9.56723	9.11702	9.33626	9.22512
ANLN	4.46221	4.27986	4.0153	4.0511	4.33698	3.99963	4.46615	4.56506	4.22702	4.54206	4.19278	4.18338	4.51978	4.28026	4.54998	4.50071	4.27685	4.61684	4.20336	4.10718	4.20788	4.72984	4.6483	4.15524	4.56949	4.44947	4.70302	4.25379	4.18107	4.34396	4.7645	4.27845	4.40996	3.93564	4.18964	4.24105	4.40619	4.07788	4.11015	4.08298	4.36495	4.12056	4.31081	4.36218	4.2797	4.27505	4.40114	4.1654	4.48516
ANO1	4.21106	4.41317	4.54762	4.5623	4.55352	4.2212	4.11747	3.97847	4.15992	4.18527	4.02775	4.58888	4.31752	4.67824	4.49359	4.65669	4.36754	4.41694	4.45564	4.66514	4.47961	4.80428	4.45666	4.36853	4.3098	4.49682	4.33556	4.3956	4.42177	4.25694	4.37698	4.63384	4.08251	4.55136	4.51207	4.70329	4.48555	4.52476	4.30565	4.24986	4.35378	4.41765	4.68945	3.97612	4.24928	3.94235	4.6654	4.52118	3.97273
ANO1-AS1	4.21106	4.41317	4.54762	4.5623	4.55352	4.2212	4.11747	3.97847	4.15992	4.18527	4.02775	4.58888	4.31752	4.67824	4.49359	4.65669	4.36754	4.41694	4.45564	4.66514	4.47961	4.80428	4.45666	4.36853	4.3098	4.49682	4.33556	4.3956	4.42177	4.25694	4.37698	4.63384	4.08251	4.55136	4.51207	4.70329	4.48555	4.52476	4.30565	4.24986	4.35378	4.41765	4.68945	3.97612	4.24928	3.94235	4.6654	4.52118	3.97273
ANO10	4.89039	4.61473	5.01528	5.2629	4.73721	4.46256	5.14545	5.08181	5.0334	5.35889	4.7255	4.60476	4.98195	5.05083	5.03362	5.69786	5.51552	5.08542	5.06343	5.44599	4.95659	4.84422	4.90336	4.80289	4.89267	4.72138	5.05646	4.86603	4.95433	4.60497	5.03551	4.53252	4.65422	5.09393	5.84333	5.9478	4.7565	4.72409	4.95079	4.4908	6.20033	5.13942	5.32721	4.6212	5.15038	5.21539	5.21246	4.50467	5.86713
ANO2	3.83479	3.96981	4.07585	3.65261	4.27831	4.178	4.19054	3.88257	3.75174	4.17862	3.9068	4.09222	4.29301	3.71063	3.91241	4.16308	3.92862	3.83745	3.97022	3.74988	4.79264	3.99256	4.24353	4.24976	3.98536	3.96628	3.7413	3.93016	4.13695	3.96981	3.94969	3.83942	3.90756	3.83124	4.13155	3.77244	3.80803	3.70245	3.86726	3.72971	3.95292	3.70439	3.85328	3.89281	3.98129	4.02285	4.10485	3.89614	3.96782
ANO3	4.34468	4.21729	4.30945	4.24861	4.46189	4.35482	4.48708	4.90672	4.35657	4.47254	4.27015	4.71159	4.33768	4.26557	4.46768	4.75669	4.44659	4.40075	4.34713	4.33878	4.68182	5.01875	4.35607	4.31099	4.55705	4.53733	4.56454	4.80053	4.24297	4.56736	4.51271	4.4532	4.42551	4.14688	4.92346	4.5861	4.3373	4.52553	4.22958	4.13813	4.19139	4.31347	4.6308	4.21604	4.33394	4.25304	4.51089	4.28868	4.22839
ANO4	4.58162	4.15529	4.13983	4.1314	4.23916	4.20683	4.13851	4.51692	4.23263	4.28203	4.09605	4.35844	4.2518	4.4512	3.99465	4.39001	4.44045	4.67574	4.38832	4.34356	4.38646	5.0593	4.24162	4.38653	4.15412	4.95957	4.39267	4.30463	4.36709	4.18287	5.19865	4.49228	4.2706	4.45896	4.41052	4.24378	4.24557	4.57278	4.02311	4.10514	4.20591	4.39487	4.41911	4.28368	4.23363	4.6619	4.37613	4.08605	4.09423
ANO5	3.91749	4.13374	4.12448	3.97424	4.2281	4.02001	4.12124	4.06697	3.6637	4.15497	3.86924	4.26939	4.17789	4.42975	3.92184	4.47708	3.80445	3.97245	4.06391	3.80498	4.46377	4.14508	4.26142	3.92911	3.93054	4.05494	4.52128	4.14135	4.08822	4.00143	4.31164	4.16753	4.03909	3.96591	4.06904	3.93466	3.92679	3.85482	3.83669	3.96954	3.97841	3.7932	4.25112	4.05204	3.88684	3.92469	4.28041	3.86576	3.94599
ANO6	7.60914	7.36601	6.71059	7.98321	7.49082	6.86514	7.53305	6.40034	7.48409	7.31656	5.75951	8.54406	8.18594	7.2782	8.2103	6.15664	8.78919	6.31273	8.1861	7.76018	8.39594	8.44771	7.31848	6.00302	7.84242	7.82037	7.33457	8.04102	6.14168	6.08044	6.00915	7.45169	7.82731	7.79693	6.91864	8.82335	6.17935	7.24339	9.44165	8.99987	8.25287	7.98475	7.55652	7.63352	7.43359	7.9143	6.25713	8.67359	8.34524
ANO7	4.29506	4.2179	4.53788	4.4954	4.62661	4.97016	4.44249	4.86756	4.27357	4.58169	4.50655	4.4078	4.69964	4.3979	4.65103	4.45605	4.3432	4.63842	5.16055	4.84042	4.41163	4.77527	4.68337	5.07665	4.48565	4.31211	5.03786	4.76462	4.7769	4.54807	4.28091	4.27767	4.30896	4.1982	4.69405	4.44438	4.55785	4.38209	4.34713	4.7047	4.45092	4.30751	4.55933	4.33885	4.38222	4.35714	4.50383	4.41666	4.15986
ANO8	7.76242	7.11776	6.93361	7.01903	8.07743	7.35989	7.15527	6.97836	6.93158	6.37125	6.78051	6.83977	6.61615	6.90672	6.98466	8.64181	6.99848	7.53773	9.23069	7.98319	8.40443	7.3534	7.32001	7.74439	6.99128	7.32526	7.83934	6.85847	8.17181	8.57795	7.23049	7.4146	8.16868	7.94774	7.71276	7.95882	7.82224	6.86756	7.62799	8.11472	6.59204	6.65522	6.64367	7.53267	6.81198	6.68469	8.3618	7.02585	7.30538
ANO9	6.16014	6.78016	6.36878	6.10473	6.16409	5.32488	6.34619	5.44141	5.79378	5.34949	5.75799	5.46896	5.58088	5.44067	6.80463	5.16532	5.92945	6.41568	6.22539	6.26517	4.83057	6.04056	5.42042	5.73072	5.89568	5.91866	5.92944	5.37577	5.94179	5.99705	5.51388	5.24143	5.48041	6.10881	6.0413	5.31205	5.45712	5.87019	5.83358	5.89437	5.69715	5.54257	5.36704	6.91276	6.01114	6.21563	6.5763	5.22454	5.60364
ANOS1	4.86972	4.99982	4.19988	4.19203	5.11747	5.01634	5.32466	4.80731	4.95378	4.39111	4.28843	5.12811	4.82836	4.52742	5.27181	5.06371	4.03721	5.02755	5.02795	5.23227	4.21146	4.41977	4.1927	4.10191	3.84068	6.12857	5.14074	4.25638	4.93959	4.39294	4.37526	5.19163	4.90292	4.19304	5.28498	4.29985	4.8993	4.41	4.06597	5.13547	4.08129	3.99121	5.5971	4.45057	4.25017	4.24344	4.68209	4.87168	5.13081
ANP32A	8.92703	9.41966	9.84188	9.01822	8.98358	9.14622	9.25425	9.23504	9.34784	9.52573	9.05221	9.40369	9.84917	9.19571	9.55487	8.36883	9.36888	9.3149	8.89411	9.34465	9.54331	8.72733	9.2759	8.83778	9.65806	9.2369	9.22017	9.17659	9.56221	9.47909	9.51421	9.03809	9.48807	8.83261	9.36907	9.27072	9.20561	8.6708	8.57197	9.1036	9.0843	9.30874	8.73359	9.53191	9.13752	9.4002	9.67389	9.24555	9.53264
ANP32AP1	8.74703	9.41966	9.69289	8.67503	8.87213	9.14622	9.25425	9.23504	9.34784	9.52573	9.05221	9.40369	9.84917	9.09938	9.55487	8.34453	9.36888	9.3149	8.56384	8.86222	9.22694	8.67414	9.00051	8.83778	9.65806	8.57414	8.83179	9.04635	9.39483	8.85164	9.25606	9.03809	9.13225	8.4404	8.98892	9.18304	9.20561	8.6708	8.57197	9.1036	9.0843	9.244	8.60471	9.53191	9.08003	9.4002	9.25957	9.24555	9.53264
ANP32B	11.5478	11.5604	11.1632	11.5121	11.4605	11.448	11.5549	11.4156	11.5381	11.4786	11.3425	10.9375	11.3586	11.5728	11.2956	10.5936	11.4807	11.3959	11.5505	11.3488	11.2946	11.2717	11.4377	11.1906	11.4469	11.3652	11.4646	11.4556	11.3537	11.3779	11.3419	11.5292	11.1358	11.4204	11.4551	11.5305	11.5971	11.7882	11.1989	11.5656	11.6633	11.4893	11.5593	11.4588	11.3831	11.6136	11.3809	11.6451	11.4817
ANP32BP1	6.99359	6.62097	6.6969	6.8108	7.10778	6.60574	7.50684	7.19496	6.61319	7.08041	6.66447	6.55122	7.03014	6.78462	6.7692	7.22555	6.77218	7.68881	6.33196	7.36323	7.55587	7.3712	7.5107	7.86755	6.87167	7.1707	7.3556	7.6084	7.74666	6.50597	7.01267	6.58685	6.73515	6.98351	7.55333	7.14525	7.36559	7.38959	6.04285	6.38418	6.58072	6.80164	7.27864	6.37195	6.54217	6.624	7.31062	6.94089	6.54112
ANP32BP3	4.27475	4.28171	4.1094	4.2688	4.47117	4.56074	4.16693	4.43155	4.13136	4.0092	4.23285	4.35151	4.17498	4.08008	4.31932	4.21355	4.6032	4.29675	4.15227	4.12045	4.10211	4.17716	4.32331	4.46021	4.21904	4.21851	4.1882	4.22115	4.22215	4.50017	4.36327	3.92162	4.38363	4.36332	4.52684	4.44055	4.69496	3.9677	4.10975	4.24966	4.34347	4.1535	4.73305	4.3131	4.23094	4.31422	4.31308	4.34413	4.18632
ANP32C	8.5572	8.17761	8.6115	9.08289	8.88369	8.99967	8.8618	9.48564	9.09379	8.63531	8.73477	8.90968	9.04499	9.20596	8.19576	7.60622	8.75092	7.36594	7.63676	7.7462	8.64807	8.97032	8.66017	8.32873	9.13802	8.61892	8.42301	9.1738	8.73252	9.41517	8.13933	8.84412	7.97409	9.48453	8.2244	8.54002	8.95994	8.64701	8.6255	8.88375	8.76813	9.02566	8.88149	8.59187	8.71974	9.00048	7.93232	9.39243	9.23156
ANP32D	7.6703	7.49479	8.6115	7.27352	7.31278	7.04829	7.46946	7.83325	7.80315	8.01314	7.80281	7.27272	8.48655	7.82674	8.19576	6.28118	8.12134	7.1413	6.80549	6.99581	6.99537	6.40791	7.07377	7.11596	8.6138	6.84811	7.27623	7.41946	7.60365	6.92774	7.99207	7.81693	7.97409	7.23655	7.53392	7.33101	7.49836	7.34344	6.94913	7.54492	7.91024	8.40497	7.3818	8.20975	8.10756	7.9985	7.11878	7.80406	8.41965
ANP32E	10.7191	11.0577	10.8331	11.169	10.4007	10.8766	10.9653	11.0607	10.7937	11.2271	10.9701	10.5612	11.0518	11.2107	11.1531	9.7917	11.4878	10.9187	10.1866	10.8864	10.1224	10.1921	10.7696	10.5312	11.0481	10.74	10.767	10.7054	10.6443	10.7737	11.2615	10.9744	10.536	10.7885	10.6217	10.648	10.7892	10.2429	10.3856	10.7115	11.3843	10.993	10.7737	11.1721	11.0771	10.8936	10.654	10.7481	11.1671
ANPEP	4.37054	4.1955	4.14395	4.76964	4.64041	4.68354	4.76082	4.34387	4.59881	4.28992	4.83888	4.61622	4.8704	4.54216	4.89539	4.57083	5.28493	4.50295	4.68834	4.53942	4.54715	4.57505	5.19168	4.34498	6.57284	4.48757	4.56291	5.39449	4.53212	4.47324	4.47171	5.41667	4.33055	4.29893	4.3304	5.01289	4.27865	4.8993	6.50454	4.07236	4.21152	4.40662	4.96593	4.85712	4.14758	4.58725	4.73454	5.40214	6.46317
ANTKMT	6.9981	6.44918	7.23855	6.80893	6.63528	5.90697	6.16092	5.85095	7.41358	6.46067	6.77459	6.32023	6.37721	6.77067	6.97632	5.19388	5.89143	5.54552	6.06931	6.79786	5.4172	6.61566	5.75725	6.42883	6.9256	5.72709	5.96103	5.87209	6.3078	6.1925	6.05248	6.20259	5.98403	6.1442	6.37763	6.10093	6.19994	6.27252	7.07814	7.21546	6.41515	6.86176	6.31438	7.07259	6.9628	6.66656	5.85601	6.51595	6.70309
ANTXR1	4.20194	4.60345	4.14513	4.14765	3.98344	4.45755	4.4093	4.59177	4.18035	4.40112	4.39605	4.18898	4.29862	4.10469	4.2795	4.53335	4.21254	4.14387	4.30787	3.91567	4.51369	4.30626	4.50966	4.25033	4.34267	4.30262	4.34498	4.3988	4.38675	4.08367	4.21838	4.24987	4.45982	4.25257	4.61851	4.44448	4.36918	4.49921	4.07055	4.01173	4.36996	4.37803	4.07342	4.172	4.30837	4.10088	4.27636	4.12075	4.04934
ANTXR2	8.32714	8.74605	10.1345	8.68397	9.13203	9.20483	9.01029	7.97572	8.6284	8.97415	8.05581	9.52384	8.69428	8.71512	9.38841	7.35661	9.18092	8.21444	8.104	9.86149	9.17288	9.77938	8.72004	7.85914	9.33866	7.93362	8.8961	8.95981	8.87616	7.78024	8.25317	9.27719	8.91649	7.84228	8.50639	9.18791	7.98469	7.78706	9.19604	9.41952	8.54783	8.53576	9.09364	8.9538	7.0275	8.72602	7.69928	8.62987	8.37127
ANXA1	6.13392	4.64959	4.93563	5.0624	4.5548	4.48574	5.7167	4.6349	5.44332	4.27897	4.81529	4.96821	6.65935	4.72211	7.53984	4.546	5.89237	4.97304	7.36111	8.14624	5.50076	4.8086	4.72323	4.37411	4.40604	4.57654	4.47551	7.85139	4.31604	5.97417	4.52148	5.16354	6.31959	5.50664	4.18244	4.77859	4.52911	6.85099	4.70188	5.02963	5.764	5.28485	5.04166	4.72626	4.87934	5.29978	4.5911	6.81155	8.46453
ANXA10	4.03305	3.97048	4.22777	3.94795	3.96015	3.80546	4.35524	3.96386	3.79294	4.00249	3.98362	4.36165	4.01894	3.99417	3.91816	4.12657	3.86187	3.93871	3.9041	3.99492	4.08955	4.2088	3.84091	3.6303	3.73979	3.93791	4.15179	3.95955	3.86824	3.90086	4.10195	4.1778	4.0585	3.76923	4.10527	4.17863	4.0129	4.17614	4.02354	4.00676	3.8601	3.94996	4.11778	3.96629	3.80945	4.46394	3.76915	4.04146	3.93693
ANXA11	11.7526	11.7953	11.9505	11.8992	12.0663	11.7525	11.9553	11.8193	12.4566	12.2814	12.0581	11.9002	12.1168	11.8399	12.0693	11.1271	11.9734	11.865	11.4888	12.0646	11.4657	11.7144	11.7533	11.8692	11.965	11.7976	11.8588	11.7689	11.8279	11.4893	11.8043	12.0715	12.2136	12.0138	12.2356	11.5215	12.2508	12.2981	11.2802	11.9275	12.0221	12.1792	11.7998	12.051	12.1957	11.9718	11.5915	11.8633	11.8873
ANXA13	3.83156	3.92643	4.06807	3.8571	4.11133	4.01919	4.45251	3.98515	4.19187	4.22469	4.21375	4.59985	3.8459	3.83064	4.40486	4.12592	3.92226	4.22063	3.88621	4.15708	4.15391	4.02677	4.22862	4.07415	4.19109	4.21086	3.95871	4.13085	3.82973	4.01654	3.90254	3.85167	3.88009	4.3275	4.01871	3.90693	4.00893	4.48303	3.87464	3.7574	3.99844	4.19317	4.03801	4.13812	4.00231	4.12814	3.98657	3.83416	3.95463
ANXA2	10.0673	10.6363	10.793	10.4393	8.81421	10.608	10.7099	10.2064	11.1972	11.1224	10.8042	12.1503	12.032	11.048	11.97	9.77974	11.3296	9.74992	9.21294	10.145	7.5147	10.7437	9.3871	9.14366	11.1876	9.5704	10.6734	10.248	9.19986	8.55335	10.4396	10.9504	10.1446	10.1151	10.1409	9.3053	9.73829	9.51322	10.1128	11.2463	10.5063	11.5111	9.78457	11.9757	10.4915	10.9184	8.81192	10.9426	10.4515
ANXA2P1	4.00657	5.80108	5.54757	4.19571	4.37721	4.90791	5.25945	4.44221	4.30578	4.2565	4.09853	4.29585	5.26413	4.16205	5.65371	4.63311	4.89179	4.48407	4.51087	4.44958	4.06077	4.2426	4.21853	4.23672	5.9729	4.29795	4.20653	4.42453	4.97377	4.41618	4.65629	4.37748	3.97267	4.40019	4.08275	4.0334	4.40463	4.62495	4.50369	4.25228	3.93235	4.1125	5.11847	4.56215	4.12485	5.37955	4.16369	4.85986	4.05544
ANXA2P2	9.97355	10.0308	9.89152	9.75013	10.0493	9.7888	10.1233	10.0778	10.0371	10.1149	9.5683	9.91918	10.0408	10.1161	9.52982	10.2721	10.155	10.2301	10.6537	10.1734	9.9339	9.74795	9.88919	9.9673	10.0154	10.2805	10.5599	9.74165	10.4715	8.74631	10.4374	9.05933	10.3063	10.2104	9.83149	9.78031	9.84722	10.1609	9.34016	9.07425	10.0839	10.282	9.66806	9.76569	9.97406	9.95132	10.3099	9.77888	9.6326
ANXA2P3	7.68766	7.94222	8.2709	8.00738	6.42972	8.21779	8.22852	7.77986	9.00073	8.82581	8.47596	9.91918	9.84878	8.65107	9.52982	7.10327	8.93935	6.30716	6.55974	7.17078	5.70769	8.14815	6.53349	6.34455	9.05172	7.00488	8.22992	7.59151	6.76274	6.17054	8.3935	8.39792	7.59206	7.53164	7.49517	7.07968	7.47368	7.19605	7.47369	9.07425	8.15598	9.15832	6.80067	9.34977	8.09459	8.47923	6.33575	8.56293	8.31657
ANXA2R	6.25725	7.29866	6.74904	6.24197	5.16924	6.52834	7.31185	5.24106	6.11146	6.25578	6.84627	4.99871	7.57698	6.81632	6.29178	4.81764	7.14842	6.75892	5.31562	7.76883	6.12906	6.30537	5.60434	6.2508	6.49585	7.22887	6.45301	6.58542	7.11937	6.57589	7.44532	6.87335	6.57046	5.69414	6.7844	6.14464	6.00957	6.21046	5.35076	6.41523	7.72948	6.62346	5.94708	6.94522	6.96225	7.1081	6.83832	7.28151	5.62316
ANXA2R-AS1	6.25725	7.29866	6.74904	6.24197	5.16924	6.52834	7.31185	5.24106	6.11146	6.25578	6.84627	4.99871	7.57698	6.81632	6.29178	4.81764	7.14842	6.75892	5.31562	7.76883	6.12906	6.30537	5.60434	6.2508	6.49585	7.22887	6.45301	6.58542	7.11937	6.57589	7.44532	6.87335	6.57046	5.69414	6.7844	6.14464	6.00957	6.21046	5.35076	6.41523	7.72948	6.62346	5.94708	6.94522	6.96225	7.1081	6.83832	7.28151	5.62316
ANXA2R-OT1	6.25725	7.29866	6.74904	6.24197	5.16924	6.52834	7.31185	5.24106	6.11146	6.25578	6.84627	4.99871	7.57698	6.81632	6.29178	4.81764	7.14842	6.75892	5.31562	7.76883	6.12906	6.30537	5.60434	6.2508	6.49585	7.22887	6.45301	6.58542	7.11937	6.57589	7.44532	6.87335	6.57046	5.69414	6.7844	6.14464	6.00957	6.21046	5.35076	6.41523	7.72948	6.62346	5.94708	6.94522	6.96225	7.1081	6.83832	7.28151	5.62316
ANXA3	3.82351	3.90712	3.83175	3.86326	3.74774	3.85389	4.53322	3.8458	4.00702	3.89799	4.06977	4.00236	3.78361	4.3868	5.293	3.9224	3.80476	3.83848	5.00198	4.01166	4.23505	4.06884	3.9069	4.01491	3.78989	4.11695	4.05248	4.20987	3.93864	3.86045	3.83679	4.3431	3.75843	4.54326	4.08714	4.12728	3.79167	4.33863	3.89408	4.14994	3.9887	3.62013	3.86811	4.65099	3.79435	4.43108	3.82082	3.85014	4.35957
ANXA4	6.47237	5.19822	5.60316	9.40627	5.93892	7.29217	7.44795	9.40547	5.78744	7.52315	8.22498	9.3339	9.72971	7.9496	6.14632	6.49742	9.43368	4.82126	7.86727	5.93523	9.5959	9.68031	5.27205	6.10022	8.6639	8.75092	5.42277	9.90076	6.4275	4.92069	7.52946	8.30603	7.74714	6.02943	8.93531	5.03717	9.44337	6.95733	9.50465	9.5919	8.38981	9.24223	8.74192	9.20058	10.0816	9.70488	6.26793	10.1311	9.42176
ANXA5	10.0078	9.78395	10.3721	10.1001	9.05788	9.59126	10.0616	9.85479	10.2199	10.226	10.3076	10.5707	10.6375	9.90295	10.6037	8.44047	10.5503	8.23243	8.19774	10.0773	7.93355	9.00022	9.36222	8.86967	10.0124	8.81118	9.69227	9.56307	9.0106	8.27393	10.3833	10.544	9.52941	9.51405	9.48809	9.39883	9.64903	9.11407	10.2876	10.7887	9.77951	10.2972	9.8621	10.757	10.1209	10.0457	6.36671	9.69445	9.8784
ANXA6	8.98563	9.01865	8.63678	9.05161	8.24712	7.32729	7.96653	8.12034	8.74754	7.40786	9.05071	8.66254	8.93065	8.43375	8.53915	6.3079	9.13813	6.06097	6.88477	8.31762	6.14448	9.09087	8.04607	7.25687	9.294	7.3774	7.11825	8.05387	8.09597	6.18008	6.84381	7.71365	9.20825	8.71395	7.9352	7.55813	8.69424	8.35382	8.40439	9.07326	7.87511	7.77673	8.54948	10.0866	8.94962	9.27628	6.18262	9.06901	8.45812
ANXA7	10.3	10.3171	10.1048	10.4101	10.2467	9.977	10.0676	10.0801	10.2452	10.7217	10.0919	10.3384	10.1506	10.3605	10.515	10.8837	10.2875	11.0008	10.2924	10.2342	10.4488	9.90873	10.0747	10.0655	9.91249	10.028	10.252	10.1144	10.2889	11.0246	9.98612	10.1628	10.1465	9.83732	10.0039	10.2896	10.0272	9.37048	10.1807	10.1833	10.2934	10.2743	9.96916	10.3361	10.2554	10.202	10.8367	10.189	10.5147
ANXA9	4.82543	4.73884	4.41067	4.71543	4.71035	4.43177	5.98426	4.80507	4.79162	5.42696	5.10796	4.87738	5.99666	5.23416	6.04858	4.54777	4.95883	4.67753	4.52323	5.15276	4.49203	4.55277	4.42828	4.43068	4.95407	4.40646	4.80781	4.79849	4.78508	4.73133	4.43564	4.42834	4.86072	4.83562	4.57475	4.46975	4.63005	4.37323	5.18479	4.80744	5.13812	5.04755	4.82173	5.12857	5.07188	5.28588	4.68787	5.72412	6.18821
AOAH	4.25869	5.04394	4.16303	3.98329	4.40616	4.53885	4.77765	4.06351	4.58839	4.16056	4.09603	4.44455	5.23627	4.32991	5.90049	4.34492	4.70693	5.07953	4.49019	4.77213	5.09754	4.29858	4.33828	3.99759	4.67058	4.60882	4.21652	5.93423	4.48154	4.39384	4.4078	4.23035	4.87246	4.48302	4.41603	4.19333	4.42969	4.49013	3.8553	4.63171	5.06573	4.66998	4.0488	4.29664	4.24232	4.41779	4.26813	4.9103	4.63457
AOAH-IT1	4.25869	5.04394	4.16303	3.98329	4.40616	4.53885	4.77765	4.06351	4.58839	4.16056	4.09603	4.44455	5.23627	4.32991	5.90049	4.34492	4.70693	5.07953	4.49019	4.77213	5.09754	4.29858	4.33828	3.99759	4.67058	4.60882	4.21652	5.93423	4.48154	4.39384	4.4078	4.23035	4.87246	4.48302	4.41603	4.19333	4.42969	4.49013	3.8553	4.63171	5.06573	4.66998	4.0488	4.29664	4.24232	4.41779	4.26813	4.9103	4.63457
AOC1	4.04603	4.07202	3.63973	3.89752	4.28914	4.18448	4.18448	4.53406	4.1135	4.34695	4.12782	4.09111	4.22731	4.11682	3.74474	4.14192	3.9659	4.12672	4.39772	4.44516	4.37165	4.42554	4.23645	3.98951	4.26676	3.9782	4.17768	4.49845	4.34541	4.41506	4.09164	3.96381	4.34614	4.05823	4.18977	4.1202	4.08595	4.22412	4.0934	4.12084	3.98036	4.15921	4.23979	4.30768	4.08292	4.45932	4.21879	4.1883	4.02514
AOC2	5.77454	6.80935	6.40193	6.34177	5.92432	6.39462	6.22848	5.68256	6.53111	5.77193	6.34474	5.54073	6.30842	6.63116	6.06649	4.9835	6.25774	6.10057	5.55181	6.67656	5.39131	5.35134	5.96199	6.03649	6.09925	5.66991	5.47615	5.96902	5.32584	6.654	5.60101	6.65384	5.7143	6.30712	6.16142	5.3802	5.57791	5.40527	6.23078	6.36712	6.54812	6.17723	6.16647	6.37892	6.22469	5.96377	5.61366	5.78351	5.68625
AOC3	5.77454	6.80935	6.40193	6.34177	5.92432	6.39462	6.22848	5.68256	6.53111	5.77193	6.34474	5.54073	6.30842	6.63116	6.06649	4.9835	6.25774	6.10057	5.55181	6.67656	5.39131	5.35134	5.96199	6.03649	6.09925	5.66991	5.47615	5.96902	5.32584	6.654	5.60101	6.65384	5.7143	6.30712	6.16142	5.3802	5.57791	5.40527	6.23078	6.36712	6.54812	6.17723	6.16647	6.37892	6.22469	5.96377	5.61366	5.78351	5.68625
AOC4P	5.77454	6.80935	6.40193	6.34177	5.92432	6.39462	6.22848	5.68256	6.53111	5.77193	6.34474	5.54073	6.30842	6.63116	6.06649	4.9835	6.25774	6.10057	5.55181	6.67656	5.39131	5.35134	5.96199	6.03649	6.09925	5.66991	5.47615	5.96902	5.32584	6.654	5.60101	6.65384	5.7143	6.30712	6.16142	5.3802	5.57791	5.40527	6.23078	6.36712	6.54812	6.17723	6.16647	6.37892	6.22469	5.96377	5.61366	5.78351	5.68625
AOPEP	6.12475	5.26823	6.21239	5.60968	4.90975	4.63759	5.96722	4.68125	4.75476	5.53962	5.50092	5.18081	4.94107	5.42903	5.29932	4.7234	5.25484	6.02863	4.82729	5.28437	4.94892	5.14886	5.31692	4.8651	5.08148	4.958	5.03431	4.73985	4.99434	4.82098	4.94726	4.70819	5.45342	5.15973	5.13752	4.70373	5.00704	5.46596	4.93523	4.62041	5.05683	4.97846	5.23416	5.18433	5.53669	5.45571	4.73654	5.53064	4.66251
AOX1	4.3097	4.66317	4.25701	4.60185	5.02631	4.60831	4.95979	4.71184	4.31277	4.82432	4.57971	4.3717	4.72109	4.48841	4.28052	4.89616	3.98967	5.29083	4.47556	4.44606	4.72839	4.5427	5.12939	4.48954	4.2942	4.68738	4.55769	4.35918	5.12274	4.55636	4.91176	4.36836	4.22404	4.51746	4.32079	4.62058	4.35506	4.97802	4.20513	4.21711	4.30498	4.46593	5.02252	4.47781	4.26518	4.44774	4.77507	4.29941	4.36989
AP1AR	8.02308	8.14006	8.41173	8.64318	7.32891	7.55332	7.68113	7.46491	8.26876	8.20124	8.71919	7.7861	8.22562	8.72388	8.38097	5.90541	8.17505	6.53282	5.93231	7.14488	6.63145	6.76526	7.84558	7.0316	8.27651	7.61462	7.18659	7.08216	6.7386	6.7283	7.58801	8.17923	7.31012	7.6623	6.82229	7.33197	7.03722	6.90147	8.75205	8.50514	8.5055	7.59887	6.93843	8.55372	8.71862	8.2034	6.27477	7.38964	8.33342
AP1B1	10.1747	10.5856	10.2444	9.96176	10.092	10.0195	9.78902	10.1753	10.3021	9.96086	10.1596	10.1151	9.70857	9.94421	10.3246	9.996	10.5572	10.9268	10.5268	10.5337	10.2752	10.4644	9.99006	10.4514	10.7444	10.0591	10.2921	9.82189	10.5537	10.7783	9.76849	10.2287	10.728	10.1869	10.4675	9.52825	10.2007	10.2888	9.90799	10.4309	10.2529	10.378	10.2745	10.4543	10.2717	10.6493	11.4284	10.512	9.87558
AP1G1	9.07974	8.52397	9.19188	9.00961	9.05184	9.24802	8.73787	8.91972	9.04576	8.94605	8.9289	8.73573	8.33433	8.83366	8.71298	10.3757	9.24622	9.93994	10.0272	9.33617	9.28062	9.11278	9.09736	8.95578	8.76264	9.22263	9.43234	8.98738	9.77323	10.2863	8.88226	8.44968	9.66351	9.41929	9.08812	9.0142	8.91127	9.28844	8.95253	8.72109	9.17771	8.99536	9.00447	9.05888	8.92408	8.69607	10.5649	9.01014	8.93793
AP1G2	10.2311	9.8941	10.2133	9.81402	9.68177	9.47022	9.83075	9.04977	10.3064	9.49044	10.0142	9.87918	9.61381	9.77149	10.5299	8.63352	9.7969	8.48166	9.512	10.0417	9.32831	9.88675	9.70921	9.94008	10.2473	9.25152	9.21435	9.35799	9.21345	8.52038	8.94454	9.67805	10.0549	10.0628	9.61144	8.95203	9.57272	10.0791	10.0457	10.0676	9.92516	9.98634	10.1332	10.3921	9.87905	10.3849	8.82454	9.91534	9.63145
AP1G2-AS1	10.2311	9.8941	10.2133	9.81402	9.68177	9.47022	9.83075	9.04977	10.3064	9.49044	10.0142	9.87918	9.61381	9.77149	10.5299	8.63352	9.7969	8.48166	9.512	10.0417	9.32831	9.88675	9.70921	9.94008	10.2473	9.25152	9.21435	9.35799	9.21345	8.52038	8.94454	9.67805	10.0549	10.0628	9.61144	8.95203	9.57272	10.0791	10.0457	10.0676	9.92516	9.98634	10.1332	10.3921	9.87905	10.3849	8.82454	9.91534	9.63145
AP1M1	8.76957	8.88122	9.07504	8.8884	8.73991	8.59995	8.86636	8.55649	9.47773	8.93674	9.16435	8.93912	8.66574	8.94182	8.89868	6.72844	8.86552	7.87155	7.77038	8.56753	8.77779	8.37993	8.58883	8.49957	9.54261	8.43193	8.4918	8.77282	8.18448	8.0238	7.84785	8.7611	8.91019	9.09762	8.64103	8.43635	9.61536	8.99214	8.80907	9.09951	9.0884	9.16499	9.24222	9.59146	9.15453	9.89129	7.87903	8.97383	9.2157
AP1M2	4.1794	3.9773	3.78939	4.16913	3.94125	4.35356	4.37845	4.49509	4.20402	4.52187	4.14287	3.98115	4.16549	4.11082	4.05208	4.20963	4.12053	4.06007	4.24619	4.121	4.26775	4.3161	4.10636	4.10299	4.32172	4.21381	4.52829	3.97856	4.27478	4.19684	4.1863	4.37347	4.03649	4.1636	4.40499	4.36728	4.04651	4.10147	3.94977	3.9669	4.07815	4.25897	4.3857	3.99861	3.77829	4.11814	4.51253	4.20588	4.20337
AP1S1	5.30488	5.02114	5.59021	5.22964	4.89103	5.45559	4.62329	4.78574	5.00553	5.13522	5.13884	5.0168	5.46082	6.00764	5.51053	4.58423	4.70851	4.84688	4.72665	4.71931	4.3956	4.66454	4.85498	5.19293	5.67878	4.64143	4.32442	6.46257	4.50785	5.08394	4.86207	4.46096	4.95095	5.1641	5.19851	4.70453	5.09222	5.20467	4.78859	5.71844	4.90342	5.10593	5.07062	5.25227	5.87293	5.96672	4.51912	5.65687	5.78162
AP1S2	9.34385	9.78783	9.10336	9.3701	7.72271	8.98138	9.22628	7.72252	9.29124	9.76095	9.61575	9.71658	9.97049	9.37783	9.68926	7.66271	9.78528	7.0439	6.93676	8.12109	8.68737	8.53505	8.93537	7.54479	9.343	7.90689	7.76777	9.55748	6.73688	8.35875	7.28601	9.48819	8.32167	8.27122	7.76576	7.9274	8.89683	8.39936	9.26844	9.82285	9.5326	9.30562	8.98977	9.7762	9.29427	9.90927	6.39695	10.0748	9.54674
AP1S3	7.09309	6.49098	6.91816	7.32885	7.06482	6.86199	6.63156	6.93809	6.01012	6.43958	5.8684	6.19664	6.57899	6.3858	5.6467	8.20385	7.02829	6.82121	7.02129	7.04345	6.37898	6.64013	6.72077	6.87298	6.79176	6.7603	7.26171	7.08646	6.83339	6.74981	6.39417	5.66005	5.90975	6.74157	6.84548	7.87481	7.0774	5.59743	5.50421	5.91992	6.73681	7.05895	6.6365	5.87672	6.5699	6.15479	6.7704	5.51357	6.1353
AP2A1	5.26249	4.98277	6.0285	5.11905	5.59796	5.5049	5.61942	5.95565	5.49635	5.53977	5.30414	5.77675	5.4912	5.5209	5.90979	5.74687	5.3016	5.92632	6.20563	5.76971	5.84535	5.75529	6.03313	5.73959	5.92283	5.93745	5.54751	5.41485	5.38624	5.36693	5.33912	5.65611	6.0248	5.7279	5.47454	5.30088	5.39388	5.76548	6.2128	5.58759	5.43265	5.30235	5.83738	5.23234	5.66623	5.8177	6.13309	5.26037	5.71203
AP2A2	8.09441	7.75767	7.93095	7.72009	7.06255	6.23361	7.30952	7.18503	7.62995	7.69989	7.77909	8.00939	7.45432	7.45145	7.66893	7.54995	7.47522	7.58459	7.46407	7.75006	7.42873	6.61393	6.57543	7.24242	8.14277	7.35349	7.22138	7.02037	7.44608	7.36041	7.37824	7.31157	7.77774	7.54891	7.26135	7.61876	7.63755	7.6581	8.07994	7.76934	7.86865	7.84656	7.77525	8.05871	8.05349	8.11308	7.94707	7.72335	7.64187
AP2B1	8.89695	9.15115	8.91297	8.71507	8.01397	8.20224	8.4595	8.1272	8.98359	9.08126	9.04096	8.56958	8.56057	8.80773	9.29769	7.41632	8.9948	8.29989	7.51125	8.90709	7.0635	7.92903	8.51324	7.94706	8.78307	8.22688	8.33428	8.62805	8.12403	8.44965	7.89121	8.95013	8.60433	8.19189	8.45806	7.55085	8.353	8.08589	8.80271	9.03558	8.84838	8.66113	8.60898	9.07812	9.02042	9.1244	8.15196	8.89077	8.62924
AP2M1	7.57365	7.67304	7.76941	7.44763	7.45767	7.58496	7.60336	7.40986	7.80742	7.53215	7.57608	7.35561	7.76523	7.00268	7.84973	6.11163	7.2962	6.49229	7.54238	7.36402	6.78162	6.85381	7.05968	7.49894	8.46942	6.64112	6.95236	7.33911	7.19043	6.9404	7.3336	7.16058	8.18656	7.64766	7.49714	7.50522	8.28938	7.68783	7.30188	7.94647	7.33126	8.09822	8.037	7.90271	7.60553	8.03484	7.303	7.71785	8.16504
AP2S1	8.4786	9.20852	8.94463	8.61643	8.88072	9.20613	8.99178	8.57558	9.93936	8.92802	9.19025	9.66672	9.74437	9.31118	9.74831	7.60322	9.04609	7.83587	8.54272	8.4348	8.91155	8.73073	8.48135	7.93239	9.87595	8.19795	8.67679	8.97391	7.95373	8.62955	7.62717	9.15895	8.94577	8.77332	8.6016	8.79943	8.99549	8.99101	8.49468	9.52332	8.98489	9.43687	9.60502	9.63426	9.32969	9.52378	8.15397	9.65229	9.10306
AP3B1	9.93014	10.3511	9.63336	8.84852	11.2206	8.14891	9.66151	10.317	10.6133	8.58217	9.49001	10.7712	8.70987	10.4907	10.733	8.71002	8.92862	9.01431	8.85258	9.44022	9.12609	7.60476	8.72969	9.43629	8.92693	8.63094	8.3633	9.99522	8.46603	9.33344	9.34936	9.21622	9.54381	10.6528	9.02517	10.1585	8.77235	7.87714	9.17436	9.28242	9.83475	9.02227	10.806	8.53059	10.1944	11.3523	9.15975	9.25177	10.6673
AP3B2	4.01774	4.83127	4.04799	4.11866	4.45709	4.46035	4.38963	4.10589	3.92359	4.19127	4.16381	4.07687	4.24134	4.22444	4.05534	4.30557	4.05856	4.4339	4.4358	4.08061	4.65302	4.54484	4.37434	4.44407	4.2253	4.15359	5.03385	4.32705	4.18132	4.08731	4.31492	4.42009	4.05156	4.15502	4.29182	4.38647	4.12852	4.00251	3.96374	4.19236	4.03904	4.17983	4.12987	4.1592	4.19617	4.10908	4.30566	4.31939	3.97297
AP3D1	10.7067	11.0189	10.8916	10.4611	10.6756	10.6039	10.8975	10.6104	11.1356	10.8082	10.7822	10.948	10.6723	10.8914	10.6542	10.2641	10.8711	10.8564	10.562	10.7594	10.7447	10.3676	10.8051	10.5799	10.795	10.7805	10.6576	10.7529	10.2126	10.5221	10.5266	10.7492	10.784	10.6606	10.7959	10.955	10.6657	10.6244	10.5547	10.548	10.8171	10.8792	10.8095	10.7901	10.8231	10.7334	10.6763	11.4526	10.7234
AP3M1	7.22197	8.09326	7.48336	7.54257	7.63665	7.85019	7.58517	7.55157	7.87392	7.80618	7.91336	7.79673	7.86013	8.286	7.93038	7.99708	8.02611	7.87509	7.82659	7.85291	6.62399	6.65674	6.86312	6.52417	7.86668	7.57463	7.63564	7.30559	7.35696	8.5574	7.45508	7.34219	8.18396	7.90572	6.99998	7.42359	7.51257	6.76897	8.01886	8.03051	7.83501	8.408	8.09666	7.82974	7.67552	8.11606	8.23086	7.88611	7.67866
AP3M2	6.49564	6.1159	7.41591	6.67987	6.42909	7.03737	6.22084	6.01411	6.88369	6.46594	6.41017	6.3626	6.75268	6.73729	6.42593	5.9959	6.68289	6.16217	7.11744	6.98097	6.40677	5.88119	6.14402	6.40516	6.93424	6.63575	6.43654	6.55893	6.58076	6.87472	6.14449	6.53746	6.25466	6.23276	6.23632	6.68863	6.01207	5.81781	7.6312	6.95547	6.53936	6.8362	6.65804	6.70728	6.33969	6.3582	5.81268	6.49381	5.96688
AP3S1	10.6319	10.2061	9.86876	10.7108	10.2685	10.395	10.4551	9.98324	10.5971	10.2857	10.466	11.0357	10.0001	10.7752	10.2393	12.3052	10.2682	10.8011	11.0293	10.7166	10.8208	11.0534	10.433	10.0207	10.4593	10.5546	10.5277	10.5865	10.4156	11.1492	10.1009	10.647	10.3367	9.51001	10.3304	11.1154	10.1166	10.67	10.4103	10.7247	10.3732	10.3472	10.4821	10.6008	10.1576	10.6515	10.6384	11.0108	10.3801
AP3S2	7.33424	7.09536	7.91141	7.03013	5.46006	6.03277	7.06759	7.40568	6.72167	6.58099	7.26335	6.92274	6.50675	7.29304	7.70407	5.86635	7.19929	6.79109	6.44045	6.6347	6.33761	5.81294	6.35054	5.82614	7.46302	5.76648	5.65993	6.17689	6.14009	7.48086	6.70253	6.32989	6.95766	6.20989	6.57199	5.6797	6.65774	6.20373	7.27309	7.38466	6.58878	7.15551	5.9319	7.37389	7.20068	7.18174	7.62838	7.05592	7.46998
AP4B1	9.47638	8.81868	8.93262	9.42035	9.19353	9.35219	8.98778	8.82726	9.49465	9.0886	9.34761	8.69118	8.76815	9.0715	8.92767	9.49515	8.88647	9.171	9.44221	9.39674	9.23365	9.17404	9.31219	9.16292	8.58405	9.55478	9.24906	9.33934	9.04644	9.10856	9.29714	8.31231	9.4135	9.71585	9.3892	8.97327	8.91502	9.69695	8.87004	8.15029	9.19902	9.36504	9.97657	8.90078	9.30859	8.82952	9.59208	9.22901	9.18594
AP4B1-AS1	9.47638	9.62242	10.2982	9.62017	9.19353	9.7761	9.15562	9.26715	9.49465	9.24694	9.61219	9.69583	10.2018	9.38961	9.51961	10.0777	9.60091	9.32852	9.63611	9.79425	9.23365	9.20751	9.35143	9.16292	9.79233	9.55478	9.24906	9.33934	9.19887	9.10856	9.29714	9.13901	9.73931	9.71585	9.3892	9.12559	8.98264	9.69695	9.34551	9.99942	9.38856	10.13	9.97657	9.58721	9.41455	9.18042	9.59208	9.9571	9.20428
AP4E1	6.80561	6.28119	6.92015	6.98938	6.39493	5.6542	6.52368	6.58283	6.9743	6.83003	6.58162	6.20806	6.12884	6.9622	6.32021	6.34913	6.30127	6.07656	6.28151	6.54181	5.99729	5.53313	5.98505	5.64301	6.40421	6.31609	5.80111	5.88567	6.14894	7.21619	5.67536	5.5892	5.89463	6.27717	5.9778	6.31662	5.76961	6.26621	6.96523	6.54954	7.29166	7.03033	6.36095	6.21584	6.93028	6.98512	7.64672	6.81144	6.92044
AP4M1	9.81468	10.0938	10.1799	10.0048	10.1656	10.4417	9.96408	10.1153	10.6837	10.0244	10.3924	9.98592	10.3198	10.2846	9.7397	9.62543	10.2293	9.83677	9.46245	10.0024	10.1708	10.2187	10.3792	10.1047	10.3841	10.1056	10.1048	9.92308	9.68212	9.7713	9.97356	10.131	10.0647	10.1402	9.76585	9.41171	10.3242	10.3055	10.3187	10.0851	10.1653	9.95495	10.4889	10.2317	10.2835	10.7413	9.70797	10.1624	10.2048
AP4S1	9.05518	7.79575	8.3927	9.1359	8.35969	8.49306	8.40796	8.59016	7.67662	7.93157	8.36724	8.13258	7.64363	8.57563	7.72836	8.88996	8.54297	8.75552	8.34823	8.53393	8.34325	8.29244	8.96328	8.6831	8.421	9.12901	8.6689	8.63177	8.5427	8.54717	8.42373	8.58117	8.73592	8.69984	8.58186	8.42129	8.67374	8.3199	9.22025	8.49735	8.43428	8.12393	7.93386	8.13354	8.7197	7.88136	8.13182	8.104	8.8648
AP5B1	5.80883	5.23557	5.32431	5.73883	5.7665	5.69954	6.40729	5.95332	5.55392	6.16399	5.31609	5.46649	5.32292	5.46198	4.6851	5.6904	5.49106	5.63108	5.66692	5.12701	5.50443	5.3381	5.7563	5.74375	6.16373	5.8232	6.84808	5.09354	6.0263	5.92411	5.87102	5.97048	5.12813	5.74916	5.94991	5.71087	5.65816	5.05025	6.08445	6.25834	5.38024	5.60121	5.24192	5.26236	4.77641	5.50278	5.88043	5.07736	4.95122
AP5M1	9.37988	9.02877	9.1671	9.6453	9.2802	9.0655	8.76869	8.62554	8.82721	9.62555	9.04946	9.13395	9.20273	9.21277	9.0655	9.50259	9.20347	9.44303	8.83701	9.38421	8.96971	8.68164	9.17669	8.76791	9.06781	9.4444	9.33915	8.73794	8.71002	9.7123	8.93969	9.19102	9.55253	9.02987	8.99989	9.42558	9.07275	8.83133	9.20972	9.11528	8.99261	8.88647	8.78882	9.13001	8.93433	8.82936	9.8844	9.0427	9.29545
AP5S1	4.95033	6.69151	6.12134	5.50243	5.79072	5.58872	5.07416	5.43981	5.93292	5.8201	5.61398	5.78826	5.5884	5.83207	6.01046	6.14265	5.54522	5.39935	5.12165	5.66904	4.99245	5.07368	6.11672	5.96615	5.82943	5.00075	5.20772	5.52464	5.16125	5.25865	5.26676	6.1175	5.53988	5.58258	5.08368	6.06048	5.20842	5.34905	6.38519	6.24435	6.18967	6.31206	6.57792	5.87616	5.63935	5.4333	5.38544	6.11785	5.38946
AP5Z1	7.49164	7.18134	7.24793	7.5536	7.11893	7.41685	7.05346	6.66825	7.93464	7.1491	7.64909	6.60511	7.25331	7.43369	7.21626	7.32617	7.53964	7.96788	7.92287	7.54194	6.82361	6.82581	7.06719	7.10528	7.35809	7.20278	6.87143	7.39029	6.64	7.31397	6.9211	7.11573	7.77018	7.45163	7.21075	7.00136	7.62684	7.0057	7.84449	7.43454	7.25604	7.45583	7.52978	7.21495	7.63535	7.41066	7.49593	7.36171	7.38119
APAF1	5.10184	4.87707	5.05407	4.82836	5.17032	5.38064	5.18958	5.05222	5.10263	4.91169	5.04766	5.15697	5.18654	4.59825	4.92579	5.62373	5.44457	5.77445	5.41289	4.96619	5.65687	5.66649	4.99615	5.40145	5.16874	5.22917	5.57644	5.28024	5.14872	5.13102	4.79189	4.77815	4.98616	5.06375	5.1852	4.97549	4.94508	4.55803	5.01753	5.21387	5.03575	4.85391	5.38372	4.82143	5.32098	5.06723	5.16883	4.89305	4.67627
APBA1	4.17121	3.90278	4.12687	4.06095	4.42844	4.0667	4.0645	4.01959	3.91424	4.44581	4.17983	3.92834	3.92921	4.06645	3.93267	4.03973	4.10724	3.97921	4.1163	4.38039	4.0186	4.65018	4.14973	4.18761	4.10354	4.03131	4.16662	4.28703	4.12427	4.10578	3.94679	4.24538	4.10954	4.18186	4.01052	4.09949	3.92938	4.25897	3.79986	3.92056	3.78299	3.85302	4.03845	4.31718	3.98855	4.27288	3.94908	4.02114	4.13542
APBA2	4.55297	4.21235	4.35512	4.24354	4.19638	4.67924	4.93485	4.65242	4.66959	4.57258	4.30009	4.5816	4.65962	4.93662	4.36409	4.73799	4.62041	4.40685	4.57943	4.99276	4.86134	4.6397	4.48676	4.74704	4.49029	4.26893	4.71426	4.59562	4.71902	4.56282	4.72941	4.57203	4.62147	4.22905	4.95844	4.68868	4.27332	4.54947	4.17766	4.66028	4.57731	4.57426	4.87484	4.14188	4.28397	4.63514	4.75171	4.66445	4.53585
APBA3	8.44653	6.43862	6.90264	7.35572	7.60671	7.09474	7.88708	7.38775	7.02719	8.57732	7.73292	7.05329	7.02778	7.41604	6.32021	7.6753	7.63521	8.39014	7.96796	8.03021	7.53042	8.51435	9.24925	8.80261	6.84516	8.64993	8.99517	8.17202	8.28533	6.68465	8.21615	6.15464	7.78671	7.48565	9.18262	7.57661	8.1365	8.21602	7.60087	6.92658	7.9147	8.15091	7.33225	6.79005	7.72089	7.10433	8.14897	6.97227	6.72053
APBB1	5.98241	5.90851	5.96625	6.01624	5.99498	5.61391	6.17367	5.60492	6.13937	5.34222	6.02894	4.84627	5.56733	5.73724	5.75772	5.4866	6.11275	6.5463	7.42313	5.93051	5.81471	5.10173	5.60404	6.50129	5.8053	5.89803	6.28381	6.23697	6.55096	6.97635	5.68256	5.8054	7.29262	6.43414	6.22378	5.88608	6.57277	5.81405	5.56494	5.32822	5.92746	5.91937	6.2166	6.06737	6.06652	6.62341	7.37899	6.15711	5.89711
APBB1IP	9.24504	10.6398	9.69858	9.03121	8.84129	8.11811	9.28842	8.93288	10.7417	8.85116	9.75191	9.81211	9.63849	9.63432	10.2143	6.32127	9.2405	8.23349	7.72117	8.57303	9.1609	8.50723	8.08928	8.03623	9.70813	8.12087	7.54617	8.89704	7.01456	7.73783	6.94145	9.70594	8.64573	8.67936	8.45492	9.27916	8.94489	7.97498	9.28363	9.83123	9.64109	9.57916	9.97817	9.70118	9.52498	10.6761	7.58619	10.1683	8.71883
APBB2	7.56743	9.58856	10.2553	7.26545	9.09919	8.46545	9.7612	9.63028	7.29185	6.21721	7.79064	9.00133	7.22217	9.03009	8.7299	9.29602	7.91553	9.88634	9.75462	8.11494	6.5983	7.52161	7.83253	10.3721	8.07916	9.6911	9.23325	7.71527	10.6558	10.164	10.9582	7.90171	10.5971	8.22909	8.7586	9.35825	7.6836	5.95	8.43942	8.84373	7.13879	7.8845	6.04685	8.05483	7.76243	8.5568	7.1666	7.59974	7.29779
APBB3	6.3117	6.78021	6.6035	6.58329	6.23012	6.17484	5.93783	6.40416	7.19328	6.05732	6.08725	6.74045	6.32958	6.47063	6.7268	7.48318	6.71887	7.02368	7.47919	6.18102	5.81895	5.45172	5.59897	5.81236	6.51954	5.70697	6.19762	5.89453	6.82911	7.51996	5.95111	6.62064	6.90516	6.61095	6.04441	6.42738	6.5699	6.77661	7.02024	6.93837	6.37392	6.52968	6.98834	6.76543	6.829	6.57415	7.16044	6.71228	6.43736
APC	7.03255	5.76088	6.83871	7.22695	6.46467	6.30171	6.71319	6.24634	6.26341	6.24461	6.44805	5.96253	5.58267	6.46314	6.29595	6.3202	6.44868	6.37004	5.64341	6.96034	5.85721	5.92349	6.59318	6.05248	6.44628	5.9358	6.10323	6.41962	6.05824	7.23505	6.19636	6.40138	6.32837	6.23234	6.37069	6.19261	6.35009	6.63975	7.51007	6.91353	6.85427	6.6811	6.36149	6.29636	6.59638	6.15078	5.95078	6.68493	6.12833
APC2	6.20366	5.95569	6.30833	6.18131	5.94998	6.01514	6.62417	6.51261	6.38725	5.9911	6.18638	5.85399	6.12183	6.26901	6.11248	5.75558	6.07883	6.13593	5.94613	6.27048	5.97586	5.61952	6.01987	5.77562	6.1594	5.99137	5.98298	6.2687	5.96858	6.13531	5.86001	6.12225	5.93475	6.28115	5.97309	6.04422	6.13631	6.36124	6.64945	6.15026	6.5121	5.80587	6.21816	5.92311	6.3717	6.2932	5.91446	6.39877	6.14546
APCDD1	4.26236	4.11871	6.34632	4.30753	4.13187	4.21772	3.95919	4.03728	4.68968	4.07684	4.5075	7.05431	3.98919	3.96692	3.9633	4.26039	4.04736	4.38399	4.86208	4.08955	4.27211	3.93391	4.45603	4.10439	4.47678	4.26642	4.54601	4.19476	4.15345	4.08557	4.38133	4.4347	4.2421	4.11799	4.58167	4.21718	4.85019	4.2241	4.43783	4.03995	4.1252	4.28353	4.19272	3.79015	4.36845	4.10148	4.04721	3.89784	4.27751
APCDD1L	4.50838	4.31393	4.49995	4.29568	4.31289	4.60015	4.5362	4.32292	4.42233	4.36145	4.53902	4.56176	4.3624	4.62523	4.47711	4.49913	4.33842	4.40582	4.63743	4.93586	4.87065	4.99414	4.5065	4.77831	4.57675	5.06842	4.61303	4.76207	4.76552	4.5886	4.41202	4.52349	4.49188	4.74688	4.6902	4.44486	4.29798	5.41073	4.26403	4.40673	4.7143	4.66408	4.37623	4.15346	4.48348	4.40163	4.68293	4.46534	4.62161
APCDD1L-DT	4.01176	3.86491	3.9613	3.98355	4.28348	4.39663	4.26262	4.07897	4.41815	4.2432	3.92915	3.86995	3.99607	4.06909	4.1308	4.39224	4.33842	4.19434	4.63743	4.35902	3.89408	4.20242	4.23091	4.73852	4.20865	4.15847	4.36819	4.01445	4.30912	4.36932	3.79621	4.21035	4.16156	4.24672	4.24652	4.44486	4.27247	5.03511	4.26403	4.28522	4.0439	4.37882	4.0786	4.08727	3.92378	4.09353	4.33271	3.8788	4.06946
APCS	3.82559	3.84268	3.67708	3.66619	3.87734	4.1508	3.78799	3.79681	3.79688	3.81323	3.64396	3.86743	3.64339	3.83922	3.84193	4.17127	3.70069	3.91988	3.93183	3.98425	4.09451	3.96509	3.82805	3.86686	3.75658	4.02438	4.00493	3.83278	4.0716	3.67251	4.20383	4.12526	3.81423	3.8346	3.80466	3.89039	3.98881	3.61848	3.68415	4.11079	3.79461	4.1322	3.7205	3.69618	3.73616	3.7062	3.61376	3.81423	3.76053
APEH	7.71113	8.60806	7.91155	7.82604	7.46792	7.41746	8.18895	7.48197	8.69622	7.7609	8.18286	7.65407	7.89961	8.1012	8.54207	6.27922	8.04511	6.93078	6.96726	7.73836	7.17776	7.42908	7.51913	7.50997	7.43182	7.17203	6.90728	7.48608	7.13684	7.37679	7.39387	8.12106	8.11573	7.40144	7.84876	6.89633	7.57327	8.06326	8.14438	8.11975	8.06639	8.2165	8.18244	8.08628	8.01312	8.29038	6.95964	8.03187	7.92481
[truncated: 26,298 more rows]
[truncated: 438 more columns]

## Sheet: group
	SOCS3	CNR1	LPL	status	time	Score
[truncated: 487 more rows]
